# Supplementary material for: Taxamatch, an Algorithm for Near (‘Fuzzy’) Matching of Scientific Names in Taxonomic Databases
Source: PLoS One. 2014 Sep 23;9(9):e107510. doi: 10.1371/journal.pone.0107510 (PMC4172526; doi:10.1371/journal.pone.0107510)
Supplement: File S1 — Name pairs used in the present study for experimental algorithm comparisons (seven datasets), with results (as number of true/false hits) in each case. (XLS) [file pone.0107510.s001.xls]

## Sheet: Sheet1
T. Rees - Taxamatch test data and results file, containing input (misspelled), target (correctly spelled) names used for algorithm tests plus results against IRMNG reference database (May 2013), as described in the PLOS ONE paper "Taxamatch, an Algorithm For Near (‘Fuzzy’) Matching of Scientific Names in Taxonomic Databases" by Tony Rees.
RANK	SOURCE	INPUT_NAME	INPUT_GENUS	INPUT_SPECIES	INPUT_AUTHORITY	TARGET_NAME	TARGET_GENUS	TARGET_SPECIES	TARGET_AUTHORITY	ERROR_TYPE	MIN_GENLENGTH	MIN_SPLENGTH	AUTH_SIMILARITY	REES_2001_NEAR_MATCH_NAME	REES_2007_NEAR_MATCH_NAME	LD_GENUS	LD_SPECIES	DLD_GENUS	DLD_SPECIES	MDLD_GENUS	MDLD_SPECIES	BIGRAM_SIM_GENUS	BIGRAM_SIM_SPECIES	BIGRAM_SIM_GEN_SP	TRIGRAM_SIM_GENUS	TRIGRAM_SIM_SPECIES	TRIGRAM_SIM_GEN_SP	TAXMATCH_TRUE	TAXMATCH_FALSE	TAXMATCH_NO_SHAPING_TRUE	TAXMATCH_NO_SHAPING_FALSE	SOUNDEX_TRUE	SOUNDEX_FALSE	REES01_TRUE	REES01_FALSE	REES07_TRUE	REES07_FALSE	BIGRAM_095_TRUE	BIGRAM_095_FALSE	BIGRAM_090_TRUE	BIGRAM_090_FALSE	BIGRAM_085_TRUE	BIGRAM_085_FALSE	BIGRAM_080_TRUE	BIGRAM_080_FALSE	BIGRAM_075_TRUE	BIGRAM_075_FALSE	TRIGRAM_095_TRUE	TRIGRAM_095_FALSE
Species	CAAB	Abralopsis affinis	Abralopsis	affinis	(Pfeffer, 1912)	Abraliopsis affinis	Abraliopsis	affinis	(Pfeffer, 1912)	Type 1a	10	7	1	ABRALAPSIS AFINIS	ABRALAPSIS AFINA	1	0	1	0	1	0	0.8696	1	0.9231	0.8	1	0.878	1	0	1	0	1	1	0	0	0	0	0	0	1	0	1	0	1	0	1	2	0	0
Species	CAAB	Abralopsis gilchristi	Abralopsis	gilchristi	(Robson, 1924)	Abraliopsis gilchristi	Abraliopsis	gilchristi	(Robson, 1924)	Type 1a	10	10	1	ABRALAPSIS GILCRISTI	ABRALAPSIS GILCRISTI	1	0	1	0	1	0	0.8696	1	0.9333	0.8	1	0.8936	1	0	1	0	1	1	0	0	0	0	0	0	1	0	1	0	1	0	1	1	0	0
Species	CAAB	Abralopsis hoylei	Abralopsis	hoylei	(Pfeffer, 1884)	Abraliopsis hoylei	Abraliopsis	hoylei	(Pfeffer, 1884)	Type 1a	10	6	1	ABRALAPSIS AILI	ABRALAPSIS HAILI	1	0	1	0	1	0	0.8696	1	0.9189	0.8	1	0.8718	1	0	1	0	1	0	0	0	0	0	0	0	1	0	1	0	1	0	1	0	0	0
Species	CAAB	Accalathura dimera	Accalathura	dimera	Poore & Lew Ton, 1990	Accalathura dimeria	Accalathura	dimeria	Poore & Lew Ton, 1990	Type 1a-P	11	6	1	ACALATIRA DIMIRA	ACALATIRA DIMIRA	0	1	0	1	0	1	1	0.8	0.9231	1	0.7059	0.878	1	0	1	0	1	0	1	0	1	0	0	0	1	0	1	0	1	0	1	0	0	0
Species	CAAB	Acetes eryjthraeus	Acetes	eryjthraeus	Nobili, 1905	Acetes erythraeus	Acetes	erythraeus	Nobili, 1905	Type 1a	6	10	1	ACITIS IRIJTRIS	ACITIS ERIJTRA	0	1	0	1	0	1	1	0.8696	0.9189	1	0.8	0.8718	1	0	1	0	0	0	0	0	0	0	0	0	1	0	1	0	1	0	1	0	0	0
Species	CAAB	Achrochaetium barbadense	Achrochaetium	barbadense	(Vickers) Børgesen	Acrochaetium barbadense	Acrochaetium	barbadense	(Vickers) Børgesen	Type 1a-P	12	10	1	ACRACITIM BARBADINSI	ACRACITIM BARBADINSI	1	0	1	0	1	0	0.8889	1	0.9388	0.8276	1	0.902	1	0	1	0	1	4	1	0	1	0	0	0	1	0	1	0	1	0	1	0	0	0
Species	CAAB	Achrochaetium bonnemaisoniae	Achrochaetium	bonnemaisoniae	(Batters) J.Feldmann & G.Feldmann	Acrochaetium bonnemaisoniae	Acrochaetium	bonnemaisoniae	(Batters) Feldmann & G. Feldmann	Type 1a-P	12	14	0.9302	ACRACITIM BANIMAISANI	ACRACITIM BANIMAISANI	1	0	1	0	1	0	0.8889	1	0.9474	0.8276	1	0.9153	1	0	1	0	1	2	1	0	1	0	0	0	1	0	1	0	1	0	1	0	0	0
Species	CAAB	Achrochaetium caespitosum	Achrochaetium	caespitosum	(J.Agardh) Nägeli	Acrochaetium caespitosum	Acrochaetium	caespitosum	(J. Agardh) Nägeli	Type 1a-P	12	11	1	ACRACITIM CISPITASIM	ACRACITIM CISPITASA	1	0	1	0	1	0	0.8889	1	0.9412	0.8276	1	0.9057	1	0	1	0	1	2	1	0	1	0	0	0	1	0	1	0	1	0	1	0	0	0
Species	CAAB	Achrochaetium daviesii	Achrochaetium	daviesii	(Dillwyn) Nägeli	Acrochaetium daviesii	Acrochaetium	daviesii	(Dillwyn) Nägeli	Type 1a-P	12	8	1	ACRACITIM DAVISI	ACRACITIM DAVISI	1	0	1	0	1	0	0.8889	1	0.9333	0.8276	1	0.8936	1	0	1	0	1	6	1	0	1	0	0	0	1	0	1	0	1	0	1	0	0	0
Species	CAAB	Achrochaetium gracile	Achrochaetium	gracile	Børgesen	Acrochaetium gracile	Acrochaetium	gracile	Børgesen	Type 1a-P	12	7	1	ACRACITIM GRACILI	ACRACITIM GRACILI	1	0	1	0	1	0	0.8889	1	0.9302	0.8276	1	0.8889	1	0	1	0	1	17	1	0	1	0	0	0	1	0	1	0	1	0	1	0	0	0
Species	CAAB	Achrochaetium humile	Achrochaetium	humile	(Rosenvinge) Børgesen	Acrochaetium humile	Acrochaetium	humile	(Rosenvinge) Børgesen	Type 1a-P	12	6	1	ACRACITIM IMILI	ACRACITIM HIMILI	1	0	1	0	1	0	0.8889	1	0.9268	0.8276	1	0.8837	1	0	1	1	1	1	1	0	1	0	0	0	1	0	1	0	1	0	1	1	0	0
Species	CAAB	Achrochaetium liagorae	Achrochaetium	liagorae	Børgesen	Acrochaetium liagorae	Acrochaetium	liagorae	Børgesen	Type 1a-P	12	8	1	ACRACITIM LAGARI	ACRACITIM LAGARI	1	0	1	0	1	0	0.8889	1	0.9333	0.8276	1	0.8936	1	0	1	0	1	0	1	0	1	0	0	0	1	0	1	0	1	0	1	1	0	0
Species	CAAB	Achrochaetium macula	Achrochaetium	macula	(Rosenvinge) G.Hamel	Acrochaetium macula	Acrochaetium	macula	(Rosenvinge) G. Hamel	Type 1a-P	12	6	1	ACRACITIM MACILA	ACRACITIM MACILA	1	0	1	0	1	0	0.8889	1	0.9268	0.8276	1	0.8837	1	0	1	0	1	4	1	0	1	0	0	0	1	0	1	0	1	0	1	0	0	0
Species	CAAB	Achrochaetium microscopicum	Achrochaetium	microscopicum	(Nägeli ex Kützing) Nägeli	Acrochaetium microscopicum	Acrochaetium	microscopicum	(Nägeli ex Kützing) Nägeli	Type 1a-P	12	13	1	ACRACITIM MICRASAPICIM	ACRACITIM MICRASAPICA	1	0	1	0	1	0	0.8889	1	0.9455	0.8276	1	0.9123	1	0	1	0	1	17	1	0	1	0	0	0	1	0	1	0	1	0	1	0	0	0
Species	CAAB	Achrochaetium pacificum	Achrochaetium	pacificum	Kylin	Acrochaetium pacificum	Acrochaetium	pacificum	Kylin	Type 1a-P	12	9	1	ACRACITIM PACIFICIM	ACRACITIM PACIFICA	1	0	1	0	1	0	0.8889	1	0.9362	0.8276	1	0.898	1	0	1	0	1	3	1	0	1	0	0	0	1	0	1	0	1	0	1	1	0	0
Species	CAAB	Achrochaetium plumosum	Achrochaetium	plumosum	(Drew) G.M.Smith	Acrochaetium plumosum	Acrochaetium	plumosum	(Drew) G.M. Smith	Type 1a-P	12	8	1	ACRACITIM PLIMASIM	ACRACITIM PLIMASA	1	0	1	0	1	0	0.8889	1	0.9333	0.8276	1	0.8936	1	0	1	0	1	11	1	0	1	0	0	0	1	0	1	0	1	0	1	0	0	0
Species	CAAB	Achrochaetium porphyrae	Achrochaetium	porphyrae	(K.M.Drew) G.M.Smith	Acrochaetium porphyrae	Acrochaetium	porphyrae	(K.M. Drew) G.M. Smith	Type 1a-P	12	9	1	ACRACITIM PARPIRI	ACRACITIM PARPIRI	1	0	1	0	1	0	0.8889	1	0.9362	0.8276	1	0.898	1	0	1	0	1	17	1	0	1	0	0	0	1	0	1	0	1	0	1	0	0	0
Species	CAAB	Achrochaetium savianum	Achrochaetium	savianum	(Meneghini) Nägeli	Acrochaetium savianum	Acrochaetium	savianum	(Meneghini) Nägeli	Type 1a-P	12	8	1	ACRACITIM SAVANIM	ACRACITIM SAVANA	1	0	1	0	1	0	0.8889	1	0.9333	0.8276	1	0.8936	1	0	1	1	1	1	1	0	1	0	0	0	1	0	1	0	1	0	1	1	0	0
Species	CAAB	Achrochaetium secundatum	Achrochaetium	secundatum	(Lyngbye) Nägeli	Acrochaetium secundatum	Acrochaetium	secundatum	(Lyngbye) Nägeli	Type 1a-P	12	10	1	ACRACITIM SICINDATIM	ACRACITIM SICINDATA	1	0	1	0	1	0	0.8889	1	0.9388	0.8276	1	0.902	1	0	1	0	1	3	1	0	1	0	0	0	1	0	1	0	1	0	1	1	0	0
Species	CAAB	Achrochaetium unifilum	Achrochaetium	unifilum	Jao	Acrochaetium unifilum	Acrochaetium	unifilum	C.C. Jao	Type 1a-P	12	8	0.4762	ACRACITIM INIFILIM	ACRACITIM UNIFILA	1	0	1	0	1	0	0.8889	1	0.9333	0.8276	1	0.8936	1	0	1	0	1	3	1	0	1	0	0	0	1	0	1	0	1	1	1	1	0	0
Species	CAAB	Acropaginula inflata	Acropaginula	inflata	(Gmelin, 1791)	Arcopaginula inflata	Arcopaginula	inflata	(Gmelin, 1791)	Type 1b	12	7	1	ACRAPAGINILA INFLATA	ACRAPAGINILA INFLATA	2	0	1	0	1	0	0.7692	1	0.8571	0.7143	1	0.8182	1	0	1	0	0	0	0	0	0	0	0	0	0	0	1	0	1	0	1	0	0	0
Species	CAAB	Acropora kimbeenensis	Acropora	kimbeenensis	Wallace, 1999	Acropora kimbeensis	Acropora	kimbeensis	Wallace, 1999	Type 2	8	10	1	ACRAPARA CIMBININSIS	ACRAPARA KIMBININSA	0	2	0	2	0	2	1	0.9167	0.9524	1	0.9231	0.9545	1	0	1	0	1	1	0	0	0	0	1	0	1	0	1	0	1	0	1	0	1	0
Species	CAAB	Acropora wallaceae	Acropora	wallaceae	Veron, 1990	Acropora wallacea	Acropora	wallacea	Veron, 1990	Type 1a	8	8	1	ACRAPARA WALACI	ACRAPARA WALACI	0	1	0	1	0	1	1	0.8421	0.9189	1	0.7619	0.8718	1	0	1	0	1	2	0	0	0	0	0	0	1	0	1	0	1	0	1	0	0	0
Species	CAAB	Acrosterigma elongata	Acrosterigma	elongata	(Bruguière, 1789)	Acrosterigma elongatum	Acrosterigma	elongatum	(Bruguière, 1789)	Type 2-P	12	8	1	ACRASTIRIGMA ILANGATA	ACRASTIRIGMA ELANGATA	0	2	0	2	0	2	1	0.7368	0.8889	1	0.6667	0.8511	1	0	1	0	1	5	0	0	1	0	0	0	0	0	1	0	1	0	1	1	0	0
Species	CAAB	Acrosterigma impolita	Acrosterigma	impolita	(Sowerby, 1833)	Acrosterigma impolitum	Acrosterigma	impolitum	(Sowerby, 1833)	Type 2-P	12	8	1	ACRASTIRIGMA IMPALITA	ACRASTIRIGMA IMPALITA	0	2	0	2	0	2	1	0.7368	0.8889	1	0.6667	0.8511	1	0	1	0	1	6	0	0	1	0	0	0	0	0	1	0	1	0	1	0	0	0
Species	CAAB	Acrosterigma punctolineata	Acrosterigma	punctolineata	Healy & Lamprell, 1992	Acrosterigma punctolineatum	Acrosterigma	punctolineatum	Healy & Lamprell, 1992	Type 2-P	12	13	1	ACRASTIRIGMA PINCTALINIATA	ACRASTIRIGMA PINCTALINIATA	0	2	0	2	0	2	1	0.8276	0.9091	1	0.7742	0.8772	1	0	1	0	1	8	0	0	1	0	0	0	1	0	1	0	1	0	1	0	0	0
Species	CAAB	Acrostrigma dampierense	Acrostrigma	dampierense	Wilson & Stevenson, 1977	Acrosterigma dampierense	Acrosterigma	dampierense	Wilson & Stevenson, 1977	Type 1a	11	11	1	ACRASTRIGMA DAMPIRINSI	ACRASTRIGMA DAMPIRINSI	1	0	1	0	1	0	0.88	1	0.9388	0.8148	1	0.902	1	0	1	0	1	0	0	0	0	0	0	0	1	0	1	0	1	0	1	0	0	0
Species	CAAB	Acrostrigma transcendens	Acrostrigma	transcendens	(Melvill & Standen, 1899)	Acrosterigma transcendens	Acrosterigma	transcendens	(Melvill & Standen, 1899)	Type 1a	11	12	1	ACRASTRIGMA TRANSINDINS	ACRASTRIGMA TRANSINDINS	1	0	1	0	1	0	0.88	1	0.9412	0.8148	1	0.9057	1	0	1	0	1	19	0	0	0	0	0	0	1	0	1	0	1	0	1	0	0	0
Species	CAAB	Actaea capricornicus	Actaea	capricornicus	Ward, 1933	Actaea capricornensis	Actaea	capricornensis	Ward, 1933	Type 3	6	13	1	ACTA CAPRICARNICIS	ACTA CAPRICARNICA	0	4	0	4	0	4	1	0.6897	0.7907	1	0.6452	0.7556	1	0	1	0	1	0	0	0	0	0	0	0	0	0	0	0	0	0	1	0	0	0
Species	CAAB	Actaea carchias	Actaea	carchias	White, 1848	Actaea carcharias	Actaea	carcharias	White, 1848	Type 2	6	8	1	ACTA CARCAS	ACTA CARCA	0	2	0	2	0	2	1	0.8	0.8824	1	0.7273	0.8333	1	0	1	1	0	1	0	0	0	0	0	0	0	0	1	0	1	0	1	0	0	0
Species	CAAB	Actaeodes tormentosus	Actaeodes	tormentosus	(H. Milne Edwards, 1834)	Actaeodes tomentosus	Actaeodes	tomentosus	(H. Milne Edwards, 1834)	Type 1a	9	10	1	ACTIADIS TARMINTASIS	ACTIADIS TARMINTASA	0	1	0	1	0	1	1	0.8696	0.9302	1	0.8	0.8889	1	0	1	0	0	0	0	0	0	0	0	0	1	0	1	0	1	0	1	1	0	0
Species	CAAB	Actinopyga lacenora	Actinopyga	lacenora	(Jaeger, 1833)	Actinopyga lecanora	Actinopyga	lecanora	(Jeager)	Type 2	10	8	0.4545	ACTINAPIGA LACINARA	ACTINAPIGA LACINARA	0	2	0	2	0	2	1	0.5556	0.8	1	0.5	0.7619	1	0	1	0	1	2	0	0	0	0	0	0	0	0	0	0	1	0	1	0	0	0
Species	CAAB	Aega alozon	Aega	alozon	Bruce, 2004	Aega alazon	Aega	alazon	Bruce, 2004	Type 1a-P	4	6	1	AIGA ALASAN	EGA ALASAN	0	1	0	1	0	1	1	0.7143	0.8333	1	0.625	0.7692	1	0	1	0	1	0	1	0	1	0	0	0	0	0	0	0	1	0	1	0	0	0
Species	CAAB	Aesopus pluriculcatus	Aesopus	pluriculcatus	(Reeve, 1859)	Aesopus plurisulcatus	Aesopus	plurisulcatus	(Reeve, 1859)	Type 1a	7	13	1	AISAPIS PLIRICILCATIS	ESAPIS PLIRICILCATA	0	1	0	1	0	1	1	0.8571	0.9091	1	0.8	0.8696	1	0	1	0	1	0	0	0	0	0	0	0	1	0	1	0	1	0	1	0	0	0
Species	CAAB	Aetea anguinea	Aetea	anguinea	(Linnaeus, 1758)	Aetea anguina	Aetea	anguina	(Linnaeus, 1758)	Type 1a	5	7	1	AITIA ANGINIA	ETIA ANGINIA	0	1	0	1	0	1	1	0.8235	0.8966	1	0.7368	0.8387	1	0	1	0	1	0	0	0	0	0	0	0	0	0	1	0	1	0	1	0	0	0
Species	CAAB	Aetopedes gracilis	Aetopedes	gracilis	Moore & Myers, 1988	Aetiopedes gracilis	Aetiopedes	gracilis	Moore & Myers, 1988	Type 1a	9	8	1	AITAPIDIS GRACILIS	ETAPIDIS GRACILA	1	0	1	0	1	0	0.8571	1	0.9231	0.7826	1	0.878	1	0	1	1	1	0	0	0	0	0	0	0	1	0	1	0	1	0	1	1	0	0
Species	CAAB	Aioliops novaeguineaensis	Aioliops	novaeguineaensis	Rennis & Hoese, 1987	Aioliops novaeguineae	Aioliops	novaeguineae	Rennis & Hoese, 1987	Type 3	8	12	1	AIALIAPS NAVIGININSIS	AIALIAPS NAVIGININSA	0	4	0	4	0	4	1	0.8	0.875	1	0.75	0.84	1	0	1	0	1	0	0	0	0	0	0	0	0	0	1	0	1	0	1	0	0	0
Species	CAAB	Alectryonella plicatulla	Alectryonella	plicatulla	(Gmelin, 1791)	Alectryonella plicatula	Alectryonella	plicatula	(Gmelin, 1791)	Type 1a-P	13	9	1	ALICTRIANILA PLICATILA	ALICTRIANILA PLICATILA	0	1	0	1	0	1	1	0.9524	0.9796	1	0.8696	0.9412	1	0	1	0	1	2	1	0	1	0	1	0	1	0	1	0	1	0	1	1	0	0
Species	CAAB	Alocospira lochi	Alocospira	lochi	(Ninomiya, 1990)	Alocospira lochii	Alocospira	lochii	(Ninomiya, 1990)	Type 1a-P	10	5	1	ALACASPIRA LACI	ALACASPIRA LACI	0	1	0	1	0	1	1	0.9231	0.9714	1	0.8	0.9189	1	0	1	0	1	1	1	0	1	0	1	0	1	0	1	0	1	0	1	0	0	0
Species	CAAB	Alpheus acutocarinus	Alpheus	acutocarinus	de Man, 1909	Alpheus acutocarinatus	Alpheus	acutocarinatus	de Man, 1909	Type 2	7	12	1	ALPIS ACITACARINIS	ALPIS ACITACARINA	0	2	0	2	0	2	1	0.8571	0.9091	1	0.8	0.8696	1	0	1	0	1	2	0	0	0	0	0	0	1	0	1	0	1	0	1	0	0	0
Species	CAAB	Alpheus edwardsi	Alpheus	edwardsi	(Adouin, 1827)	Alpheus edwardsii	Alpheus	edwardsii	(Audoiun, 1826)	Type 1a-P	7	8	0.4968	ALPIS IDWARDSI	ALPIS EDWARDSI	0	1	0	1	0	1	1	0.9474	0.9714	1	0.8571	0.9189	1	0	1	0	1	0	1	0	1	0	1	0	1	0	1	0	1	0	1	0	0	0
Species	CAAB	Alpheus levisculus	Alpheus	levisculus	Dana, 1852	Alpheus leviusculus	Alpheus	leviusculus	Dana, 1852	Type 1a-P	7	10	1	ALPIS LIVISILIS	ALPIS LIVISILA	0	1	0	1	0	1	1	0.8696	0.9231	1	0.8	0.878	1	0	1	0	1	0	1	0	1	0	0	0	1	0	1	0	1	0	1	1	0	0
Species	CAAB	Amathia woodsi	Amathia	woodsi	Goldstein, 1879	Amathia woodsii	Amathia	woodsii	Goldstein, 1879	Type 1a-P	7	6	1	AMATA WADSI	AMATA WADSI	0	1	0	1	0	1	1	0.9333	0.9677	1	0.8235	0.9091	1	0	1	1	1	0	1	0	1	0	1	0	1	0	1	0	1	0	1	0	0	0
Species	CAAB	Amesopus richardsonae	Amesopus	richardsonae	Stebbing, 1905	Amesopous richardsonae	Amesopous	richardsonae	Stebbing, 1905	Type 1a	8	12	1	AMISAPIS RICARDSANI	AMISAPIS RICARDSANI	1	0	1	0	1	0	0.8421	1	0.9333	0.7619	1	0.8936	1	0	1	0	1	0	0	0	0	0	0	0	1	0	1	0	1	0	1	0	0	0
Species	CAAB	Amphiblestrum crasssispinosum	Amphiblestrum	crasssispinosum	(Silén, 1954)	Amphiblestrum crassispinosum	Amphiblestrum	crassispinosum	(Silén, 1954)	Type 1a-P	13	14	1	AMPIBLISTRIM CRASISPINASIM	AMPIBLISTRIM CRASISPINASA	0	1	0	1	0	1	1	0.9677	0.9831	1	0.9697	0.9836	1	0	1	0	1	3	1	0	1	0	1	0	1	0	1	0	1	1	1	2	1	0
Species	CAAB	Amphictene uniloda	Amphictene	uniloda	Hutchings & Peart, 2002	Amphictene uniloba	Amphictene	uniloba	Hutchings & Peart, 2002	Type 1a	10	7	1	AMPICTINI INILADA	AMPICTINI UNILADA	0	1	0	1	0	1	1	0.75	0.8947	1	0.6667	0.85	1	0	1	0	0	0	0	0	0	0	0	0	0	0	1	0	1	0	1	0	0	0
Species	CAAB	Anachis cominelliformis	Anachis	cominelliformis	(Tate, 1892)	Anachis cominellaeformis	Anachis	cominellaeformis	(Tate, 1892)	Type 2-P	7	15	1	ANACIS CAMINILIFARMIS	ANACIS CAMINILIFARMA	0	2	0	2	0	2	1	0.8485	0.898	1	0.8	0.8627	1	0	1	0	1	0	1	0	1	0	0	0	0	0	1	0	1	0	1	0	0	0
Species	CAAB	Anakinetica cumingi	Anakinetica	cumingi	(Davidson, 1852)	Anakinetica cumingii	Anakinetica	cumingii	(Davidson, 1852)	Type 1a-P	11	7	1	ANACINITICA CIMINGI	ANACINITICA CIMINGI	0	1	0	1	0	1	1	0.9412	0.9756	1	0.8421	0.9302	1	0	1	0	1	2	1	0	1	0	1	0	1	0	1	0	1	0	1	0	0	0
Species	CAAB	Anasterias directa	Anasterias	directa	Koehler, 1920	Anasterias directus	Anasterias	directus	Koehler, 1920	Type 2-P	10	7	1	ANASTIRAS DIRICTA	ANASTIRAS DIRICTA	0	2	0	2	0	2	1	0.7059	0.8718	1	0.6316	0.8293	1	0	1	0	1	2	0	0	1	0	0	0	0	0	1	0	1	0	1	0	0	0
Species	CAAB	Anchialina pencillata	Anchialina	pencillata	Zimmer, 1915	Anchialina penicillata	Anchialina	penicillata	Zimmer, 1915	Type 1a	10	10	1	ANCALINA PINCILATA	ANCALINA PINCILATA	0	1	0	1	0	1	1	0.8696	0.9333	1	0.8	0.8936	1	0	1	0	1	3	0	0	0	0	0	0	1	0	1	0	1	0	1	0	0	0
Species	CAAB	Andriphiloscia pedisetosa	Andriphiloscia	pedisetosa	Taiti & Humphreys, 2001	Andricophiloscia pedisetosa	Andricophiloscia	pedisetosa	Taiti & Humphreys, 2001	Type 2	14	10	1	ANDRIPILASA PIDISITASA	ANDRIPILASA PIDISITASA	2	0	2	0	2	0	0.875	1	0.9259	0.8235	1	0.8929	1	0	1	0	1	1	0	0	0	0	0	0	1	0	1	0	1	0	1	0	0	0
Species	CAAB	Andriphiloscia stepheni	Andriphiloscia	stepheni	(Nicholls & Barnes, 1926)	Andricophiloscia stepheni	Andricophiloscia	stepheni	(Nicholls & Barnes, 1926)	Type 2	14	8	1	ANDRIPILASA STIPINI	ANDRIPILASA STIPINI	2	0	2	0	2	0	0.875	1	0.92	0.8235	1	0.8846	1	0	1	0	1	1	0	0	0	0	0	0	1	0	1	0	1	0	1	0	0	0
Species	CAAB	Anodonta omissa	Anodonta	omissa	(Iredale, 1930)	Anodontia omissa	Anodontia	omissa	(Iredale, 1930)	Type 1a-P	8	6	1	ANADANTA AMISA	ANADANTA OMISA	1	0	1	0	1	0	0.8421	1	0.9091	0.7619	1	0.8571	1	0	1	0	1	1	1	0	1	0	0	0	1	0	1	0	1	0	1	1	0	0
Species	CAAB	Anoplodactylus minisculus	Anoplodactylus	minisculus	Clark, 1970	Anoplodactylus minusculus	Anoplodactylus	minusculus	Clark, W.C., 1970	Type 1a-P	14	10	0.6514	ANAPLADACTILIS MINISILIS	ANAPLADACTILIS MINISILA	0	1	0	1	0	1	1	0.8182	0.9231	1	0.75	0.8889	1	0	1	0	1	4	1	0	1	0	0	0	1	0	1	0	1	1	1	9	0	0
Species	CAAB	Antennella campanulaformis	Antennella	campanulaformis	(Mulder & Trebilcock, 1909)	Antennella campanuliformis	Antennella	campanuliformis	(Mulder & Trebilcock, 1909)	Type 1a	10	15	1	ANTINILA CAMPANILAFARMIS	ANTINILA CAMPANILAFARMA	0	1	0	1	0	1	1	0.875	0.9259	1	0.8235	0.8929	1	0	1	0	1	4	0	0	0	0	0	0	1	0	1	0	1	0	1	0	0	0
Species	CAAB	Antipodrilus davidis	Antipodrilus	davidis	(Benham, 1907)	Antipodrilus dividis	Antipodrilus	dividis	(Benham, 1907)	Type 1a	12	7	1	ANTIPADRILIS DAVIDIS	ANTIPADRILIS DAVIDA	0	1	0	1	0	1	1	0.75	0.9048	1	0.6667	0.8636	1	0	1	0	1	1	0	0	0	0	0	0	1	0	1	0	1	0	1	0	0	0
Species	CAAB	Antithamnion hubbsi	Antithamnion	hubbsi	E.Y.Dawson	Antithamnion hubbsii	Antithamnion	hubbsii	E.Y. Dawson	Type 1a-P	12	6	1	ANTITAMNIAN IBSI	ANTITAMNIAN HIBSI	0	1	0	1	0	1	1	0.9333	0.9756	1	0.8235	0.9302	1	0	1	0	1	0	1	0	1	0	1	0	1	0	1	0	1	0	1	0	0	0
Species	CAAB	Antithamnionella glandifera	Antithamnionella	glandifera	Wollaston	Antithamnionella glandulifera	Antithamnionella	glandulifera	(Kylin) E.M. Wollaston	Type 2	16	10	0.5689	ANTITAMNIANILA GLANDIFIRA	ANTITAMNIANILA GLANDIFIRA	0	2	0	2	0	2	1	0.8333	0.931	1	0.7692	0.9	1	0	1	0	1	1	0	0	0	0	0	0	1	0	1	0	1	0	1	0	0	0
Species	CAAB	Apionsoma trichocephalus	Apionsoma	trichocephalus	Sluiter, 1902	Apionsoma trichocephala	Apionsoma	trichocephala	Sluiter, C.P., 1902	Type 2-P	9	13	0.6954	APIANSAMA TRICACIPALIS	APIANSAMA TRICACIPALA	0	2	0	2	0	2	1	0.8276	0.898	1	0.7742	0.8627	1	1	1	1	1	2	0	0	1	0	0	0	0	1	1	1	1	1	1	1	0	0
Species	CAAB	Apjohnia laetivirens	Apjohnia	laetivirens	Harvey	Apjohnia laetevirens	Apjohnia	laetevirens	Harvey	Type 1a-P	8	11	1	APJANA LITIVIRINS	APJANA LITIVIRINS	0	1	0	1	0	1	1	0.8333	0.9048	1	0.7692	0.8636	1	0	1	0	1	0	1	0	1	0	0	0	1	0	1	0	1	0	1	0	0	0
Species	CAAB	Aquilonastra bryneae	Aquilonastra	bryneae	O'Loughlin & Rowe, 2006	Aquilonastra byrneae	Aquilonastra	byrneae	O'Loughlin & Rowe, 2006	Type 1b	12	7	1	AQILANASTRA BRINI	AQILANASTRA BRINI	0	2	0	1	0	1	1	0.625	0.8571	1	0.5556	0.8182	1	0	1	0	1	1	0	0	0	0	0	0	0	0	1	0	1	0	1	0	0	0
Species	CAAB	Archaster amgulatus	Archaster	amgulatus	Müller & Troschel, 1842	Archaster angulatus	Archaster	angulatus	Müller & Troschel, 1842	Type 1a	9	9	1	ARCASTIR AMGILATIS	ARCASTIR AMGILATA	0	1	0	1	0	1	1	0.8	0.9	1	0.7273	0.8571	1	0	1	0	1	4	0	0	0	0	0	0	1	0	1	0	1	0	1	1	0	0
Species	CAAB	Archepleuroxus baylyi	Archepleuroxus	baylyi	Smirnov & Timms, 1983	Archepleuroxus bayleyi	Archepleuroxus	bayleyi	Smirnov & Timms, 1983	Type 1a-P	14	6	1	ARCIPLIRAXIS BAILI	ARCIPLIRAXIS BAILI	0	1	0	1	0	1	1	0.8	0.9333	1	0.7059	0.8936	1	0	1	0	1	2	1	0	1	0	0	0	1	0	1	0	1	0	1	0	0	0
Species	CAAB	Ariomma luridum	Ariomma	luridum	Jordan & Snyder, 1904	Ariomma lurida	Ariomma	lurida	Jordan & Snyder, 1904	Type 2-P	7	6	1	ARIAMA LIRIDIM	ARIAMA LIRIDA	0	2	0	2	0	2	1	0.6667	0.8387	1	0.5882	0.7879	1	0	1	0	0	1	0	0	1	0	0	0	0	0	0	0	1	0	1	0	0	0
Species	CAAB	Armandia brommensis	Armandia	brommensis	Hartmann-Schröder, 1979	Armandia broomensis	Armandia	broomensis	Hartmann-Schröder, 1979	Type 1a-P	8	10	1	ARMANDA BRAMINSIS	ARMANDA BRAMINSA	0	1	0	1	0	1	1	0.9091	0.95	1	0.75	0.8571	1	0	1	0	1	0	1	0	1	0	1	0	1	0	1	0	1	0	1	0	0	0
Species	CAAB	Ascolepis spinosa	Ascolepis	spinosa	Thomson & Rennet, 1931	Ascolepsis spinosa	Ascolepsis	spinosa	Thomson & Rennet, 1931	Type 1a	9	7	1	ASALIPIS SPINASA	ASALIPIS SPINASA	1	0	1	0	1	0	0.8571	1	0.9189	0.7826	1	0.8718	1	0	1	0	1	1	0	0	0	0	0	0	1	0	1	0	1	1	1	1	0	0
Species	CAAB	Astacopsis gouldii	Astacopsis	gouldii	Clark, 1936	Astacopsis gouldi	Astacopsis	gouldi	Clark, 1936	Type 1a-P	10	6	1	ASTACAPSIS GAILDI	ASTACAPSIS GAILDI	0	1	0	1	0	1	1	0.9333	0.973	1	0.8235	0.9231	1	0	1	0	1	1	1	0	1	0	1	0	1	0	1	0	1	0	1	1	0	0
Species	CAAB	Asteracmaea alboradiata	Asteracmaea	alboradiata	(Verco, 1906)	Asteracmea alboradiata	Asteracmea	alboradiata	(Verco, 1906)	Type 1a	10	11	1	ASTIRACMA ALBARADATA	ASTIRACMA ALBARADATA	1	0	1	0	1	0	0.8696	1	0.9362	0.8	1	0.898	1	0	1	0	1	5	0	0	0	0	0	0	1	0	1	0	1	0	1	2	0	0
Species	CAAB	Asteracmaea axiaerata	Asteracmaea	axiaerata	(Verco, 1912)	Asteracmea axiaerata	Asteracmea	axiaerata	(Verco, 1912)	Type 1a	10	9	1	ASTIRACMA AXIRATA	ASTIRACMA AXIRATA	1	0	1	0	1	0	0.8696	1	0.9302	0.8	1	0.8889	1	0	1	0	1	0	0	0	0	0	0	0	1	0	1	0	1	0	1	0	0	0
Species	CAAB	Asteracmaea illibrata	Asteracmaea	illibrata	(Verco, 1906)	Asteracmea illibrata	Asteracmea	illibrata	(Verco, 1906)	Type 1a	10	9	1	ASTIRACMA ILIBRATA	ASTIRACMA ILIBRATA	1	0	1	0	1	0	0.8696	1	0.9302	0.8	1	0.8889	1	0	1	0	1	0	0	0	0	0	0	0	1	0	1	0	1	0	1	0	0	0
Species	CAAB	Asteracmaea roseoradiata	Asteracmaea	roseoradiata	(Verco, 1912)	Asteracmea roseoradiata	Asteracmea	roseoradiata	(Verco, 1912)	Type 1a	10	12	1	ASTIRACMA RASIARADATA	ASTIRACMA RASIARADATA	1	0	1	0	1	0	0.8696	1	0.9388	0.8	1	0.902	1	0	1	0	1	6	0	0	0	0	0	0	1	0	1	0	1	0	1	1	0	0
Species	CAAB	Asteroceras elegans	Asteroceras	elegans	(Bell, 1917)	Astroceras elegans	Astroceras	elegans	(Bell, 1917)	Type 1a	10	7	1	ASTIRACIRAS ILIGANS	ASTIRACIRAS ELIGANS	1	0	1	0	1	0	0.8696	1	0.9231	0.8	1	0.878	1	0	1	1	1	22	0	0	0	0	0	0	1	0	1	0	1	0	1	0	0	0
Species	CAAB	Asteroceras pleiades	Asteroceras	pleiades	Baker, 1980	Astroceras pleiades	Astroceras	pleiades	Baker, 1980	Type 1a	10	8	1	ASTIRACIRAS PLIADIS	ASTIRACIRAS PLIADA	1	0	1	0	1	0	0.8696	1	0.9268	0.8	1	0.8837	1	0	1	1	1	16	0	0	0	0	0	0	1	0	1	0	1	0	1	0	0	0
Species	CAAB	Astrochlamys brunneus	Astrochlamys	brunneus	Koehler, 1912	Astrochlamys bruneus	Astrochlamys	bruneus	Köhler, 1912	Type 1a-P	12	7	0.7802	ASTRACLAMIS BRINIS	ASTRACLAMIS BRINA	0	1	0	1	0	1	1	0.9412	0.9767	1	0.8421	0.9333	1	0	1	0	1	10	1	0	1	0	1	0	1	0	1	0	1	0	1	0	0	0
Species	CAAB	Astrothrombus vercors	Astrothrombus	vercors	(Koehler, 1904)	Astrothrombus vecors	Astrothrombus	vecors	(Koehler, 1904)	Type 1a	13	6	1	ASTRATRAMBIS VIRCARS	ASTRATRAMBIS VIRCARS	0	1	0	1	0	1	1	0.8	0.9302	1	0.7059	0.8889	1	0	1	0	0	4	0	0	0	0	0	0	1	0	1	0	1	0	1	0	0	0
Species	CAAB	Atiliosa nodulifera	Atiliosa	nodulifera	(Sowerby, 1841)	Attiliosa nodulifera	Attiliosa	nodulifera	(Sowerby, 1841)	Type 1a-P	8	10	1	ATILIASA NADILIFIRA	ATILIASA NADILIFIRA	1	0	1	0	1	0	0.9474	1	0.9756	0.8571	1	0.9302	1	0	1	0	1	0	1	0	1	0	1	0	1	0	1	0	1	0	1	0	0	0
Species	CAAB	Audouinella nakamurae	Audouinella	nakamurae	(Woelkerling) Garbary	Audouinella nakamurai	Audouinella	nakamurai	(Woelkerling) Garbary	Type 1a	11	9	1	AIDAINILA NACAMIRI	AIDAINILA NACAMIRI	0	1	0	1	0	1	1	0.8	0.9091	1	0.7273	0.8696	1	0	1	0	1	0	0	0	0	0	0	0	1	0	1	0	1	0	1	0	0	0
Species	CAAB	Australomysis ruebeni	Australomysis	ruebeni	Panampunnayil, 1992	Australomysis reubeni	Australomysis	reubeni	Panampunnayil, 1992	Type 1b-P	13	7	1	AISTRALAMISIS RIBINI	AISTRALAMISIS RIBINI	0	2	0	1	0	1	1	0.625	0.8636	1	0.5556	0.8261	1	0	1	0	1	2	1	0	1	0	0	0	0	0	1	0	1	0	1	0	0	0
Species	CAAB	Australophocoena dioptrica	Australophocoena	dioptrica	(Lahille, 1912)	Australophocaena dioptrica	Australophocaena	dioptrica	(Lahille, 1912)	Type 1a-P	16	9	1	AISTRALAPACINA DIAPTRICA	AISTRALAPACINA DIAPTRICA	1	0	1	0	1	0	0.8824	1	0.9259	0.8333	1	0.8929	1	1	1	1	1	3	1	0	1	0	0	0	1	0	1	1	1	1	1	1	0	0
Species	CAAB	Austroliotia densilirata	Austroliotia	densilirata	(Tate, 1899)	Austroliotia densilineata	Austroliotia	densilineata	(Tate, 1899)	Type 2	12	11	1	AISTRALIATA DINSILIRATA	AISTRALIATA DINSILIRATA	0	2	0	2	0	2	1	0.8	0.902	1	0.7407	0.8679	1	0	1	0	1	0	0	0	0	0	0	0	1	0	1	0	1	0	1	0	0	0
Species	CAAB	Bannerus anomalus	Bannerus	anomalus	Bruce, 1988	Bannereus anomalus	Bannereus	anomalus	Bruce, 1988	Type 1a-P	8	8	1	BANIRIS ANAMALIS	BANIRIS ANAMALA	1	0	1	0	1	0	0.8421	1	0.9189	0.7619	1	0.8718	1	0	1	0	1	1	1	0	1	0	0	0	1	0	1	0	1	0	1	0	0	0
Species	CAAB	Barrimysia cumingi	Barrimysia	cumingi	(A. Adams, 1856)	Barrimysia cumingii	Barrimysia	cumingii	(A. Adams, 1856)	Type 1a-P	10	7	1	BARIMISA CIMINGI	BARIMISA CIMINGI	0	1	0	1	0	1	1	0.9412	0.9744	1	0.8421	0.9268	1	0	1	0	1	0	1	0	1	0	1	0	1	0	1	0	1	0	1	0	0	0
Species	CAAB	Bathoxiphus tricarinatum	Bathoxiphus	tricarinatum	(Boissevain, 1906)	Bathoxiphus tricarinatus	Bathoxiphus	tricarinatus	(Boissevain, 1906)	Type 1a-P	11	12	1	BATAXIPIS TRICARINATIM	BATAXIPIS TRICARINATA	0	1	0	1	0	1	1	0.8462	0.92	1	0.7857	0.8846	1	0	1	0	1	0	0	0	1	0	0	0	1	0	1	0	1	0	1	0	0	0
Species	CAAB	Bathydomus obtecta	Bathydomus	obtecta	Thiele, 1912	Bathydomus obtectus	Bathydomus	obtectus	Thiele, 1912	Type 2-P	10	7	1	BATIDAMIS ABTICTA	BATIDAMIS OBTICTA	0	2	0	2	0	2	1	0.7059	0.8718	1	0.6316	0.8293	1	0	1	0	1	0	0	0	1	0	0	0	0	0	1	0	1	0	1	0	0	0
Species	CAAB	Bathytanais bathbrotis	Bathytanais	bathbrotis	(Beddard, 1886)	Bathytanais bathybrotis	Bathytanais	bathybrotis	(Beddard, 1886)	Type 1a	11	10	1	BATITANAIS BATBRATIS	BATITANAIS BATBRATA	0	1	0	1	0	1	1	0.8696	0.9362	1	0.8	0.898	1	0	1	0	1	0	0	0	0	0	0	0	1	0	1	0	1	0	1	1	0	0
Species	CAAB	Beckerella scararamosa	Beckerella	scararamosa	Kraft	Beckerella scalaramosa	Beckerella	scalaramosa	Kraft	Type 1a	10	11	1	BICIRILA SARARAMASA	BICIRILA SCARARAMASA	0	1	0	1	0	1	1	0.8333	0.913	1	0.7692	0.875	1	0	1	0	0	0	0	0	0	0	0	0	1	0	1	0	1	0	1	0	0	0
Species	CAAB	Bemlos salotae	Bemlos	salotae	(Myers, 1985)	Bemlos saloteae	Bemlos	saloteae	(Myers, 1985)	Type 1a-P	6	7	1	BIMLAS SALATI	BIMLAS SALATI	0	1	0	1	0	1	1	0.8235	0.9032	1	0.7368	0.8485	1	0	1	0	1	1	1	0	1	0	0	0	1	0	1	0	1	0	1	0	0	0
Species	CAAB	Bemlos triangulatum	Bemlos	triangulatum	Myers, 1988	Bemlos triangulum	Bemlos	triangulum	Myers, 1988	Type 2	6	10	1	BIMLAS TRANGILATIM	BIMLAS TRANGILATA	0	2	0	2	0	2	1	0.8333	0.8947	1	0.7692	0.85	1	0	1	0	1	2	0	0	0	0	0	0	0	0	1	0	1	0	1	0	0	0
Species	CAAB	Benthothuria appenduculata	Benthothuria	appenduculata	(Théel, 1886)	Benthothuria appendiculata	Benthothuria	appendiculata	(Théel, 1886)	Type 1a-P	12	13	1	BINTATIRA APINDICILATA	BINTATIRA APINDICILATA	0	1	0	1	0	1	1	0.8571	0.9259	1	0.8	0.8929	1	0	1	0	1	0	1	0	1	0	0	0	1	0	1	0	1	0	1	0	0	0
Species	CAAB	Biplex pulchrum	Biplex	pulchrum	(Gray in Sowerby, 1836)	Biplex pulchra	Biplex	pulchra	(Gray in Sowerby, 1836)	Type 2-P	6	7	1	BIPLIX PILCRIM	BIPLIX PILCRA	0	2	0	2	0	2	1	0.7059	0.8387	1	0.6316	0.7879	1	0	1	1	1	0	0	0	1	0	0	0	0	0	0	0	1	0	1	0	0	0
Species	CAAB	Biremia ambocera	Biremia	ambocera	N.L. Bruce, 1985	Biremia ambocerca	Biremia	ambocerca	Bruce, 1985	Type 1a	7	8	0.7509	BIRIMA AMBACIRA	BIRIMA AMBACIRA	0	1	0	1	0	1	1	0.8421	0.9143	1	0.7619	0.8649	1	0	1	0	1	0	0	0	0	0	0	0	1	0	1	0	1	0	1	0	0	0
Species	CAAB	Birubius mayamayai	Birubius	mayamayai	J.L. Barnard & Drummond, 1978	Birubius mayamayi	Birubius	mayamayi	J.L. Barnard & Drummond, 1978	Type 1a	8	8	1	BIRIBIS MAIAMAIAI	BIRIBIS MAIAMAIAI	0	1	0	1	0	1	1	0.8421	0.9189	1	0.7619	0.8718	1	0	1	0	1	1	0	0	0	0	0	0	1	0	1	0	1	0	1	0	0	0
Species	CAAB	Birubius ularitas	Birubius	ularitas	J.L. Barnard & Drummond, 1978	Birubius ularitus	Birubius	ularitus	J.L. Barnard & Drummond, 1978	Type 1a-P	8	8	1	BIRIBIS ILARITAS	BIRIBIS ULARITA	0	1	0	1	0	1	1	0.7778	0.8889	1	0.7	0.8421	1	0	1	0	1	0	0	0	1	0	0	0	0	0	1	0	1	0	1	0	0	0
Species	CAAB	Botelloides lubrookae	Botelloides	lubrookae	Ponder, 1985	Botelloides ludbrookae	Botelloides	ludbrookae	Ponder, 1985	Type 1a	11	9	1	BATILADIS LIBRACI	BATILADIS LIBRACI	0	1	0	1	0	1	1	0.8571	0.9333	1	0.7826	0.8936	1	0	1	0	0	0	0	0	0	0	0	0	1	0	1	0	1	0	1	0	0	0
Species	CAAB	Botrytella micromorus	Botrytella	micromorus	Bory	Botrytella micromora	Botrytella	micromora	Bory de Saint-Vincent	Type 2-P	10	9	0.3619	BATRITILA MICRAMARIS	BATRITILA MICRAMARA	0	2	0	2	0	2	1	0.7619	0.8837	1	0.6957	0.8444	1	0	1	0	1	0	0	0	1	0	0	0	0	0	1	0	1	0	1	0	0	0
Species	CAAB	Bougainvillii balei	Bougainvillii	balei	Stechow, 1924	Bougainvillia balei	Bougainvillia	balei	Stechow, 1924	Type 1a	13	5	1	BAIGAINVILI BALI	BAIGAINVILI BALI	1	0	1	0	1	0	0.8571	1	0.9	0.8	1	0.8571	1	0	1	0	1	0	0	0	0	0	0	0	1	0	1	0	1	0	1	0	0	0
Species	CAAB	Branchinella probiscida	Branchinella	probiscida	Henry, 1924	Branchinella proboscida	Branchinella	proboscida	Henry, 1924	Type 1a	12	10	1	BRANCINILA PRABISIDA	BRANCINILA PRABISIDA	0	1	0	1	0	1	1	0.8182	0.9167	1	0.75	0.88	1	0	1	0	1	1	0	0	0	0	0	0	1	0	1	0	1	0	1	0	0	0
Species	CAAB	Buffonellodes antarctica	Buffonellodes	antarctica	Hayward, 1991	Buffonelloides antarctica	Buffonelloides	antarctica	Hayward, 1991	Type 1a-P	13	10	1	BIFANILADIS ANTARCTICA	BIFANILADIS ANTARCTICA	1	0	1	0	1	0	0.8966	1	0.9412	0.8387	1	0.9057	1	0	1	0	1	0	1	0	1	0	0	0	1	0	1	0	1	0	1	0	0	0
Species	CAAB	Bugula decipens	Bugula	decipens	Hayward, 1981	Bugula decipiens	Bugula	decipiens	Hayward, 1981	Type 1a-P	6	8	1	BIGILA DICIPINS	BIGILA DICIPINS	0	1	0	1	0	1	1	0.8421	0.9091	1	0.7619	0.8571	1	0	1	0	1	0	1	0	1	0	0	0	1	0	1	0	1	0	1	0	0	0
Species	CAAB	Bulla quoyi	Bulla	quoyi	Gray in Dieffenbach, 1843	Bulla quoyii	Bulla	quoyii	A. Adams, 1850	Type 1a-P	5	5	0.0869	BILA QIAI	BILA QAI	0	1	0	1	0	1	1	0.9231	0.96	1	0.8	0.8889	1	0	1	0	1	0	1	0	1	0	1	0	1	0	1	0	1	0	1	1	0	0
Species	CAAB	Caberea dolobrata	Caberea	dolobrata	(MacGillivray, 1887)	Caberea dolabrata	Caberea	dolabrata	(MacGillivray, 1887)	Type 1a-P	7	9	1	CABIRIA DALABRATA	CABIRIA DALABRATA	0	1	0	1	0	1	1	0.8	0.8889	1	0.7273	0.8421	1	0	1	0	1	0	1	0	1	0	0	0	0	0	1	0	1	0	1	0	0	0
Species	CAAB	Cacozeliana icara	Cacozeliana	icara	(Bayle, 1880)	Cacozeliana icarus	Cacozeliana	icarus	(Bayle, 1880)	Type 2-P	11	5	1	CACASILANA ICARA	CACASILANA ICARA	0	2	0	2	0	2	1	0.6154	0.8649	1	0.5333	0.8205	1	0	1	0	0	0	0	0	1	0	0	0	0	0	1	0	1	0	1	1	0	0
Species	CAAB	Caenopedina novaezelandiae	Caenopedina	novaezelandiae	Pawson, 1964	Caenopedina novaezealandiae	Caenopedina	novaezealandiae	Pawson, 1964	Type 1a	11	14	1	CINAPIDINA NAVISILANDI	CINAPIDINA NAVISILANDI	0	1	0	1	0	1	1	0.9032	0.9455	1	0.8485	0.9123	1	0	1	0	1	2	0	0	0	0	0	0	1	0	1	0	1	0	1	0	0	0
Species	CAAB	Caridina thermopila	Caridina	thermopila	Riek, 1953	Caridina thermophila	Caridina	thermophila	Riek, 1953	Type 1a-P	8	10	1	CARIDINA TIRMAPILA	CARIDINA TIRMAPILA	0	1	0	1	0	1	1	0.8696	0.9268	1	0.8	0.8837	1	0	1	0	1	4	1	0	1	0	0	0	1	0	1	0	1	0	1	0	0	0
Species	CAAB	Carpopeltis spongeoplexus	Carpopeltis	spongeoplexus	Womersley & J.Lewis	Carpopeltis spongeaplexus	Carpopeltis	spongeaplexus	Womersley & J.A. Lewis	Type 1a-P	11	13	0.938	CARPAPILTIS SPANGIAPLIXIS	CARPAPILTIS SPANGIAPLIXA	0	1	0	1	0	1	1	0.8571	0.9231	1	0.8	0.8889	1	0	1	0	1	1	1	0	1	0	0	0	1	0	1	0	1	0	1	0	0	0
Species	CAAB	Casmaria erinacea	Casmaria	erinacea	(Linnaeus, 1758)	Casmaria erinaceus	Casmaria	erinaceus	(Linnaeus, 1758)	Type 2	8	8	1	CASMARA IRINACIA	CASMARA ERINACIA	0	2	0	2	0	2	1	0.7368	0.8649	1	0.6667	0.8205	1	0	1	0	1	0	0	0	0	0	0	0	0	0	1	0	1	1	1	2	0	0
Species	CAAB	Cellarinella njegovannae	Cellarinella	njegovannae	Rogick, 1956	Cellarinella njegovanae	Cellarinella	njegovanae	Rogick, 1956	Type 1a-P	12	10	1	CILARINILA NJIGAVANI	CILARINILA NJIGAVANI	0	1	0	1	0	1	1	0.9565	0.9796	1	0.88	0.9412	1	0	1	0	1	0	1	0	1	0	1	0	1	0	1	0	1	0	1	0	0	0
Species	CAAB	Celleporaria endiva	Celleporaria	endiva	(Lamarck, 1816)	Celleporaria endivia	Celleporaria	endivia	(Lamarck, 1816)	Type 1a-P	12	6	1	CILIPARARA INDIVA	CILIPARARA ENDIVA	0	1	0	1	0	1	1	0.8	0.9268	1	0.7059	0.8837	1	0	1	0	1	1	1	0	1	0	0	0	1	0	1	1	1	1	1	1	0	0
Species	CAAB	Celleporina fistularia	Celleporina	fistularia	Hayward & Ryland, 1995	Celleporina fistulata	Celleporina	fistulata	Hayward & Ryland, 1995	Type 2	11	9	1	CILIPARINA FISTILARA	CILIPARINA FISTILARA	0	2	0	2	0	2	1	0.7619	0.8889	1	0.6957	0.8511	1	0	1	0	1	4	0	0	0	0	0	0	0	0	1	0	1	0	1	1	0	0
Species	CAAB	Celleporina rostallata	Celleporina	rostallata	Harmer, 1957	Celleporina rostellata	Celleporina	rostellata	Harmer, 1957	Type 1a	11	10	1	CILIPARINA RASTALATA	CILIPARINA RASTALATA	0	1	0	1	0	1	1	0.8182	0.913	1	0.75	0.875	1	0	1	0	1	1	0	0	0	0	0	0	1	0	1	0	1	1	1	4	0	0
Species	CAAB	Centropala lirata	Centropala	lirata	(Tate, 1887)	Centrapala lirata	Centrapala	lirata	(Tate, 1887)	Type 1a-P	10	6	1	CINTRAPALA LIRATA	CINTRAPALA LIRATA	1	0	1	0	1	0	0.8182	1	0.8889	0.75	1	0.8421	1	0	1	0	1	3	1	0	1	0	0	0	0	0	1	0	1	0	1	0	0	0
Species	CAAB	Ceramium filiculum	Ceramium	filiculum	Harvey ex Womersley	Ceramium filicula	Ceramium	filicula	Harvey ex Womersley	Type 2-P	8	8	1	CIRAMIM FILICILIM	CIRAMIM FILICILA	0	2	0	2	0	2	1	0.7368	0.8649	1	0.6667	0.8205	1	1	1	1	1	1	0	0	1	0	0	0	0	0	1	0	1	2	1	3	0	0
Species	CAAB	Ceramium monocanthum	Ceramium	monocanthum	J.Agardh	Ceramium monacanthum	Ceramium	monacanthum	J. Agardh	Type 1a-P	8	11	1	CIRAMIM MANACANTIM	CIRAMIM MANACANTA	0	1	0	1	0	1	1	0.8333	0.9048	1	0.7692	0.8636	1	0	1	0	1	1	1	0	1	0	0	0	1	0	1	0	1	0	1	1	0	0
Species	CAAB	Ceratosoma amoena	Ceratosoma	amoena	(Cheeseman, 1886)	Ceratosoma amoenum	Ceratosoma	amoenum	(Cheeseman, 1886)	Type 2-P	10	6	1	CIRATASAMA AMINA	CIRATASAMA AMINA	0	2	0	2	0	2	1	0.6667	0.8649	1	0.5882	0.8205	1	1	1	1	0	4	0	0	1	0	0	0	0	0	1	0	1	1	1	1	0	0
Species	CAAB	Ceratothoa trigoncephala	Ceratothoa	trigoncephala	(Leach, 1818)	Ceratothoa trigonocephala	Ceratothoa	trigonocephala	(Leach, 1818)	Type 1a	10	13	1	CIRATATA TRIGANCIPALA	CIRATATA TRIGANCIPALA	0	1	0	1	0	1	1	0.8966	0.9412	1	0.8387	0.9057	1	0	1	0	1	1	0	0	0	0	0	0	1	0	1	0	1	0	1	1	0	0
Species	CAAB	Cercosphaera dilkerra	Cercosphaera	dilkerra	N.L. Bruce, 1994	Cercosphaera dilkera	Cercosphaera	dilkera	N.L. Bruce, 1994	Type 1a-P	12	7	1	CIRCASPIRA DILCIRA	CIRCASPIRA DILCIRA	0	1	0	1	0	1	1	0.9412	0.9767	1	0.8421	0.9333	1	0	1	0	1	0	1	0	1	0	1	0	1	0	1	0	1	0	1	0	0	0
Species	CAAB	Chaetozone platycera	Chaetozone	platycera	Hutchings & Murray, 1984	Chaetozone platycerca	Chaetozone	platycerca	Hutchings & Murray, 1984	Type 1a	10	9	1	CITASANI PLATICIRA	CITASANI PLATICIRA	0	1	0	1	0	1	1	0.8571	0.9302	1	0.7826	0.8889	1	0	1	0	1	1	0	0	0	0	0	0	1	0	1	0	1	0	1	0	0	0
Species	CAAB	Chalinodendron exiguum	Chalinodendron	exiguum	Lendenfeld, 1887	Chalinodendron exigua	Chalinodendron	exigua	Lendenfeld, 1887	Type 2	14	6	1	CALINADINDRAN IXIGIM	CALINADINDRAN EXIGA	0	2	0	2	0	2	1	0.6667	0.8889	1	0.5882	0.8511	1	0	1	0	0	0	0	0	0	0	0	0	0	0	1	0	1	0	1	1	0	0
Species	CAAB	Chalinodendron minimum	Chalinodendron	minimum	Lendenfeld, 1887	Chalinodendron minima	Chalinodendron	minima	Lendenfeld, 1887	Type 2-P	14	6	1	CALINADINDRAN MINIMIM	CALINADINDRAN MINIMA	0	2	0	2	0	2	1	0.6667	0.8889	1	0.5882	0.8511	1	0	1	0	0	2	0	0	1	0	0	0	0	0	1	0	1	0	1	0	0	0
Species	CAAB	Chalinodendron ramosum	Chalinodendron	ramosum	Lendenfeld, 1887	Chalinodendron ramosa	Chalinodendron	ramosa	Lendenfeld, 1887	Type 2-P	14	6	1	CALINADINDRAN RAMASIM	CALINADINDRAN RAMASA	0	2	0	2	0	2	1	0.6667	0.8889	1	0.5882	0.8511	1	0	1	1	0	0	0	0	1	0	0	0	0	0	1	0	1	1	1	1	0	0
Species	CAAB	Charybdis moretonicus	Charybdis	moretonicus	Rees & Stephenson, 1966	Charybdis moretonensis	Charybdis	moretonensis	Rees & Stephenson, 1966	Type 3	9	11	1	CARIBDIS MARITANICIS	CARIBDIS MARITANICA	0	4	0	4	0	4	1	0.64	0.8	1	0.5926	0.766	1	0	1	0	1	6	0	0	0	0	0	0	0	0	0	0	1	0	1	0	0	0
Species	CAAB	Chelidonura hirundinea	Chelidonura	hirundinea	(Quoy & Gaimard, 1832)	Chelidonura hirundinina	Chelidonura	hirundinina	(Quoy & Gaimard, 1832)	Type 2	11	10	1	CILIDANIRA IRINDINIA	CILIDANIRA HIRINDINIA	0	2	0	2	0	2	1	0.7826	0.8936	1	0.72	0.8571	1	0	1	0	1	0	0	0	0	0	0	0	0	0	1	0	1	0	1	0	0	0
Species	CAAB	Chloridiella nigra	Chloridiella	nigra	(Forskål, 1775)	Chlorodiella nigra	Chlorodiella	nigra	(Forskål, 1775)	Type 1a	12	5	1	CLARIDILA NIGRA	CLARIDILA NIGRA	1	0	1	0	1	0	0.8462	1	0.8947	0.7857	1	0.85	1	0	1	1	1	2	0	0	0	0	0	0	0	0	1	0	1	0	1	0	0	0
Species	CAAB	Chlorisquilla brooksii	Chlorisquilla	brooksii	(de Man, 1888)	Chorisquilla brooksii	Chorisquilla	brooksii	(de Man, 1888)	Type 1a	12	8	1	CLARISQILA BRACSI	CLARISQILA BRACSI	1	0	1	0	1	0	0.8889	1	0.9333	0.8276	1	0.8936	1	0	1	0	0	2	0	0	0	0	0	0	1	0	1	0	1	0	1	0	0	0
Species	CAAB	Chlorisquilla convoluta	Chlorisquilla	convoluta	Ahyong, 2001	Chorisquilla convoluta	Chorisquilla	convoluta	Ahyong, 2001	Type 1a	12	9	1	CLARISQILA CANVALITA	CLARISQILA CANVALITA	1	0	1	0	1	0	0.8889	1	0.9362	0.8276	1	0.898	1	0	1	0	0	3	0	0	0	0	0	0	1	0	1	0	1	0	1	0	0	0
Species	CAAB	Chlorisquilla hystrix	Chlorisquilla	hystrix	(Nobili, 1899)	Chorisquilla hystrix	Chorisquilla	hystrix	(Nobili, 1899)	Type 1a	12	7	1	CLARISQILA ISTRIX	CLARISQILA HISTRIX	1	0	1	0	1	0	0.8889	1	0.9302	0.8276	1	0.8889	1	0	1	0	0	0	0	0	0	0	0	0	1	0	1	0	1	0	1	0	0	0
Species	CAAB	Chlorisquilla quinquelobata	Chlorisquilla	quinquelobata	(Gordon, 1935)	Chorisquilla quinquelobata	Chorisquilla	quinquelobata	(Gordon, 1935)	Type 1a	12	13	1	CLARISQILA QINQILABATA	CLARISQILA QINQILABATA	1	0	1	0	1	0	0.8889	1	0.9455	0.8276	1	0.9123	1	0	1	0	0	0	0	0	0	0	0	0	1	0	1	0	1	0	1	0	0	0
Species	CAAB	Chlorisquilla spinosissima	Chlorisquilla	spinosissima	(Pfeffer, 1888)	Chorisquilla spinosissima	Chorisquilla	spinosissima	(Pfeffer, 1888)	Type 1a	12	12	1	CLARISQILA SPINASISIMA	CLARISQILA SPINASISIMA	1	0	1	0	1	0	0.8889	1	0.9434	0.8276	1	0.9091	1	0	1	0	0	4	0	0	0	0	0	0	1	0	1	0	1	0	1	1	0	0
Species	CAAB	Chlorisquilla tweediei	Chlorisquilla	tweediei	(Serène, 1950)	Chorisquilla tweediei	Chorisquilla	tweediei	(Serène, 1950)	Type 1a	12	8	1	CLARISQILA TWIDI	CLARISQILA TWIDI	1	0	1	0	1	0	0.8889	1	0.9333	0.8276	1	0.8936	1	0	1	0	0	0	0	0	0	0	0	0	1	0	1	0	1	0	1	1	0	0
Species	CAAB	Chlorodiella cythera	Chlorodiella	cythera	(Dana, 1852)	Chlorodiella cytherea	Chlorodiella	cytherea	(Dana, 1852)	Type 1a	12	7	1	CLARADILA CITIRA	CLARADILA CITIRA	0	1	0	1	0	1	1	0.8235	0.9302	1	0.7368	0.8889	1	0	1	0	1	1	0	0	0	0	0	0	1	0	1	0	1	0	1	1	0	0
Species	CAAB	Chlorotocus novaezeelandiae	Chlorotocus	novaezeelandiae	(Borradaile, 1916)	Chlorotocus novaezealandiae	Chlorotocus	novaezealandiae	(Borradaile, 1916)	Type 1a	11	15	1	CLARATACIS NAVISILANDI	CLARATACIS NAVISILANDI	0	1	0	1	0	1	1	0.875	0.9286	1	0.8235	0.8966	1	0	1	0	1	0	0	0	0	0	0	0	1	0	1	0	1	0	1	1	0	0
Species	CAAB	Chrysogorgia octogonus	Chrysogorgia	octogonus	Versluys, 1902	Chrysogorgia octagonos	Chrysogorgia	octagonos	Versluys, 1902	Type 2-P	12	9	1	CRISAGARGA ACTAGANIS	CRISAGARGA OCTAGANA	0	2	0	2	0	2	1	0.6	0.8261	1	0.4545	0.75	1	0	1	0	1	0	0	0	1	0	0	0	0	0	0	0	1	0	1	0	0	0
Species	CAAB	Chuculba alla	Chuculba	alla	J.L. Barnard, 1974	Chucullba alla	Chucullba	alla	J.L. Barnard, 1974	Type 1a-P	8	4	1	CICILBA ALA	CICILBA ALA	1	0	1	0	1	0	0.9474	1	0.9655	0.8571	1	0.9032	1	0	1	0	1	0	1	0	1	0	1	0	1	0	1	0	1	0	1	0	0	0
Species	CAAB	Chuculba warea	Chuculba	warea	J.L. Barnard, 1974	Chucullba warea	Chucullba	warea	J.L. Barnard, 1974	Type 1a-P	8	5	1	CICILBA WARIA	CICILBA WARIA	1	0	1	0	1	0	0.9474	1	0.9677	0.8571	1	0.9091	1	0	1	0	1	0	1	0	1	0	1	0	1	0	1	0	1	0	1	0	0	0
Species	CAAB	Chydaekata anoplelma	Chydaekata	anoplelma	Bradbury, 2000	Chydaekata anophelma	Chydaekata	anophelma	Bradbury, 2000	Type 1a	10	9	1	CIDICATA ANAPLILMA	CIDICATA ANAPLILMA	0	1	0	1	0	1	1	0.8	0.9048	1	0.7273	0.8636	1	0	1	0	1	0	0	0	0	0	0	0	1	0	1	0	1	0	1	0	0	0
Species	CAAB	Cicatella indenta	Cicatella	indenta	Laseron, 1956	Cicatellia indenta	Cicatellia	indenta	Laseron, 1956	Type 1a-P	9	7	1	CICATILA INDINTA	CICATILA INDINTA	1	0	1	0	1	0	0.8571	1	0.9189	0.7826	1	0.8718	1	0	1	0	1	0	1	0	1	0	0	0	1	0	1	0	1	0	1	1	0	0
Species	CAAB	Cirsotrema fregatum	Cirsotrema	fregatum	(Iredale, 1936)	Cirsotrema fregata	Cirsotrema	fregata	(Iredale, 1936)	Type 2-P	10	7	1	CIRSATRIMA FRIGATIM	CIRSATRIMA FRIGATA	0	2	0	2	0	2	1	0.7059	0.8718	1	0.6316	0.8293	1	0	1	0	1	11	0	0	1	0	0	0	0	0	1	0	1	1	1	1	0	0
Species	CAAB	Cirsotrema moerchi	Cirsotrema	moerchi	(Angas, 1871)	Cirsotrema morchi	Cirsotrema	morchi	(Angas, 1871)	Type 1a	10	6	1	CIRSATRIMA MIRCI	CIRSATRIMA MIRCI	0	1	0	1	0	1	1	0.8	0.9189	1	0.7059	0.8718	1	0	1	0	1	3	0	0	0	0	0	0	1	0	1	0	1	0	1	0	0	0
Species	CAAB	Clanculus atropurpuratus	Clanculus	atropurpuratus	(Gould, 1849)	Clanculus atropurpureus	Clanculus	atropurpureus	(Gould, 1849)	Type 2	9	13	1	CLANCILIS ATRAPIRPIRATIS	CLANCILIS ATRAPIRPIRATA	0	2	0	2	0	2	1	0.8276	0.898	1	0.7742	0.8627	1	0	1	0	1	1	0	0	0	0	0	0	0	0	1	1	1	1	1	1	0	0
Species	CAAB	Clathriopsis impedita	Clathriopsis	impedita	Laseron, 1956	Clathropsis impedita	Clathropsis	impedita	Laseron, 1956	Type 1a	11	8	1	CLATRIAPSIS IMPIDITA	CLATRIAPSIS IMPIDITA	1	0	1	0	1	0	0.88	1	0.9302	0.8148	1	0.8889	1	0	1	0	1	2	0	0	0	0	0	0	1	0	1	0	1	0	1	0	0	0
Species	CAAB	Clavellina amplexa	Clavellina	amplexa	Kott, 2002	Clavelina amplexa	Clavelina	amplexa	Kott, 2002	Type 1a-P	9	7	1	CLAVILINA AMPLIXA	CLAVILINA AMPLIXA	1	0	1	0	1	0	0.9524	1	0.973	0.8696	1	0.9231	1	0	1	0	1	0	1	0	1	0	1	0	1	0	1	0	1	0	1	1	0	0
Species	CAAB	Clavigella australis	Clavigella	australis	(Sowerby, 1829)	Clavagella australis	Clavagella	australis	(Sowerby, 1829)	Type 1a	10	9	1	CLAVIGILA AISTRALIS	CLAVIGILA AISTRALA	1	0	1	0	1	0	0.8182	1	0.9048	0.75	1	0.8636	1	1	1	6	1	9	0	0	0	0	0	0	1	0	1	0	1	1	1	7	0	0
Species	CAAB	Clavigella multangularis	Clavigella	multangularis	(Tate, 1886)	Clavagella multangularis	Clavagella	multangularis	(Tate, 1886)	Type 1a	10	13	1	CLAVIGILA MILTANGILARIS	CLAVIGILA MILTANGILARA	1	0	1	0	1	0	0.8182	1	0.92	0.75	1	0.8846	1	0	1	0	1	1	0	0	0	0	0	0	1	0	1	0	1	0	1	0	0	0
Species	CAAB	Clavigella torresi	Clavigella	torresi	Smith, 1885	Clavagella torresi	Clavagella	torresi	Smith, 1885	Type 1a	10	7	1	CLAVIGILA TARISI	CLAVIGILA TARISI	1	0	1	0	1	0	0.8182	1	0.8947	0.75	1	0.85	1	0	1	1	1	1	0	0	0	0	0	0	0	0	1	0	1	0	1	0	0	0
Species	CAAB	Clavus aenigmatus	Clavus	aenigmatus	Wells, 1991	Clavus aenigmaticus	Clavus	aenigmaticus	Wells, 1991	Type 2	6	10	1	CLAVIS INIGMATIS	CLAVIS ENIGMATA	0	2	0	2	0	2	1	0.8333	0.8947	1	0.7692	0.85	1	0	1	0	1	0	0	0	0	0	0	0	0	0	1	0	1	0	1	1	0	0
Species	CAAB	Clavus aenus	Clavus	aenus	Hedley, 1922	Clavus aeneus	Clavus	aeneus	Hedley, 1922	Type 1a-P	6	5	1	CLAVIS INIS	CLAVIS ENIS	0	1	0	1	0	1	1	0.7692	0.8889	1	0.6667	0.8276	1	0	1	2	1	0	1	0	1	0	0	0	0	0	1	0	1	0	1	0	0	0
Species	CAAB	Clavus occidus	Clavus	occidus	Wells, 1991	Clavus occiduus	Clavus	occiduus	Wells, 1991	Type 1a-P	6	7	1	CLAVIS ACIDIS	CLAVIS OCIDA	0	1	0	1	0	1	1	0.9412	0.9677	1	0.8421	0.9091	1	0	1	0	1	2	1	0	1	0	1	0	1	0	1	0	1	0	1	1	0	0
Species	CAAB	Cliona miniscula	Cliona	miniscula	Schönberg, Grass & Heiermann, 2006	Cliona minuscula	Cliona	minuscula	Schönberg, Grass & Heiermann, 2006	Type 1a-P	6	9	1	CLIANA MINISILA	CLIANA MINISILA	0	1	0	1	0	1	1	0.8	0.8824	1	0.7273	0.8333	1	0	1	1	1	0	1	0	1	0	0	0	0	0	1	0	1	0	1	1	0	0
Species	CAAB	Coccopigyra barbatula	Coccopigyra	barbatula	Marshall, 1985	Coccopigya barbatula	Coccopigya	barbatula	Marshall, 1985	Type 1a	10	9	1	CACAPIGIRA BARBATILA	CACAPIGIRA BARBATILA	1	0	1	0	1	0	0.8696	1	0.9302	0.8	1	0.8889	1	0	1	0	1	0	0	0	0	0	0	0	1	0	1	0	1	0	1	0	0	0
Species	CAAB	Coccopigyra crinita	Coccopigyra	crinita	Marshall, 1985	Coccopigya crinita	Coccopigya	crinita	Marshall, 1985	Type 1a	10	7	1	CACAPIGIRA CRINITA	CACAPIGIRA CRINITA	1	0	1	0	1	0	0.8696	1	0.9231	0.8	1	0.878	1	0	1	0	1	1	0	0	0	0	0	0	1	0	1	0	1	0	1	0	0	0
Species	CAAB	Coeloclonium umbellulum	Coeloclonium	umbellulum	(Harvey) J.Agardh	Coeloclonium umbellula	Coeloclonium	umbellula	(Harvey) J. Agardh	Type 2-P	12	9	1	CILACLANIM IMBILILIM	CILACLANIM UMBILILA	0	2	0	2	0	2	1	0.7619	0.8936	1	0.6957	0.8571	1	0	1	0	1	1	0	0	1	0	0	0	0	0	1	0	1	0	1	0	0	0
Species	CAAB	Comasterias dyscrita	Comasterias	dyscrita	H.L. Clark, 1916	Cosmasterias dyscrita	Cosmasterias	dyscrita	H.L. Clark, 1916	Type 1a	11	8	1	CAMASTIRAS DISRITA	CAMASTIRAS DISRITA	1	0	1	0	1	0	0.88	1	0.9302	0.8148	1	0.8889	1	0	1	0	0	2	0	0	0	0	0	0	1	0	1	0	1	0	1	0	0	0
Species	CAAB	Condujius karkan	Condujius	karkan	J.L. Barnard & Drummond, 1982	Condukius karkan	Condukius	karkan	J.L. Barnard & Drummond, 1982	Type 1a	9	6	1	CANDIJIS CARCAN	CANDIJIS KARCAN	1	0	1	0	1	0	0.8	1	0.8824	0.7273	1	0.8333	1	0	1	0	1	0	0	0	0	0	0	0	0	0	1	0	1	0	1	0	0	0
Species	CAAB	Cosa stephenensis	Cosa	stephenensis	Laseron, 1953	Cosa stephensensis	Cosa	stephensensis	Laseron, 1953	Type 1a	4	12	1	CASA STIPININSIS	CASA STIPININSA	0	1	0	1	0	1	1	0.8889	0.9189	1	0.8276	0.8718	1	0	1	1	1	1	0	0	0	0	0	0	1	0	1	0	1	0	1	0	0	0
Species	CAAB	Coscinaraea exesa	Coscinaraea	exesa	(Dana, 1846)	Coscinaraea exaesa	Coscinaraea	exaesa	(Dana, 1846)	Type 1a-P	11	5	1	CASINARA IXISA	CASINARA EXISA	0	1	0	1	0	1	1	0.7692	0.9189	1	0.6667	0.8718	1	0	1	0	1	0	1	0	1	0	0	0	1	0	1	0	1	0	1	1	0	0
Species	CAAB	Coscinoderma mathewsi	Coscinoderma	mathewsi	(Lendenfeld, 1886)	Coscinoderma matthewsi	Coscinoderma	matthewsi	(Lendenfeld, 1886)	Type 1a-P	12	8	1	CASINADIRMA MATIWSI	CASINADIRMA MATIWSI	0	1	0	1	0	1	1	0.9474	0.9778	1	0.8571	0.9362	1	0	1	0	1	0	1	0	1	0	1	0	1	0	1	0	1	0	1	0	0	0
Species	CAAB	Coxiella glauerti	Coxiella	glauerti	Macpherson, 1957	Coxiella glauteri	Coxiella	glauteri	Macpherson, 1957	Type 2	8	8	1	CAXILA GLAIRTI	CAXILA GLAIRTI	0	2	0	2	0	2	1	0.6667	0.8333	1	0.5	0.7368	1	0	1	0	0	0	0	0	0	0	0	0	0	0	0	0	1	0	1	0	0	0
Species	CAAB	Crassisorophium bonellii	Crassisorophium	bonellii	(Milne Edwards, 1830)	Crassicorophium bonellii	Crassicorophium	bonellii	(Milne Edwards, 1830)	Type 1a	15	8	1	CRASISARAPIM BANILI	CRASISARAPIM BANILI	1	0	1	0	1	0	0.875	1	0.92	0.8235	1	0.8846	1	0	1	0	1	0	0	0	0	0	0	0	1	0	1	0	1	0	1	0	0	0
Species	CAAB	Crenatula viridis	Crenatula	viridis	Lamarck, 1819	Crenatula viridus	Crenatula	viridus	Lamarck, 1819	Type 1a-P	9	7	1	CRINATILA VIRIDIS	CRINATILA VIRIDA	0	1	0	1	0	1	1	0.75	0.8889	1	0.6667	0.8421	1	0	1	0	1	6	1	0	1	0	0	0	0	0	1	0	1	0	1	1	0	0
Species	CAAB	Crenoicus shepherdi	Crenoicus	shepherdi	(Sayce, 1900)	Crenoicus shephardi	Crenoicus	shephardi	(Sayce, 1900)	Type 1a	9	9	1	CRINACIS SIPIRDI	CRINACIS SIPIRDI	0	1	0	1	0	1	1	0.8	0.9	1	0.7273	0.8571	1	0	1	0	1	1	0	0	0	0	0	0	1	0	1	0	1	0	1	0	0	0
Species	CAAB	Crepidacantha carioseta	Crepidacantha	carioseta	Winston & Heimberg, 1986	Crepidacantha carsioseta	Crepidacantha	carsioseta	Winston & Heimberg, 1986	Type 1a	13	9	1	CRIPIDACANTA CARIASITA	CRIPIDACANTA CARIASITA	0	1	0	1	0	1	1	0.8571	0.9388	1	0.7826	0.902	1	0	1	0	0	13	0	0	0	0	0	0	1	0	1	0	1	0	1	0	0	0
Species	CAAB	Cribularia setirostris	Cribularia	setirostris	(MacGillivray, 1883)	Cribralaria setirostris	Cribralaria	setirostris	(MacGillivray, 1883)	Type 2	10	11	1	CRIBILARA SITIRASTRIS	CRIBILARA SITIRASTRA	2	0	2	0	2	0	0.7826	1	0.8936	0.72	1	0.8571	1	0	1	0	0	0	0	0	0	0	0	0	0	0	1	0	1	0	1	1	0	0
Species	CAAB	Cronia crassnulnata	Cronia	crassnulnata	(Hedley, 1914)	Cronia crassulnata	Cronia	crassulnata	(Hedley, 1915)	Type 1a	6	11	0.8381	CRANA CRASNILNATA	CRANA CRASNILNATA	0	1	0	1	0	1	1	0.88	0.9231	1	0.8148	0.878	1	0	1	0	0	1	0	0	0	0	0	0	1	0	1	0	1	0	1	0	0	0
Species	CAAB	Cryptocnemus vincentiamus	Cryptocnemus	vincentiamus	Hale, 1927	Cryptocnemus vincentianus	Cryptocnemus	vincentianus	Hale, 1927	Type 1a	12	12	1	CRIPTACNIMIS VINCINTAMIS	CRIPTACNIMIS VINCINTAMA	0	1	0	1	0	1	1	0.8462	0.9231	1	0.7857	0.8889	1	0	1	0	1	0	0	0	0	0	0	0	1	0	1	0	1	0	1	0	0	0
Species	CAAB	Cryptopelta grannulifera	Cryptopelta	grannulifera	H.L. Clark, 1909	Cryptopelta granulifera	Cryptopelta	granulifera	H.L. Clark, 1909	Type 1a-P	11	11	1	CRIPTAPILTA GRANILIFIRA	CRIPTAPILTA GRANILIFIRA	0	1	0	1	0	1	1	0.96	0.9796	1	0.8889	0.9412	1	0	1	0	1	5	1	0	1	0	1	0	1	0	1	0	1	0	1	0	0	0
Species	CAAB	Cyclaspis aspersa	Cyclaspis	aspersa	Hale, 1944	Cyclaspis aspera	Cyclaspis	aspera	Hale, 1944	Type 1a	9	6	1	CICLASPIS ASPIRSA	CICLASPIS ASPIRSA	0	1	0	1	0	1	1	0.8	0.9143	1	0.7059	0.8649	1	0	1	0	1	0	0	0	0	0	0	0	1	0	1	0	1	0	1	0	0	0
Species	CAAB	Cylindroleberis mayyanyin	Cylindroleberis	mayyanyin	Syme & Poore, 2006	Cylindroleberis marranyin	Cylindroleberis	marranyin	Syme & Poore, 2006	Type 2	15	9	1	CILINDRALIBIRIS MAIANIN	CILINDRALIBIRIS MAIANIN	0	2	0	2	0	2	1	0.7	0.8846	1	0.6364	0.8519	1	0	1	0	0	3	0	0	0	0	0	0	0	0	1	0	1	0	1	0	0	0
Species	CAAB	Cymatium gemmata	Cymatium	gemmata	(Reeve, 1844)	Cymatium gemmatum	Cymatium	gemmatum	Reeve	Type 2-P	8	7	0.7686	CIMATIM GIMATA	CIMATIM GIMATA	0	2	0	2	0	2	1	0.7059	0.8571	1	0.6316	0.8108	1	1	1	1	0	0	0	0	1	0	0	0	0	1	1	1	1	1	1	1	0	0
Species	CAAB	Cymodocella ambonata	Cymodocella	ambonata	N.L. Bruce, 1995	Cymodocella ambonota	Cymodocella	ambonota	N.L. Bruce, 1995	Type 1a-P	11	8	1	CIMADACILA AMBANATA	CIMADACILA AMBANATA	0	1	0	1	0	1	1	0.7778	0.9048	1	0.7	0.8636	1	0	1	0	1	1	1	0	1	0	0	0	1	0	1	0	1	0	1	1	0	0
Species	CAAB	Cymothoa bychowakyi	Cymothoa	bychowakyi	Avdeev, 1979	Cymothoa bychowskyi	Cymothoa	bychowskyi	Avdeev, 1979	Type 1a	8	10	1	CIMATA BICAWACI	CIMATA BICAWACI	0	1	0	1	0	1	1	0.8182	0.9	1	0.75	0.8571	1	0	1	0	1	0	0	0	0	0	0	0	1	0	1	0	1	0	1	0	0	0
Species	CAAB	Cypraea ziczag	Cypraea	ziczag	Linnaeus, 1758	Cypraea ziczac	Cypraea	ziczac	Linnaeus, 1758	Type 1a	7	6	1	CIPRA SICSAG	CIPRA ZICSAG	0	1	0	1	0	1	1	0.7143	0.8667	1	0.625	0.8125	1	0	1	0	1	0	0	0	0	0	0	0	0	0	1	0	1	0	1	0	0	0
Species	CAAB	Cysticus alternans	Cysticus	alternans	(Pritchard & Gatliff, 1899)	Cystiscus alternans	Cystiscus	alternans	(Pritchard & Gatliff, 1899)	Type 1a	8	9	1	CISTICIS ALTIRNANS	CISTICIS ALTIRNANS	1	0	1	0	1	0	0.8421	1	0.9231	0.7619	1	0.878	1	0	1	0	1	0	0	0	0	0	0	0	1	0	1	0	1	0	1	0	0	0
Species	CAAB	Cysticus angasi	Cysticus	angasi	(Crosse, 1870)	Cystiscus angasi	Cystiscus	angasi	(Crosse, 1870)	Type 1a	8	6	1	CISTICIS ANGASI	CISTICIS ANGASI	1	0	1	0	1	0	0.8421	1	0.9091	0.7619	1	0.8571	1	0	1	0	1	3	0	0	0	0	0	0	1	0	1	0	1	0	1	0	0	0
Species	CAAB	Cysticus bucca	Cysticus	bucca	(Tomlin, 1916)	Cystiscus bucca	Cystiscus	bucca	(Tomlin, 1916)	Type 1a	8	5	1	CISTICIS BICA	CISTICIS BICA	1	0	1	0	1	0	0.8421	1	0.9032	0.7619	1	0.8485	1	0	1	0	1	0	0	0	0	0	0	0	1	0	1	0	1	0	1	0	0	0
Species	CAAB	Cysticus connectans	Cysticus	connectans	(May, 1911)	Cystiscus connectans	Cystiscus	connectans	(May, 1911)	Type 1a	8	10	1	CISTICIS CANICTANS	CISTICIS CANICTANS	1	0	1	0	1	0	0.8421	1	0.9268	0.7619	1	0.8837	1	1	1	1	1	1	0	0	0	0	0	0	1	0	1	0	1	1	1	1	0	0
Species	CAAB	Cysticus cratericula	Cysticus	cratericula	(Tate & May, 1900)	Cystiscus cratericula	Cystiscus	cratericula	(Tate & May, 1900)	Type 1a	8	11	1	CISTICIS CRATIRICILA	CISTICIS CRATIRICILA	1	0	1	0	1	0	0.8421	1	0.9302	0.7619	1	0.8889	1	0	1	0	1	3	0	0	0	0	0	0	1	0	1	0	1	0	1	0	0	0
Species	CAAB	Cysticus cymbalum	Cysticus	cymbalum	(Tate, 1878)	Cystiscus cymbalum	Cystiscus	cymbalum	(Tate, 1878)	Type 1a	8	8	1	CISTICIS CIMBALIM	CISTICIS CIMBALA	1	0	1	0	1	0	0.8421	1	0.9189	0.7619	1	0.8718	1	0	1	0	1	0	0	0	0	0	0	0	1	0	1	0	1	0	1	0	0	0
Species	CAAB	Cysticus flindersi	Cysticus	flindersi	(Pritchard & Gatliff, 1899)	Cystiscus flindersi	Cystiscus	flindersi	(Pritchard & Gatliff, 1899)	Type 1a	8	9	1	CISTICIS FLINDIRSI	CISTICIS FLINDIRSI	1	0	1	0	1	0	0.8421	1	0.9231	0.7619	1	0.878	1	0	1	0	1	0	0	0	0	0	0	0	1	0	1	0	1	0	1	0	0	0
Species	CAAB	Cysticus freycineti	Cysticus	freycineti	(May, 1915)	Cystiscus freycineti	Cystiscus	freycineti	(May, 1915)	Type 1a	8	10	1	CISTICIS FRICINITI	CISTICIS FRICINITI	1	0	1	0	1	0	0.8421	1	0.9268	0.7619	1	0.8837	1	0	1	0	1	2	0	0	0	0	0	0	1	0	1	0	1	0	1	0	0	0
Species	CAAB	Cysticus halli	Cysticus	halli	(Pritchard & Gatliff, 1899)	Cystiscus halli	Cystiscus	halli	(Pritchard & Gatliff, 1899)	Type 1a	8	5	1	CISTICIS ALI	CISTICIS HALI	1	0	1	0	1	0	0.8421	1	0.9032	0.7619	1	0.8485	1	0	1	0	1	0	0	0	0	0	0	0	1	0	1	0	1	0	1	0	0	0
Species	CAAB	Cysticus incerta	Cysticus	incerta	(May, 1919)	Cystiscus incerta	Cystiscus	incerta	(May, 1919)	Type 1a	8	7	1	CISTICIS INCIRTA	CISTICIS INCIRTA	1	0	1	0	1	0	0.8421	1	0.9143	0.7619	1	0.8649	1	0	1	0	1	0	0	0	0	0	0	0	1	0	1	0	1	0	1	1	0	0
Species	CAAB	Cysticus indiscreta	Cysticus	indiscreta	(May, 1911)	Cystiscus indiscreta	Cystiscus	indiscreta	(May, 1911)	Type 1a	8	10	1	CISTICIS INDISRITA	CISTICIS INDISRITA	1	0	1	0	1	0	0.8421	1	0.9268	0.7619	1	0.8837	1	0	1	0	1	1	0	0	0	0	0	0	1	0	1	0	1	0	1	0	0	0
Species	CAAB	Cysticus melwardi	Cysticus	melwardi	Laseron, 1957	Cystiscus melwardi	Cystiscus	melwardi	Laseron, 1957	Type 1a	8	8	1	CISTICIS MILWARDI	CISTICIS MILWARDI	1	0	1	0	1	0	0.8421	1	0.9189	0.7619	1	0.8718	1	0	1	0	1	0	0	0	0	0	0	0	1	0	1	0	1	0	1	0	0	0
Species	CAAB	Cysticus minutissima	Cysticus	minutissima	(Tenison Woods, 1876)	Cystiscus minutissima	Cystiscus	minutissima	(Tenison Woods, 1876)	Type 1a	8	11	1	CISTICIS MINITISIMA	CISTICIS MINITISIMA	1	0	1	0	1	0	0.8421	1	0.9302	0.7619	1	0.8889	1	0	1	1	1	2	0	0	0	0	0	0	1	0	1	0	1	1	1	3	0	0
Species	CAAB	Cysticus obesula	Cysticus	obesula	(May, 1919)	Cystiscus obesula	Cystiscus	obesula	(May, 1919)	Type 1a	8	7	1	CISTICIS ABISILA	CISTICIS OBISILA	1	0	1	0	1	0	0.8421	1	0.9143	0.7619	1	0.8649	1	0	1	1	1	0	0	0	0	0	0	0	1	0	1	0	1	0	1	0	0	0
Species	CAAB	Cysticus opima	Cysticus	opima	Laseron, 1957	Cystiscus opima	Cystiscus	opima	Laseron, 1957	Type 1a	8	5	1	CISTICIS APIMA	CISTICIS OPIMA	1	0	1	0	1	0	0.8421	1	0.9032	0.7619	1	0.8485	1	0	1	0	1	0	0	0	0	0	0	0	1	0	1	0	1	0	1	0	0	0
Species	CAAB	Cysticus problematica	Cysticus	problematica	(Gatliff & Gabriel, 1916)	Cystiscus problematica	Cystiscus	problematica	(Gatliff & Gabriel, 1916)	Type 1a	8	12	1	CISTICIS PRABLIMATICA	CISTICIS PRABLIMATICA	1	0	1	0	1	0	0.8421	1	0.9333	0.7619	1	0.8936	1	0	1	0	1	1	0	0	0	0	0	0	1	0	1	0	1	0	1	0	0	0
Species	CAAB	Cysticus subauriculata	Cysticus	subauriculata	(May, 1916)	Cystiscus subauriculata	Cystiscus	subauriculata	(May, 1916)	Type 1a	8	13	1	CISTICIS SIBAIRICILATA	CISTICIS SIBAIRICILATA	1	0	1	0	1	0	0.8421	1	0.9362	0.7619	1	0.898	1	0	1	0	1	2	0	0	0	0	0	0	1	0	1	0	1	1	1	1	0	0
Species	CAAB	Cysticus thouinensis	Cysticus	thouinensis	(May, 1916)	Cystiscus thouinensis	Cystiscus	thouinensis	(May, 1916)	Type 1a	8	11	1	CISTICIS TAININSIS	CISTICIS TAININSA	1	0	1	0	1	0	0.8421	1	0.9302	0.7619	1	0.8889	1	0	1	0	1	1	0	0	0	0	0	0	1	0	1	0	1	0	1	0	0	0
Species	CAAB	Cysticus tomliniana	Cysticus	tomliniana	(May, 1917)	Cystiscus tomliniana	Cystiscus	tomliniana	(May, 1917)	Type 1a	8	10	1	CISTICIS TAMLINANA	CISTICIS TAMLINANA	1	0	1	0	1	0	0.8421	1	0.9268	0.7619	1	0.8837	1	0	1	0	1	0	0	0	0	0	0	0	1	0	1	0	1	0	1	0	0	0
Species	CAAB	Dasybranchus bipartinus	Dasybranchus	bipartinus	(Schmarda, 1861)	Dasybranchus bipartitus	Dasybranchus	bipartitus	(Schmarda, 1861)	Type 1a	12	10	1	DASIBRANCIS BIPARTINIS	DASIBRANCIS BIPARTINA	0	1	0	1	0	1	1	0.8182	0.9167	1	0.75	0.88	1	0	1	0	1	0	0	0	0	0	0	0	1	0	1	0	1	0	1	0	0	0
Species	CAAB	Dentalium duodecemcostatum	Dentalium	duodecemcostatum	Brazier, 1877	Dentalium duodecimcostatum	Dentalium	duodecimcostatum	Brazier, 1877	Type 1a-P	9	16	1	DINTALIM DIADICIMACASTATIM	DINTALIM DIADICIMCASTATA	0	1	0	1	0	1	1	0.8824	0.9259	1	0.8333	0.8929	1	0	1	1	1	0	1	0	1	0	0	0	1	1	1	1	1	1	1	4	0	0
Species	CAAB	Dentalium octoangulatum	Dentalium	octoangulatum	Donovan, 1803	Dentalium octangulatum	Dentalium	octangulatum	Donovan, 1803	Type 1a-P	9	12	1	DINTALIM ACTANGILATIM	DINTALIM OCTANGILATA	0	1	0	1	0	1	1	0.8889	0.9362	1	0.8276	0.898	1	0	1	0	1	1	1	0	1	0	0	0	1	0	1	0	1	0	1	1	0	0
Species	CAAB	Devo dubec	Devo	dubec	Lowry & Stoddart, 2002	Devo dubuc	Devo	dubuc	Lowry & Stoddart, 2002	Type 1a-P	4	5	1	DIVA DIBIC	DIVA DIBIC	0	1	0	1	0	1	1	0.6667	0.8182	1	0.5714	0.75	1	0	1	0	1	0	1	0	1	0	0	0	0	0	0	0	1	0	1	0	0	0
Species	CAAB	Dibunostoma expansa	Dibunostoma	expansa	(Levinsen, 1909)	Dibunostoma expansum	Dibunostoma	expansum	(Levinsen, 1909)	Type 2-P	11	7	1	DIBINASTAMA IXPANSA	DIBINASTAMA EXPANSA	0	2	0	2	0	2	1	0.7059	0.878	1	0.6316	0.8372	1	0	1	0	1	0	0	0	1	0	0	0	0	0	1	0	1	0	1	0	0	0
Species	CAAB	Dicoides minisculus	Dicoides	minisculus	Gerken, 2001	Dicoides minusculus	Dicoides	minusculus	Gerken, 2001	Type 1a-P	8	10	1	DICADIS MINISILIS	DICADIS MINISILA	0	1	0	1	0	1	1	0.8182	0.9	1	0.75	0.8571	1	0	1	0	1	0	1	0	1	0	0	0	1	0	1	0	1	0	1	3	0	0
Species	CAAB	Dictyocylindrus reticulatus	Dictyocylindrus	reticulatus	Lendenfeld, 1881	Dictyocylindrus reticulata	Dictyocylindrus	reticulata	Carter, 1881	Type 2-P	15	10	0.3492	DICTIACILINDRIS RITICILATIS	DICTIACILINDRIS RITICILATA	0	2	0	2	0	2	1	0.7826	0.9091	1	0.72	0.8772	1	0	1	0	1	6	0	0	1	0	0	0	1	0	1	0	1	0	1	2	0	0
Species	CAAB	Didemnum bidectatum	Didemnum	bidectatum	Kott, 2001	Didemnum bisectatum	Didemnum	bisectatum	Kott, 2001	Type 1a	8	10	1	DIDIMNIM BIDICTATIM	DIDIMNIM BIDICTATA	0	1	0	1	0	1	1	0.8182	0.9	1	0.75	0.8571	1	0	1	0	0	0	0	0	0	0	0	0	1	0	1	0	1	0	1	2	0	0
Species	CAAB	Didemnum fibrae	Didemnum	fibrae	Kott, 2004	Didemnum fibriae	Didemnum	fibriae	Kott, 2004	Type 1a-P	8	6	1	DIDIMNIM FIBRI	DIDIMNIM FIBRI	0	1	0	1	0	1	1	0.8	0.9091	1	0.7059	0.8571	1	0	1	0	1	0	1	0	1	0	0	0	1	0	1	0	1	0	1	0	0	0
Species	CAAB	Didemnum spongioide	Didemnum	spongioide	Sluiter, 1909	Didemnum spongioides	Didemnum	spongioides	Sluiter, 1909	Type 1a	8	10	1	DIDIMNIM SPANGIADI	DIDIMNIM SPANGIADI	0	1	0	1	0	1	1	0.8696	0.9268	1	0.8	0.8837	1	0	1	0	1	1	0	0	0	0	0	0	1	0	1	0	1	0	1	1	0	0
Species	CAAB	Digidentis arbuta	Digidentis	arbuta	(Burn, 1961)	Digidentis arbutus	Digidentis	arbutus	(Burn, 1961)	Type 2-P	10	6	1	DIGIDINTIS ARBITA	DIGIDINTIS ARBITA	0	2	0	2	0	2	1	0.6667	0.8649	1	0.5882	0.8205	1	0	1	0	1	0	0	0	1	0	0	0	0	0	1	0	1	0	1	0	0	0
Species	CAAB	Diodora ruppelli	Diodora	ruppelli	(Sowerby, 1834)	Diodora ruppellii	Diodora	ruppellii	(Sowerby, 1844)	Type 1a-P	7	8	0.8486	DIADARA RIPILI	DIADARA RIPILI	0	1	0	1	0	1	1	0.9474	0.9714	1	0.8571	0.9189	1	1	1	1	1	1	1	1	1	1	1	0	1	0	1	1	1	1	1	1	0	0
Species	CAAB	Diplonotus novus	Diplonotus	novus	(Gordon, 1988)	Diplonotos novus	Diplonotos	novus	(Gordon, 1988)	Type 1a	10	5	1	DIPLANATIS NAVIS	DIPLANATIS NAVA	1	0	1	0	1	0	0.8182	1	0.8824	0.75	1	0.8333	1	0	1	0	1	0	0	0	0	0	0	0	0	0	1	0	1	0	1	0	0	0
Species	CAAB	Distorsio decipens	Distorsio	decipens	(Reeve, 1844)	Distorsio decipiens	Distorsio	decipiens	(Reeve, 1844)	Type 1a-P	9	8	1	DISTARSIA DICIPINS	DISTARSIA DICIPINS	0	1	0	1	0	1	1	0.8421	0.9231	1	0.7619	0.878	1	0	1	0	1	0	1	0	1	0	0	0	1	0	1	0	1	0	1	1	0	0
Species	CAAB	Eatoniella autraliensis	Eatoniella	autraliensis	(Thiele, 1930)	Eatoniella australiensis	Eatoniella	australiensis	(Thiele, 1930)	Type 1a	10	12	1	EATANILA AITRALINSIS	ETANILA AITRALINSA	0	1	0	1	0	1	1	0.8889	0.9388	1	0.8276	0.902	1	0	1	0	0	1	0	0	0	0	0	0	1	0	1	0	1	1	1	2	0	0
Species	CAAB	Echinophora carnosa	Echinophora	carnosa	(Kuroda & Habe, 1961)	Echinophoria carnosa	Echinophoria	carnosa	(Kuroda & Habe, 1961)	Type 1a-P	11	7	1	ECINAPARA CARNASA	ECINAPARA CARNASA	1	0	1	0	1	0	0.88	1	0.9268	0.8148	1	0.8837	1	0	1	0	1	0	1	0	1	0	0	0	1	0	1	0	1	0	1	1	0	0
Species	CAAB	Echinophora kurodai	Echinophora	kurodai	(Abbott, 1968)	Echinophoria kurodai	Echinophoria	kurodai	(Abbott, 1968)	Type 1a-P	11	7	1	ECINAPARA CIRADAI	ECINAPARA KIRADAI	1	0	1	0	1	0	0.88	1	0.9268	0.8148	1	0.8837	1	0	1	0	1	0	1	0	1	0	0	0	1	0	1	0	1	0	1	0	0	0
Species	CAAB	Echinophora wyvillei	Echinophora	wyvillei	(Watson, 1886)	Echinophoria wyvillei	Echinophoria	wyvillei	(Watson, 1886)	Type 1a-P	11	8	1	ECINAPARA WIVILI	ECINAPARA WIVILI	1	0	1	0	1	0	0.88	1	0.9302	0.8148	1	0.8889	1	0	1	0	1	0	1	0	1	0	0	0	1	0	1	0	1	0	1	0	0	0
Species	CAAB	Elzerina blainvillei	Elzerina	blainvillei	(Lamouroux, 1816)	Elzerina blainvillii	Elzerina	blainvillii	Lamouroux, 1816	Type 1a-P	8	11	0.885	ELSIRINA BLAINVILI	ELSIRINA BLAINVILI	0	1	0	1	0	1	1	0.8333	0.9048	1	0.7692	0.8636	1	0	1	0	1	0	1	0	1	0	0	0	1	0	1	0	1	0	1	0	0	0
Species	CAAB	Emarginula incisura	Emarginula	incisura	(Adams, 1853)	Emarginella incisura	Emarginella	incisura	(Adams, 1853)	Type 2-P	10	8	1	EMARGINILA INCISIRA	EMARGINILA INCISIRA	2	0	2	0	2	0	0.7826	1	0.878	0.72	1	0.8372	1	0	1	0	1	1	1	0	1	0	0	0	0	0	1	0	1	1	1	1	0	0
Species	CAAB	Engaeus disjunctus	Engaeus	disjunctus	Horwitz, 1990	Engaeus disjuncticus	Engaeus	disjuncticus	Horwitz, 1990	Type 2	7	10	1	ENGIS DISJINCTIS	ENGIS DISJINCTA	0	2	0	2	0	2	1	0.8333	0.9	1	0.7692	0.8571	1	0	1	0	1	0	0	0	0	0	0	0	1	0	1	0	1	0	1	1	0	0
Species	CAAB	Engaewa subcoerula	Engaewa	subcoerula	Riek, 1967	Engaewa subcoerulea	Engaewa	subcoerulea	Riek, 1967	Type 1a	7	10	1	ENGIWA SIBCIRILA	ENGIWA SIBCIRILA	0	1	0	1	0	1	1	0.8696	0.9231	1	0.8	0.878	1	0	1	0	1	0	0	0	0	0	0	0	1	0	1	0	1	0	1	0	0	0
Species	CAAB	Ennucula cumingi	Ennucula	cumingi	(Hinds, 1843)	Ennucula cumingii	Ennucula	cumingii	(Hinds, 1843)	Type 1a-P	8	7	1	ENICILA CIMINGI	ENICILA CIMINGI	0	1	0	1	0	1	1	0.9412	0.9714	1	0.8421	0.9189	1	0	1	0	1	0	1	0	1	0	1	0	1	0	1	1	1	1	1	1	0	0
Species	CAAB	Eogynodiastylus aganaktilos	Eogynodiastylus	aganaktilos	Gerken, 2001	Eogynodiastylis aganaktikos	Eogynodiastylis	aganaktikos	Gerken, 2001	Type 4	15	11	1	EAGINADASTILIS AGANACTILAS	EAGINADASTILIS AGANACTILA	1	1	1	1	1	1	0.875	0.8333	0.8571	0.8235	0.7692	0.7931	1	0	1	0	1	0	0	0	0	0	0	0	0	0	1	0	1	0	1	0	0	0
Species	CAAB	Eogynodiastylus laciniacristata	Eogynodiastylus	laciniacristata	(Gerken & Gross, 2000)	Eogynodiastylis laciniacristata	Eogynodiastylis	laciniacristata	(Gerken & Gross, 2000)	Type 1a-P	15	15	1	EAGINADASTILIS LACINACRISTATA	EAGINADASTILIS LACINACRISTATA	1	0	1	0	1	0	0.875	1	0.9375	0.8235	1	0.9091	1	0	1	0	1	2	1	0	1	0	0	0	1	0	1	0	1	1	1	1	0	0
Species	CAAB	Eogynodiastylus paeminosa	Eogynodiastylus	paeminosa	Gerken, 2001	Eogynodiastylis paeminosa	Eogynodiastylis	paeminosa	Gerken, 2001	Type 1a-P	15	9	1	EAGINADASTILIS PIMINASA	EAGINADASTILIS PIMINASA	1	0	1	0	1	0	0.875	1	0.9231	0.8235	1	0.8889	1	0	1	0	1	0	1	0	1	0	0	0	1	0	1	0	1	0	1	0	0	0
Species	CAAB	Epidrona gabensis	Epidrona	gabensis	(Hedley, 1922)	Epidirona gabensis	Epidirona	gabensis	(Hedley, 1922)	Type 1a	8	8	1	EPIDRANA GABINSIS	EPIDRANA GABINSA	1	0	1	0	1	0	0.8421	1	0.9189	0.7619	1	0.8718	1	0	1	0	1	1	0	0	0	0	0	0	1	0	1	0	1	0	1	0	0	0
Species	CAAB	Epidrona hedleyi	Epidrona	hedleyi	Iredale, 1931	Epidirona hedleyi	Epidirona	hedleyi	Iredale, 1931	Type 1a	8	7	1	EPIDRANA IDLI	EPIDRANA HIDLI	1	0	1	0	1	0	0.8421	1	0.9143	0.7619	1	0.8649	1	0	1	1	1	1	0	0	0	0	0	0	1	0	1	0	1	0	1	1	0	0
Species	CAAB	Epidrona quoyi	Epidrona	quoyi	(Desmoulins, 1842)	Epidirona quoyi	Epidirona	quoyi	(Desmoulins, 1842)	Type 1a	8	5	1	EPIDRANA QIAI	EPIDRANA QAI	1	0	1	0	1	0	0.8421	1	0.9032	0.7619	1	0.8485	1	0	1	1	1	1	0	0	0	0	0	0	1	0	1	0	1	0	1	0	0	0
Species	CAAB	Epidrona torquata	Epidrona	torquata	(Hedley, 1922)	Epidirona torquata	Epidirona	torquata	(Hedley, 1922)	Type 1a	8	8	1	EPIDRANA TARQIATA	EPIDRANA TARQIATA	1	0	1	0	1	0	0.8421	1	0.9189	0.7619	1	0.8718	1	0	1	1	1	2	0	0	0	0	0	0	1	0	1	0	1	0	1	0	0	0
Species	CAAB	Epipidonana profunda	Epipidonana	profunda	Just & Wilson, 2004	Epipedonana profunda	Epipedonana	profunda	Just & Wilson, 2004	Type 1a-P	11	8	1	EPIPIDANANA PRAFINDA	EPIPIDANANA PRAFINDA	1	0	1	0	1	0	0.8333	1	0.9048	0.7692	1	0.8636	1	0	1	0	1	0	1	0	1	0	0	0	1	0	1	0	1	0	1	0	0	0
Species	CAAB	Epitonium alatum	Epitonium	alatum	(Sowerby, 1844)	Epitonium alata	Epitonium	alata	Sowerby	Type 2-P	9	5	0.8154	EPITANIM ALATIM	EPITANIM ALATA	0	2	0	2	0	2	1	0.6154	0.8485	1	0.5333	0.8	1	0	1	5	0	1	0	0	1	0	0	0	0	0	0	1	1	6	1	16	0	0
Species	CAAB	Epitonium lyrum	Epitonium	lyrum	(Sowerby, 1844)	Epitonium lyra	Epitonium	lyra	(Sowerby, 1847)	Type 2-P	9	4	0.8486	EPITANIM LIRIM	EPITANIM LIRA	0	2	0	2	0	2	1	0.5455	0.8387	1	0.4615	0.7879	1	0	1	0	0	0	0	0	1	0	0	0	0	0	0	0	1	0	1	3	0	0
Species	CAAB	Epitonium pyramidalis	Epitonium	pyramidalis	(Sowerby, 1844)	Epitonium pyramidale	Epitonium	pyramidale	(Sowerby, 1844)	Type 2	9	10	1	EPITANIM PIRAMIDALIS	EPITANIM PIRAMIDALA	0	2	0	2	0	2	1	0.7826	0.8837	1	0.72	0.8444	1	0	1	0	1	0	0	0	0	0	0	0	0	0	1	0	1	0	1	0	0	0
Species	CAAB	Erichthonius brevicarpus	Erichthonius	brevicarpus	Vader & Myers, 1996	Ericthonius brevicarpus	Ericthonius	brevicarpus	Vader & Myers, 1996	Type 1a-P	11	11	1	ERICTANIS BRIVICARPIS	ERICTANIS BRIVICARPA	1	0	1	0	1	0	0.88	1	0.9388	0.8148	1	0.902	1	0	1	0	1	0	1	0	1	0	0	0	1	0	1	0	1	0	1	0	0	0
Species	CAAB	Erichthonius coxacanthus	Erichthonius	coxacanthus	Moore, 1988	Ericthonius coxacanthus	Ericthonius	coxacanthus	Moore, 1988	Type 1a-P	11	11	1	ERICTANIS CAXACANTIS	ERICTANIS CAXACANTA	1	0	1	0	1	0	0.88	1	0.9388	0.8148	1	0.902	1	0	1	0	1	0	1	0	1	0	0	0	1	0	1	0	1	0	1	0	0	0
Species	CAAB	Erichthonius pugnax	Erichthonius	pugnax	Dana, 1852	Ericthonius pugnax	Ericthonius	pugnax	Dana, 1852	Type 1a-P	11	6	1	ERICTANIS PIGNAX	ERICTANIS PIGNAX	1	0	1	0	1	0	0.88	1	0.9231	0.8148	1	0.878	1	0	1	0	1	0	1	0	1	0	0	0	1	0	1	0	1	0	1	0	0	0
Species	CAAB	Erichthonius tacitus	Erichthonius	tacitus	Moore, 1988	Ericthonius tacitus	Ericthonius	tacitus	Moore, 1988	Type 1a-P	11	7	1	ERICTANIS TACITIS	ERICTANIS TACITA	1	0	1	0	1	0	0.88	1	0.9268	0.8148	1	0.8837	1	0	1	0	1	1	1	0	1	0	0	0	1	0	1	0	1	0	1	0	0	0
Species	CAAB	Ericusa fulgetra	Ericusa	fulgetra	(Sowerby, 1825)	Ericusa fulgetrum	Ericusa	fulgetrum	(Sowerby, 1825)	Type 2-P	7	8	1	ERICISA FILGITRA	ERICISA FILGITRA	0	2	0	2	0	2	1	0.7368	0.8571	1	0.6667	0.8108	1	0	1	0	1	3	0	0	1	0	0	0	0	0	1	0	1	0	1	1	0	0
Species	CAAB	Eryhtrops nana	Eryhtrops	nana	Tattersall, 1922	Erythrops nana	Erythrops	nana	Tattersall, 1922	Type 1b-P	9	4	1	ERITRAPS NANA	ERITRAPS NANA	2	0	1	0	1	0	0.7	1	0.8	0.6364	1	0.75	1	0	1	0	1	1	1	0	1	0	0	0	0	0	0	0	1	0	1	0	0	0
Species	CAAB	Eryhtrops yongei	Eryhtrops	yongei	Tattersall, 1936	Erythrops yongei	Erythrops	yongei	W. Tattersall, 1936	Type 1b-P	9	6	0.866	ERITRAPS IANGI	ERITRAPS YANGI	2	0	1	0	1	0	0.7	1	0.8235	0.6364	1	0.7778	1	0	1	0	1	0	1	0	1	0	0	0	0	0	0	0	1	0	1	0	0	0
Species	CAAB	Ethminolia vitilignea	Ethminolia	vitilignea	(Menke, 1843)	Ethminolia vitiliginea	Ethminolia	vitiliginea	(Menke, 1843)	Type 1a	10	10	1	ETMINALA VITILIGNIA	ETMINALA VITILIGNIA	0	1	0	1	0	1	1	0.8696	0.9333	1	0.8	0.8936	1	0	1	0	1	0	0	0	0	0	0	0	1	0	1	0	1	0	1	0	0	0
Species	CAAB	Etisius laevimanus	Etisius	laevimanus	Randall, 1840	Etisus laevimanus	Etisus	laevimanus	J. W. Randall, 1840	Type 1a-P	6	10	0.7833	ETISIS LIVIMANIS	ETISIS LIVIMANA	1	0	1	0	1	0	0.8	1	0.9189	0.7059	1	0.8718	1	0	1	0	1	0	1	0	1	0	0	0	1	0	1	0	1	0	1	0	0	0
Species	CAAB	Euastacus australianensis	Euastacus	australianensis	(H. Milne Edwards, 1837)	Euastacus australasiensis	Euastacus	australasiensis	(H. Milne Edwards, 1837)	Type 3	9	15	1	EIASTACIS AISTRALANINSIS	UASTACIS AISTRALANINSA	0	3	0	3	0	3	1	0.75	0.8462	1	0.7059	0.8148	1	0	1	0	1	3	0	0	0	0	0	0	0	0	0	0	1	0	1	2	0	0
Species	CAAB	Eubalichthys quadrispinus	Eubalichthys	quadrispinus	Hutchins, 1977	Eubalichthys quadrispinis	Eubalichthys	quadrispinis	Hutchins, 1977	Type 1a-P-P-P	12	12	1	EIBALICTIS QIADRISPINIS	UBALICTIS QADRISPINA	0	1	0	1	0	1	1	0.8462	0.9231	1	0.7857	0.8889	1	0	1	0	1	0	1	0	1	0	0	0	1	0	1	0	1	0	1	0	0	0
Species	CAAB	Eucrassatella cumingi	Eucrassatella	cumingi	(A. Adams, 1852)	Eucrassatella cumingii	Eucrassatella	cumingii	(A. Adams, 1854)	Type 1a-P	13	7	0.8486	EICRASATILA CIMINGI	UCRASATILA CIMINGI	0	1	0	1	0	1	1	0.9412	0.9778	1	0.8421	0.9362	1	0	1	0	1	1	1	0	1	0	1	0	1	0	1	0	1	0	1	0	0	0
Species	CAAB	Eulaospira convexis	Eulaospira	convexis	(Wisely, 1962)	Eulaeospira convexis	Eulaeospira	convexis	(Wisely, 1962)	Type 1a	10	8	1	EILASPIRA CANVIXIS	ULASPIRA CANVIXA	1	0	1	0	1	0	0.8696	1	0.9268	0.8	1	0.8837	1	0	1	0	1	0	0	0	0	0	0	0	1	0	1	0	1	0	1	0	0	0
Species	CAAB	Eumida hawkseburyensis	Eumida	hawkseburyensis	Eibye-Jacobsen, 1991	Eumida hawkesburyensis	Eumida	hawkesburyensis	Eibye-Jacobsen, 1991	Type 1b	6	15	1	EIMIDA AWCSIBIRINSIS	UMIDA HAWCSIBIRINSA	0	2	0	1	0	1	1	0.8125	0.8696	1	0.7647	0.8333	1	0	1	0	0	0	0	0	0	0	0	0	0	0	1	0	1	0	1	0	0	0
Species	CAAB	Eurataster insignis	Eurataster	insignis	(Sladen, 1882)	Euretaster insignis	Euretaster	insignis	(Sladen, 1882)	Type 1a	10	8	1	EIRATASTIR INSIGNIS	URATASTIR INSIGNA	1	0	1	0	1	0	0.8182	1	0.9	0.75	1	0.8571	1	0	1	0	1	0	0	0	0	0	0	0	1	0	1	0	1	0	1	3	0	0
Species	CAAB	Euryspongia deliculata	Euryspongia	deliculata	Bergquist, 1995	Euryspongia delicatula	Euryspongia	delicatula	Berquist, 1995	Type 3	11	10	0.8773	EIRISPANGA DILICILATA	URISPANGA DILICILATA	0	4	0	4	0	2	1	0.8182	0.913	1	0.5833	0.7917	1	0	1	0	0	0	0	0	0	0	0	0	1	0	1	0	1	0	1	0	0	0
Species	CAAB	Eusyllus kerguelensis	Eusyllus	kerguelensis	McIntosh, 1885	Eusyllis kerguelensis	Eusyllis	kerguelensis	McIntosh, 1885	Type 1a-P	8	12	1	EISILIS CIRGILINSIS	USILIS KIRGILINSA	1	0	1	0	1	0	0.7778	1	0.9091	0.7	1	0.8696	1	0	1	0	1	0	1	0	1	0	0	0	1	0	1	0	1	0	1	1	0	0
Species	CAAB	Exioperna relata	Exioperna	relata	Iredale, 1919	Exosiperna relata	Exosiperna	relata	Iredale, 1919	Type 3	9	6	1	EXIAPIRNA RILATA	EXIAPIRNA RILATA	3	0	3	0	3	0	0.6667	1	0.8	0.6087	1	0.7568	1	0	1	0	0	0	0	0	0	0	0	0	0	0	0	0	1	0	1	0	0	0
Species	CAAB	Exioperna scapha	Exioperna	scapha	(Verco, 1908)	Exosiperna scapha	Exosiperna	scapha	(Verco, 1908)	Type 3	9	6	1	EXIAPIRNA SAPA	EXIAPIRNA SCAPA	3	0	3	0	3	0	0.6667	1	0.8	0.6087	1	0.7568	1	0	1	0	0	4	0	0	0	0	0	0	0	0	0	0	1	0	1	1	0	0
Species	CAAB	Exocereis nasuta	Exocereis	nasuta	(Whitelegge, 1902)	Exocerceis nasuta	Exocerceis	nasuta	(Whitelegge, 1902)	Type 1a	9	6	1	EXACIRIS NASITA	EXACIRIS NASITA	1	0	1	0	1	0	0.8571	1	0.9143	0.7826	1	0.8649	1	0	1	0	1	0	0	0	0	0	0	0	1	0	1	0	1	0	1	1	0	0
Species	CAAB	Exochella conjucta	Exochella	conjucta	Brown, 1952	Exochella conjuncta	Exochella	conjuncta	Brown, 1952	Type 1a	9	8	1	EXACILA CANJICTA	EXACILA CANJICTA	0	1	0	1	0	1	1	0.8421	0.9231	1	0.7619	0.878	1	0	1	0	0	0	0	0	0	0	0	0	1	0	1	0	1	0	1	0	0	0
Species	CAAB	Falsilunata fartilis	Falsilunata	fartilis	(Watson, 1881)	Falsilunatia fartilis	Falsilunatia	fartilis	(Watson, 1881)	Type 1a-P	11	8	1	FALSILINATA FARTILIS	FALSILINATA FARTILA	1	0	1	0	1	0	0.88	1	0.9302	0.8148	1	0.8889	1	0	1	0	1	0	1	0	1	0	0	0	1	0	1	0	1	0	1	0	0	0
Species	CAAB	Fannyella rossi	Fannyella	rossi	Gray, 1873	Fannyella rossii	Fannyella	rossii	Gray, 1872	Type 1a-P	9	5	0.7758	FANILA RASI	FANILA RASI	0	1	0	1	0	1	1	0.9231	0.9697	1	0.8	0.9143	1	0	1	0	1	0	1	0	1	0	1	0	1	0	1	0	1	0	1	0	0	0
Species	CAAB	Fibularia ovalum	Fibularia	ovalum	Lamarck, 1816	Fibularia ovulum	Fibularia	ovulum	Lamarck, 1816	Type 1a	9	6	1	FIBILARA AVALIM	FIBILARA OVALA	0	1	0	1	0	1	1	0.7143	0.8824	1	0.625	0.8333	1	0	1	0	1	1	0	0	0	0	0	0	0	0	1	0	1	0	1	0	0	0
Species	CAAB	Filaguria spatilata	Filaguria	spatilata	(Calvet, 1909)	Filaguria spatulata	Filaguria	spatulata	(Calvet, 1909)	Type 1a-P	9	9	1	FILAGIRA SPATILATA	FILAGIRA SPATILATA	0	1	0	1	0	1	1	0.8	0.9	1	0.7273	0.8571	1	0	1	0	1	0	1	0	1	0	0	0	1	0	1	0	1	0	1	0	0	0
Species	CAAB	Finella lutosa	Finella	lutosa	(Hedley, 1914)	Finella lutosus	Finella	lutosus	(Hedley, 1914)	Type 2-P	7	6	1	FINILA LITASA	FINILA LITASA	0	2	0	2	0	2	1	0.6667	0.8387	1	0.5882	0.7879	1	0	1	0	0	0	0	0	1	0	0	0	0	0	0	0	1	0	1	0	0	0
Species	CAAB	Fodinella calyformis	Fodinella	calyformis	(Phillips, 1900	Fodinella calyciformis	Fodinella	calyciformis	(Phillips, 1900	Type 2	9	10	1	FADINILA CALIFARMIS	FADINILA CALIFARMA	0	2	0	2	0	2	1	0.8333	0.9091	1	0.7692	0.8696	1	0	1	0	0	0	0	0	0	0	0	0	1	0	1	0	1	0	1	0	0	0
Species	CAAB	Forestia abrohlensis	Forestia	abrohlensis	(Montgomery, 1931)	Forestia abrolhensis	Forestia	abrolhensis	(Montgomery, 1931)	Type 1b-P	8	11	1	FARISTA ABRALINSIS	FARISTA ABRALINSA	0	2	0	1	0	1	1	0.75	0.8571	1	0.6923	0.8182	1	0	1	0	1	0	1	0	1	0	0	0	0	0	1	0	1	0	1	0	0	0
Species	CAAB	Fungia danae	Fungia	danae	Milne Edwards & Haime, 1851	Fungia danai	Fungia	danai	Edwards & Haime	Type 1a	6	5	0.7714	FINGA DANI	FINGA DANI	0	1	0	1	0	1	1	0.6667	0.8462	1	0.5714	0.7857	1	0	1	0	1	0	0	0	0	0	0	0	0	0	0	0	1	0	1	1	0	0
Species	CAAB	Funiculina quandragularis	Funiculina	quandragularis	(Pallas, 1766)	Funiculina quadrangularis	Funiculina	quadrangularis	(Pallas, 1766)	Type 2	10	14	1	FINICILINA QIANDRAGILARIS	FINICILINA QANDRAGILARA	0	2	0	2	0	2	1	0.8667	0.9231	1	0.6875	0.8148	1	0	1	0	0	0	0	0	0	0	0	0	1	0	1	0	1	0	1	0	0	0
Species	CAAB	Fusinus tesselatus	Fusinus	tesselatus	(Sowerby, 1880)	Fusinus tessellatus	Fusinus	tessellatus	(Sowerby, 1880)	Type 1a-P	7	10	1	FISINIS TISILATIS	FISINIS TISILATA	0	1	0	1	0	1	1	0.9565	0.9744	1	0.88	0.9268	1	0	1	1	1	0	1	0	1	0	1	0	1	0	1	1	1	2	1	2	0	0
Species	CAAB	Gadila occidus	Gadila	occidus	(Verco, 1911)	Gadila occiduus	Gadila	occiduus	(Verco, 1911)	Type 1a-P	6	7	1	GADILA ACIDIS	GADILA OCIDA	0	1	0	1	0	1	1	0.9412	0.9677	1	0.8421	0.9091	1	0	1	0	1	0	1	0	1	0	1	0	1	0	1	0	1	0	1	0	0	0
Species	CAAB	Gaillardiellus ruepelli	Gaillardiellus	ruepelli	(Krauss, 1843)	Gaillardiellus rueppelli	Gaillardiellus	rueppelli	(Krauss, 1843)	Type 1a-P	14	8	1	GAILARDILIS RIPILI	GAILARDILIS RIPILI	0	1	0	1	0	1	1	0.9474	0.9796	1	0.8571	0.9412	1	0	1	0	1	0	1	0	1	0	1	0	1	0	1	0	1	0	1	0	0	0
Species	CAAB	Galathea whiteleggei	Galathea	whiteleggei	Grant & McCulloch, 1906	Galathea whiteleggii	Galathea	whiteleggii	Grant & McCulloch, 1906	Type 1a-P	8	11	1	GALATIA WITILIGI	GALATIA WITILIGI	0	1	0	1	0	1	1	0.8333	0.9048	1	0.7692	0.8636	1	0	1	0	1	0	1	0	1	0	0	0	1	0	1	0	1	0	1	0	0	0
Species	CAAB	Gastrolepida clavigera	Gastrolepida	clavigera	Schmarda, 1861	Gastrolepidia clavigera	Gastrolepidia	clavigera	Schmarda, 1861	Type 1a-P	12	9	1	GASTRALIPIDA CLAVIGIRA	GASTRALIPIDA CLAVIGIRA	1	0	1	0	1	0	0.8889	1	0.9362	0.8276	1	0.898	1	0	1	0	1	2	1	0	1	0	0	0	1	0	1	0	1	0	1	0	0	0
Species	CAAB	Gattya pinella	Gattya	pinella	Harvey	Gattya pinnella	Gattya	pinnella	Harvey	Type 1a-P	6	7	1	GATIA PINILA	GATIA PINILA	0	1	0	1	0	1	1	0.9412	0.9677	1	0.8421	0.9091	1	0	1	0	1	0	1	0	1	0	1	0	1	0	1	0	1	0	1	0	0	0
Species	CAAB	Glacidorbis circularis	Glacidorbis	circularis	Ponder & Avern, 2000	Glacidorbis circulus	Glacidorbis	circulus	Ponder & Avern, 2000	Type 3	11	8	1	GLACIDARBIS CIRCILARIS	GLACIDARBIS CIRCILARA	0	3	0	3	0	3	1	0.7	0.8636	1	0.6364	0.8261	1	0	1	0	1	0	0	0	0	0	0	0	0	0	1	0	1	0	1	0	0	0
Species	CAAB	Glaphrymenia pustulosa	Glaphrymenia	pustulosa	J.Agardh	Glaphyrymenia pustulosa	Glaphyrymenia	pustulosa	J. Agardh	Type 1a	12	9	1	GLAPRIMINA PISTILASA	GLAPRIMINA PISTILASA	1	0	1	0	1	0	0.8889	1	0.9362	0.8276	1	0.898	1	0	1	0	1	1	0	0	0	0	0	0	1	0	1	0	1	0	1	0	0	0
Species	CAAB	Globivenus caprocornea	Globivenus	caprocornea	(Hedley, 1908)	Globivenus capricornea	Globivenus	capricornea	(Hedley, 1908)	Type 1a	10	11	1	GLABIVINIS CAPRACARNIA	GLABIVINIS CAPRACARNIA	0	1	0	1	0	1	1	0.8333	0.913	1	0.7692	0.875	1	0	1	0	1	1	0	0	0	0	0	0	1	0	1	0	1	0	1	0	0	0
Species	CAAB	Glycymeris holsericus	Glycymeris	holsericus	(Reeve, 1843)	Glycymeris holosericus	Glycymeris	holosericus	(Reeve, 1843)	Type 1a	10	10	1	GLICIMIRIS ALSIRICIS	GLICIMIRIS HALSIRICA	0	1	0	1	0	1	1	0.8696	0.9333	1	0.8	0.8936	1	0	1	0	1	0	0	0	0	0	0	0	1	0	1	0	1	0	1	0	0	0
Species	CAAB	Gonodactoideus cracens	Gonodactoideus	cracens	Manning, 1984	Gonodactyloideus cracens	Gonodactyloideus	cracens	Manning, 1984	Type 2	14	7	1	GANADACTADIS CRACINS	GANADACTADIS CRACINS	2	0	2	0	2	0	0.875	1	0.9167	0.8235	1	0.88	1	0	1	0	1	1	0	0	0	0	0	0	1	0	1	0	1	0	1	0	0	0
Species	CAAB	Gonodactylus chiagra	Gonodactylus	chiagra	(Fabricius, 1781)	Gonodactylus chiragra	Gonodactylus	chiragra	(Fabricius, 1781)	Type 1a	12	7	1	GANADACTILIS CAGRA	GANADACTILIS CAGRA	0	1	0	1	0	1	1	0.8235	0.9302	1	0.7368	0.8889	1	0	1	0	0	0	0	0	0	0	0	0	1	0	1	0	1	0	1	1	0	0
Species	CAAB	Gordonella kesleyi	Gordonella	kesleyi	Crosnier, 1988	Gordonella kensleyi	Gordonella	kensleyi	Crosnier, 1988	Type 1a	10	7	1	GARDANILA CISLI	GARDANILA KISLI	0	1	0	1	0	1	1	0.8235	0.9231	1	0.7368	0.878	1	0	1	0	0	0	0	0	0	0	0	0	1	0	1	0	1	0	1	0	0	0
Species	CAAB	Gracilaria veleroae	Gracilaria	veleroae	E.Y.Dawson	Gracilaria veloroae	Gracilaria	veloroae	E.Y. Dawson	Type 1a	10	8	1	GRACILARA VILIRA	GRACILARA VILIRA	0	1	0	1	0	1	1	0.7778	0.9	1	0.7	0.8571	1	0	1	0	1	0	0	0	0	0	0	0	1	0	1	0	1	0	1	0	0	0
Species	CAAB	Gracilariophila deformaris	Gracilariophila	deformaris	Weber-van Bosse	Gracilariophila deformans	Gracilariophila	deformans	Weber-van Bosse	Type 2	15	9	1	GRACILARIAPILA DIFARMARIS	GRACILARIAPILA DIFARMARA	0	2	0	2	0	2	1	0.7619	0.9057	1	0.6957	0.8727	1	0	1	0	1	0	0	0	0	0	0	0	1	0	1	0	1	0	1	0	0	0
Species	CAAB	Graptacme acutissinum	Graptacme	acutissinum	(Watson, 1879)	Graptacme acutissimum	Graptacme	acutissimum	(Watson, 1879)	Type 1a	9	11	1	GRAPTACMI ACITISINIM	GRAPTACMI ACITISINA	0	1	0	1	0	1	1	0.8333	0.9091	1	0.7692	0.8696	1	0	1	0	1	1	0	0	0	0	0	0	1	0	1	0	1	0	1	0	0	0
Species	CAAB	Gymnangium proliferum	Gymnangium	proliferum	(Bale, 1882)	Gymnangium prolifer	Gymnangium	prolifer	(Bale, 1881)	Type 2	10	8	0.8119	GIMNANGIM PRALIFIRIM	GIMNANGIM PRALIFIRA	0	2	0	2	0	2	1	0.8	0.9048	1	0.7273	0.8636	1	0	1	0	1	0	0	0	0	0	0	0	1	0	1	0	1	2	1	2	0	0
Species	CAAB	Gymnangium superbe	Gymnangium	superbe	(Bale, 1882)	Gymnangium superbum	Gymnangium	superbum	(Bale, 1881)	Type 2	10	7	0.8119	GIMNANGIM SIPIRBI	GIMNANGIM SIPIRBI	0	2	0	2	0	2	1	0.7059	0.8718	1	0.6316	0.8293	1	0	1	0	1	0	0	0	0	0	0	0	0	0	1	0	1	0	1	0	0	0
Species	CAAB	Gymnothorax thrysoideus	Gymnothorax	thrysoideus	(Richardson, 1845)	Gymnothorax thyrsoideus	Gymnothorax	thyrsoideus	(Richardson, 1845)	Type 1b	11	11	1	GIMNATARAX TRISADIS	GIMNATARAX TRISADA	0	2	0	1	0	1	1	0.75	0.875	1	0.6923	0.84	1	0	1	0	1	3	0	0	0	0	0	0	0	0	1	0	1	0	1	0	0	0
Species	CAAB	Haliophasma blandfortia	Haliophasma	blandfortia	Poore & Lew Ton, 1988	Haliophasma blandfordia	Haliophasma	blandfordia	Poore & Lew Ton, 1988	Type 1a	11	11	1	HALIAPASMA BLANDFARTA	HALIAPASMA BLANDFARTA	0	1	0	1	0	1	1	0.8333	0.9167	1	0.7692	0.88	1	0	1	1	1	0	0	0	0	0	0	0	1	0	1	0	1	1	1	1	0	0
Species	CAAB	Halydictyon robustum	Halydictyon	robustum	(Harvey) Harvey	Halodictyon robustum	Halodictyon	robustum	(Harvey) Harvey	Type 1a	11	8	1	HALIDICTIAN RABISTIM	HALIDICTIAN RABISTA	1	0	1	0	1	0	0.8333	1	0.9048	0.7692	1	0.8636	1	0	1	0	1	0	0	0	0	0	0	0	1	0	1	0	1	0	1	0	0	0
Species	CAAB	Halymenia dilitata	Halymenia	dilitata	Zanardini	Halymenia dilatata	Halymenia	dilatata	Zanardini	Type 1a	9	8	1	HALIMINA DILITATA	HALIMINA DILITATA	0	1	0	1	0	1	1	0.7778	0.8947	1	0.7	0.85	1	1	1	2	1	0	0	0	0	0	0	0	0	0	1	1	1	2	1	4	0	0
Species	CAAB	Halymenia durvillaei	Halymenia	durvillaei	Bory	Halymenia durvillei	Halymenia	durvillei	Bory de Saint-Vincent	Type 1a-P	9	9	0.3619	HALIMINA DIRVILI	HALIMINA DIRVILI	0	1	0	1	0	1	1	0.8571	0.9268	1	0.7826	0.8837	1	0	1	0	1	0	1	0	1	0	0	0	1	0	1	0	1	0	1	1	0	0
Species	CAAB	Haplostylus brisbanenisis	Haplostylus	brisbanenisis	(Bacescu & Udrescu, 1982)	Haplostylus brisbanensis	Haplostylus	brisbanensis	(Bacescu & Udrescu, 1982)	Type 1a	11	12	1	HAPLASTILIS BRISBANINISIS	HAPLASTILIS BRISBANINISA	0	1	0	1	0	1	1	0.8889	0.9412	1	0.8276	0.9057	1	0	1	0	1	0	0	0	0	0	0	0	1	0	1	0	1	0	1	0	0	0
Species	CAAB	Hastingsia pygmaea	Hastingsia	pygmaea	Borg, 1944	Hastingsia pygmacea	Hastingsia	pygmacea	Borg, 1944	Type 1a	10	7	1	HASTINGSA PIGMA	HASTINGSA PIGMA	0	1	0	1	0	1	1	0.8235	0.9231	1	0.7368	0.878	1	0	1	0	0	1	0	0	0	0	0	0	1	0	1	0	1	0	1	0	0	0
Species	CAAB	Haustator gilleti	Haustator	gilleti	Garrard, 1974	Haustator gilletti	Haustator	gilletti	Garrard, 1974	Type 1a-P	9	7	1	HAISTATAR GILITI	HAISTATAR GILITI	0	1	0	1	0	1	1	0.9412	0.973	1	0.8421	0.9231	1	0	1	0	1	0	1	0	1	0	1	0	1	0	1	0	1	0	1	0	0	0
Species	CAAB	Hemipodia simplex	Hemipodia	simplex	(Grube, 1857)	Hemipodus simplex	Hemipodus	simplex	(Grube, 1857)	Type 2	9	7	1	HIMIPADA SIMPLIX	HIMIPADA SIMPLIX	2	0	2	0	2	0	0.7	1	0.8333	0.6364	1	0.7895	1	0	1	0	1	4	0	0	0	0	0	0	0	0	0	0	1	0	1	0	0	0
Species	CAAB	Heptanthura kensley	Heptanthura	kensley	Poore & Lew Ton, 2002	Heptanthura kensleyi	Heptanthura	kensleyi	Poore & Lew Ton, 2002	Type 1a-P	11	7	1	HIPTANTIRA CINSLI	HIPTANTIRA KINSLI	0	1	0	1	0	1	1	0.8235	0.9268	1	0.7368	0.8837	1	0	1	0	1	0	1	0	1	0	0	0	1	0	1	0	1	0	1	0	0	0
Species	CAAB	Herpetopoma aspersa	Herpetopoma	aspersa	(Philippi, 1846)	Herpetopoma aspersus	Herpetopoma	aspersus	(Philippi, 1846)	Type 2-P	11	7	1	HIRPITAPAMA ASPIRSA	HIRPITAPAMA ASPIRSA	0	2	0	2	0	2	1	0.7059	0.878	1	0.6316	0.8372	1	0	1	0	1	0	0	0	1	0	0	0	0	0	1	0	1	0	1	0	0	0
Species	CAAB	Herpetopoma scabriusculus	Herpetopoma	scabriusculus	(Angas, 1867)	Herpetopoma scabriuscula	Herpetopoma	scabriuscula	(Angas, 1867)	Type 2-P	11	12	1	HIRPITAPAMA SABRISILIS	HIRPITAPAMA SCABRISILA	0	2	0	2	0	2	1	0.8148	0.902	1	0.7586	0.8679	1	0	1	0	1	0	0	0	1	0	0	0	1	0	1	0	1	0	1	0	0	0
Species	CAAB	Heterocardia gibbulosa	Heterocardia	gibbulosa	Stoliczka, 1871	Heterocardia gibbosula	Heterocardia	gibbosula	Stoliczka, 1871	Type 3	12	9	1	HITIRACARDA GIBILASA	HITIRACARDA GIBILASA	0	4	0	4	0	2	1	0.7	0.8696	1	0.4545	0.75	1	0	1	0	0	0	0	0	0	0	0	0	0	0	1	0	1	0	1	0	0	0
Species	CAAB	Hippaliosina acutorostris	Hippaliosina	acutorostris	Canu & Bassler, 1929	Hippaliosina acutirostris	Hippaliosina	acutirostris	Canu & Bassler, 1929	Type 1a	12	12	1	HIPALIASINA ACITARASTRIS	HIPALIASINA ACITARASTRA	0	1	0	1	0	1	1	0.8462	0.9231	1	0.7857	0.8889	1	0	1	0	1	6	0	0	0	0	0	0	1	0	1	0	1	0	1	0	0	0
Species	CAAB	Hippoporina elelgans	Hippoporina	elelgans	(MacGillivray, 1860)	Hippoporina elegans	Hippoporina	elegans	(MacGillivray, 1860)	Type 1a	11	7	1	HIPAPARINA ILILGANS	HIPAPARINA ELILGANS	0	1	0	1	0	1	1	0.8235	0.9268	1	0.7368	0.8837	1	0	1	0	0	0	0	0	0	0	0	0	1	0	1	0	1	0	1	0	0	0
Species	CAAB	Histiocidaris australiae	Histiocidaris	australiae	Mortensen, 1928	Histocidaris australiae	Histocidaris	australiae	Mortensen, 1928	Type 1a	12	10	1	HISTIACIDARIS AISTRALI	HISTIACIDARIS AISTRALI	1	0	1	0	1	0	0.8889	1	0.9388	0.8276	1	0.902	1	0	1	0	1	1	0	0	0	0	0	0	1	0	1	0	1	3	1	4	0	0
Species	CAAB	Histiocidaris elegans	Histiocidaris	elegans	(A. Agassiz, 1879)	Histocidaris elegans	Histocidaris	elegans	(A. Agassiz, 1879)	Type 1a	12	7	1	HISTIACIDARIS ILIGANS	HISTIACIDARIS ELIGANS	1	0	1	0	1	0	0.8889	1	0.9302	0.8276	1	0.8889	1	0	1	0	1	1	0	0	0	0	0	0	1	0	1	0	1	0	1	2	0	0
Species	CAAB	Homalimetra denticulata	Homalimetra	denticulata	(Carpenter, 1888)	Homalometra denticulata	Homalometra	denticulata	(Carpenter, 1888)	Type 1a	11	11	1	HAMALIMITRA DINTICILATA	HAMALIMITRA DINTICILATA	1	0	1	0	1	0	0.8333	1	0.9167	0.7692	1	0.88	1	0	1	0	1	0	0	0	0	0	0	0	1	0	1	0	1	0	1	0	0	0
Species	CAAB	Hydrodendron australe	Hydrodendron	australe	(Bale, 1919)	Hydrodendron australis	Hydrodendron	australis	(Bale, 1919)	Type 2	12	8	1	HIDRADINDRAN AISTRALI	HIDRADINDRAN AISTRALI	0	2	0	2	0	2	1	0.7368	0.8889	1	0.6667	0.8511	1	0	1	0	1	6	0	0	0	0	0	0	0	0	1	0	1	0	1	2	0	0
Species	CAAB	Hydroides tamblalagamensis	Hydroides	tamblalagamensis	Pillai, 1961	Hydroides tambalagamensis	Hydroides	tambalagamensis	Pillai, 1961	Type 1a	9	15	1	HIDRADIS TAMBLALAGAMINSIS	HIDRADIS TAMBLALAGAMINSA	0	1	0	1	0	1	1	0.9091	0.9434	1	0.8571	0.9091	1	0	1	0	1	0	0	0	0	0	0	0	1	0	1	0	1	0	1	0	0	0
Species	CAAB	Hypereryhtrops spinifera	Hypereryhtrops	spinifera	(Hansen, 1910)	Hypererythrops spinifera	Hypererythrops	spinifera	(Hansen, 1910)	Type 1b-P	14	9	1	HIPIRIRITRAPS SPINIFIRA	HIPIRIRITRAPS SPINIFIRA	2	0	1	0	1	0	0.8	1	0.88	0.75	1	0.8462	1	0	1	0	1	0	1	0	1	0	0	0	0	0	1	0	1	0	1	0	0	0
Species	CAAB	Hyperia gaudichaudi	Hyperia	gaudichaudi	H. Milne Edwards, 1840	Hyperia gaudichaudii	Hyperia	gaudichaudii	H. Milne Edwards, 1840	Type 1a-P	7	11	1	HIPIRA GAIDICAIDI	HIPIRA GAIDICAIDI	0	1	0	1	0	1	1	0.96	0.9756	1	0.8889	0.9302	1	0	1	0	1	0	1	0	1	0	1	0	1	0	1	0	1	0	1	0	0	0
Species	CAAB	Hypermastus georgiregis	Hypermastus	georgiregis	Cotton & Godfrey, 1932	Hypermastus georgiiregis	Hypermastus	georgiiregis	(Cotton & Godfrey, 1932)	Type 1a-P	11	11	0.9201	HIPIRMASTIS GIARGIRIGIS	HIPIRMASTIS GIARGIRIGA	0	1	0	1	0	1	1	0.96	0.9796	1	0.8889	0.9412	1	0	1	0	1	0	1	0	1	0	1	0	1	0	1	0	1	0	1	0	0	0
Species	CAAB	Hypsicomus longthoracalis	Hypsicomus	longthoracalis	Hartmann-Schröder, 1980	Hypsicomus longithoracalis	Hypsicomus	longithoracalis	Hartmann-Schröder, 1980	Type 1a	10	14	1	HIPSICAMIS LANGTARACALIS	HIPSICAMIS LANGTARACALA	0	1	0	1	0	1	1	0.9032	0.9434	1	0.8485	0.9091	1	0	1	0	1	0	0	0	0	0	0	0	1	0	1	0	1	0	1	0	0	0
Species	CAAB	Idasola copperingi	Idasola	copperingi	(Smith, 1885)	Idasola coppingeri	Idasola	coppingeri	(Smith, 1885)	Type 3	7	10	1	IDASALA CAPIRINGI	IDASALA CAPIRINGI	0	4	0	4	0	4	1	0.8182	0.8947	1	0.5833	0.75	1	0	1	0	0	0	0	0	0	0	0	0	0	0	1	0	1	0	1	0	0	0
Species	CAAB	Ischnochiton fructicosus	Ischnochiton	fructicosus	(Gould, 1846)	Ischnochiton fruticosus	Ischnochiton	fruticosus	(Gould, 1846)	Type 1a	12	10	1	ISNACITAN FRICTICASIS	ISNACITAN FRICTICASA	0	1	0	1	0	1	1	0.8696	0.9388	1	0.8	0.902	1	0	1	0	0	0	0	0	0	0	0	0	1	0	1	0	1	0	1	0	0	0
Species	CAAB	Isocyamus deltobrachium	Isocyamus	deltobrachium	Sedlak-Weinstein, 1992	Isocyamus deltobranchium	Isocyamus	deltobranchium	Sedlak-Weinstein, 1992	Type 1a	9	13	1	ISACIAMIS DILTABRACIM	ISACIAMIS DILTABRACA	0	1	0	1	0	1	1	0.8966	0.9388	1	0.8387	0.902	1	0	1	0	1	0	0	0	0	0	0	0	1	0	1	0	1	0	1	0	0	0
Species	CAAB	Isosecuriflustra angusta	Isosecuriflustra	angusta	(Kluge, 1914)	Isoseculiflustra angusta	Isoseculiflustra	angusta	(Kluge, 1914)	Type 1a	16	7	1	ISASICIRIFLISTRA ANGISTA	ISASICIRIFLISTRA ANGISTA	1	0	1	0	1	0	0.8824	1	0.92	0.8333	1	0.8846	1	0	1	0	1	0	0	0	0	0	0	0	1	0	1	0	1	0	1	0	0	0
Species	CAAB	Isosecuriflustra tenuis	Isosecuriflustra	tenuis	(Kluge, 1914)	Isoseculiflustra tenuis	Isoseculiflustra	tenuis	(Kluge, 1914)	Type 1a	16	6	1	ISASICIRIFLISTRA TINIS	ISASICIRIFLISTRA TINA	1	0	1	0	1	0	0.8824	1	0.9167	0.8333	1	0.88	1	0	1	0	1	0	0	0	0	0	0	0	1	0	1	0	1	0	1	0	0	0
Species	CAAB	Isosecuriflustra thysanica	Isosecuriflustra	thysanica	Moyana, 1996	Isoseculiflustra thysanica	Isoseculiflustra	thysanica	(Moyano, 1972)	Type 1a	16	9	0.5215	ISASICIRIFLISTRA TISANICA	ISASICIRIFLISTRA TISANICA	1	0	1	0	1	0	0.8824	1	0.9259	0.8333	1	0.8929	1	0	1	0	1	0	0	0	0	0	0	0	1	0	1	0	1	0	1	0	0	0
Species	CAAB	Isotriphora amesthystina	Isotriphora	amesthystina	Marshall, 1983	Isotriphora amethystina	Isotriphora	amethystina	Marshall, 1983	Type 1a	11	11	1	ISATRIPARA AMISTISTINA	ISATRIPARA AMISTISTINA	0	1	0	1	0	1	1	0.88	0.9388	1	0.8148	0.902	1	0	1	0	0	0	0	0	0	0	0	0	1	0	1	0	1	0	1	0	0	0
Species	CAAB	Ixa cylindrica	Ixa	cylindrica	(Fabricius, 1777)	Ixa cylindricus	Ixa	cylindricus	(Fabricius, 1777)	Type 2-P	3	10	1	IXA CILINDRICA	IXA CILINDRICA	0	2	0	2	0	2	1	0.7826	0.8387	1	0.72	0.7879	1	1	1	1	1	1	0	0	1	0	0	0	0	0	0	1	1	2	1	2	0	0
Species	CAAB	Jaspis cristacorrugatus	Jaspis	cristacorrugatus	Kennedy, 2000	Jaspis cristocorrugatus	Jaspis	cristocorrugatus	Kennedy, 2000	Type 1a-P	6	16	1	JASPIS CRISTACARIGATIS	JASPIS CRISTACARIGATA	0	1	0	1	0	1	1	0.8824	0.9167	1	0.8333	0.88	1	0	1	0	1	0	1	0	1	0	0	0	1	0	1	0	1	0	1	0	0	0
Species	CAAB	Jouannetia cumingi	Jouannetia	cumingi	(Sowerby, 1850)	Jouannetia cumingii	Jouannetia	cumingii	(Sowerby, 1850)	Type 1a-P	10	7	1	JAIANITA CIMINGI	JAIANITA CIMINGI	0	1	0	1	0	1	1	0.9412	0.9744	1	0.8421	0.9268	1	0	1	0	1	0	1	0	1	0	1	0	1	0	1	0	1	0	1	1	0	0
Species	CAAB	Klugeflustra vanhofeni	Klugeflustra	vanhofeni	(Kluge, 1914)	Klugeflustra vanhoffeni	Klugeflustra	vanhoffeni	(Kluge, 1914)	Type 1a-P	12	9	1	KLIGIFLISTRA VANAFINI	KLIGIFLISTRA VANAFINI	0	1	0	1	0	1	1	0.9524	0.9787	1	0.8696	0.9388	1	0	1	0	1	0	1	0	1	0	1	0	1	0	1	0	1	0	1	0	0	0
Species	CAAB	Kuetzingia angustata	Kuetzingia	angustata	Harvey	Kuetzingia angusta	Kuetzingia	angusta	Harvey	Type 2	10	7	1	KITSINGA ANGISTATA	KITSINGA ANGISTATA	0	2	0	2	0	2	1	0.8889	0.95	1	0.9	0.9524	1	0	1	0	1	0	0	0	0	0	1	0	1	0	1	0	1	0	1	0	1	0
Species	CAAB	Kurzia longiristris	Kurzia	longiristris	(Daday, 1898)	Kurzia longirostris	Kurzia	longirostris	(Daday, 1898)	Type 1a	6	12	1	KIRSA LANGIRISTRIS	KIRSA LANGIRISTRA	0	1	0	1	0	1	1	0.8462	0.9	1	0.7857	0.8571	1	0	1	0	1	0	0	0	0	0	0	0	1	0	1	0	1	0	1	0	0	0
Species	CAAB	Laetmonice yarrumba	Laetmonice	yarrumba	Hutchings & McRae, 1993	Laetmonice yarramba	Laetmonice	yarramba	Hutchings & McRae, 1993	Type 1a	10	8	1	LITMANICI IARIMBA	LITMANICI YARIMBA	0	1	0	1	0	1	1	0.7778	0.9	1	0.7	0.8571	1	0	1	0	1	0	0	0	0	0	0	0	1	0	1	0	1	0	1	0	0	0
Species	CAAB	Laevidentalium arnold	Laevidentalium	arnold	Lamprell & Healy, 1998	Laevidentalium arnoldi	Laevidentalium	arnoldi	Lamprell & Healy, 1998	Type 1a	14	6	1	LIVIDINTALIM ARNALD	LIVIDINTALIM ARNALD	0	1	0	1	0	1	1	0.8	0.9333	1	0.7059	0.8936	1	0	1	0	1	0	0	0	0	0	0	0	1	0	1	0	1	0	1	0	0	0
Species	CAAB	Laevilittorina johnstoni	Laevilittorina	johnstoni	(Cotton, 1945)	Laevilitorina johnstoni	Laevilitorina	johnstoni	(Cotton, 1945)	Type 1a-P	13	9	1	LIVILITARINA JANSTANI	LIVILITARINA JANSTANI	1	0	1	0	1	0	0.9655	1	0.9796	0.9032	1	0.9412	1	0	1	0	1	0	1	0	1	0	1	0	1	0	1	0	1	0	1	0	0	0
Species	CAAB	Langerhansia ferruginea	Langerhansia	ferruginea	(Langerhans, 1881)	Langerhansia ferrugina	Langerhansia	ferrugina	Langerhans, 1881	Type 1a	12	9	0.8918	LANGIRANSA FIRIGINIA	LANGIRANSA FIRIGINIA	0	1	0	1	0	1	1	0.8571	0.9362	1	0.7826	0.898	1	0	1	0	1	1	0	0	0	0	0	0	1	0	1	0	1	0	1	0	0	0
Species	CAAB	Larsonella pumilus	Larsonella	pumilus	(Larson & Hoese, 1980)	Larsonella pumila	Larsonella	pumila	(Larson & Hoese, 1980)	Type 2-P	10	6	1	LARSANILA PIMILIS	LARSANILA PIMILA	0	2	0	2	0	2	1	0.6667	0.8649	1	0.5882	0.8205	1	0	1	0	0	0	0	0	1	0	0	0	0	0	1	0	1	0	1	0	0	0
Species	CAAB	Latreillopsis tetraspinosa	Latreillopsis	tetraspinosa	Dai & Chen, 1980	Latreillopsis tetraspina	Latreillopsis	tetraspina	Dai & Chen, 1980	Type 2	13	10	1	LATRILAPSIS TITRASPINASA	LATRILAPSIS TITRASPINASA	0	2	0	2	0	2	1	0.8333	0.9231	1	0.7692	0.8889	1	0	1	0	1	0	0	0	0	0	0	0	1	0	1	0	1	0	1	0	0	0
Species	CAAB	Latrunculia triverticullata	Latrunculia	triverticullata	Alvarez, Bergquist & Battershill, 2002	Latrunculia triverticillata	Latrunculia	triverticillata	Alvarez, Bergquist & Battershill, 2002	Type 1a-P	11	15	1	LATRINCILA TRIVIRTICILATA	LATRINCILA TRIVIRTICILATA	0	1	0	1	0	1	1	0.875	0.9286	1	0.8235	0.8966	1	0	1	0	1	1	1	0	1	0	0	0	1	0	1	0	1	0	1	0	0	0
Species	CAAB	Laurencia chinesis	Laurencia	chinesis	C.K.Tseng	Laurencia chinensis	Laurencia	chinensis	C.K. Tseng	Type 1a	9	8	1	LAIRINCA CINISIS	LAIRINCA CINISA	0	1	0	1	0	1	1	0.8421	0.9231	1	0.7619	0.878	1	1	1	2	0	2	0	0	0	0	0	0	1	0	1	0	1	1	1	3	0	0
Species	CAAB	Leiopurga cingulata	Leiopurga	cingulata	(Adams, 1863)	Leiopyrga cingulata	Leiopyrga	cingulata	(Adams, 1863)	Type 1a-P	9	9	1	LIAPIRGA CINGILATA	LIAPIRGA CINGILATA	1	0	1	0	1	0	0.8	1	0.9	0.7273	1	0.8571	1	0	1	0	1	3	1	0	1	0	0	0	1	0	1	0	1	0	1	0	0	0
Species	CAAB	Leiopurga lineolaris	Leiopurga	lineolaris	(Gould, 1861)	Leiopyrga lineolaris	Leiopyrga	lineolaris	(Gould, 1861)	Type 1a-P	9	10	1	LIAPIRGA LINIALARIS	LIAPIRGA LINIALARA	1	0	1	0	1	0	0.8	1	0.9048	0.7273	1	0.8636	1	0	1	0	1	0	1	0	1	0	0	0	1	0	1	0	1	0	1	0	0	0
Species	CAAB	Leiopurga octona	Leiopurga	octona	(Tate, 1891)	Leiopyrga octona	Leiopyrga	octona	(Tate, 1891)	Type 1a-P	9	6	1	LIAPIRGA ACTANA	LIAPIRGA OCTANA	1	0	1	0	1	0	0.8	1	0.8824	0.7273	1	0.8333	1	0	1	0	1	4	1	0	1	0	0	0	0	0	1	0	1	0	1	0	0	0
Species	CAAB	Lensisquilla lata	Lensisquilla	lata	(Brooks, 1886)	Lenisquilla lata	Lenisquilla	lata	(Brooks, 1886)	Type 1a	11	4	1	LINSISQILA LATA	LINSISQILA LATA	1	0	1	0	1	0	0.88	1	0.9143	0.8148	1	0.8649	1	0	1	0	0	0	0	0	0	0	0	0	1	0	1	0	1	0	1	0	0	0
Species	CAAB	Leodamas dendrocirrus	Leodamas	dendrocirrus	(Day, 1977)	Leodamas dendrocirris	Leodamas	dendrocirris	(Day, 1977)	Type 1a-P	8	12	1	LIADAMAS DINDRACIRIS	LIADAMAS DINDRACIRA	0	1	0	1	0	1	1	0.8462	0.9091	1	0.7857	0.8696	1	0	1	0	1	0	1	0	1	0	0	0	1	0	1	0	1	0	1	0	0	0
Species	CAAB	Leognathus nootoo	Leognathus	nootoo	J.L. Barnard & Drummond, 1978	Leongathus nootoo	Leongathus	nootoo	J.L. Barnard & Drummond, 1978	Type 1b	10	6	1	LIAGNATIS NATA	LIAGNATIS NATA	2	0	1	0	1	0	0.7273	1	0.8333	0.6667	1	0.7895	1	0	1	0	0	0	0	0	0	0	0	0	0	0	0	0	1	0	1	0	0	0
Species	CAAB	Leonnates decipens	Leonnates	decipens	Fauvel, 1929	Leonnates decipiens	Leonnates	decipiens	Fauvel, 1929	Type 1a-P	9	8	1	LIANATIS DICIPINS	LIANATIS DICIPINS	0	1	0	1	0	1	1	0.8421	0.9231	1	0.7619	0.878	1	0	1	0	1	0	1	0	1	0	0	0	1	0	1	0	1	0	1	0	0	0
Species	CAAB	Lepton subrostratum	Lepton	subrostratum	Cotton & Godfrey, 1938	Lepton subrostatum	Lepton	subrostatum	Cotton & Godfrey, 1938	Type 1a	6	11	1	LIPTAN SIBRASTRATIM	LIPTAN SIBRASTRATA	0	1	0	1	0	1	1	0.88	0.9231	1	0.8148	0.878	1	0	1	0	1	4	0	0	0	0	0	0	1	0	1	0	1	0	1	1	0	0
Species	CAAB	Leucon sagittae	Leucon	sagittae	Zimmer, 1907	Leucon sagitta	Leucon	sagitta	Zimmer, 1907	Type 1a	6	7	1	LICAN SAGITI	LICAN SAGITI	0	1	0	1	0	1	1	0.8235	0.9032	1	0.7368	0.8485	1	0	1	0	1	1	0	0	0	0	0	0	1	0	1	0	1	0	1	0	0	0
Species	CAAB	Libanius monacanthus	Libanius	monacanthus	(Vanhöffen, 1914)	Libanius monocanthus	Libanius	monocanthus	(Vanhoeffen, 1914)	Type 1a-P	8	11	0.8417	LIBANIS MANACANTIS	LIBANIS MANACANTA	0	1	0	1	0	1	1	0.8333	0.9048	1	0.7692	0.8636	1	0	1	0	1	2	1	0	1	0	0	0	1	0	1	0	1	0	1	1	0	0
Species	CAAB	Libystes edwardsii	Libystes	edwardsii	Alcock, 1900	Libystes edwardsi	Libystes	edwardsi	Alcock, 1900	Type 1a-P	8	8	1	LIBISTIS IDWARDSI	LIBISTIS EDWARDSI	0	1	0	1	0	1	1	0.9474	0.973	1	0.8571	0.9231	1	0	1	0	1	0	1	0	1	0	1	0	1	0	1	0	1	0	1	0	0	0
Species	CAAB	Liljeborgia aequiabilis	Liljeborgia	aequiabilis	Stebbing, 1888	Liljeborgia aequabilis	Liljeborgia	aequabilis	Stebbing, 1888	Type 1a-P	11	10	1	LILJIBARGA IQIABILIS	LILJIBARGA EQIABILA	0	1	0	1	0	1	1	0.8696	0.9362	1	0.8	0.898	1	0	1	0	1	0	1	0	1	0	0	0	1	0	1	0	1	0	1	0	0	0
Species	CAAB	Limnoporeia ungammale	Limnoporeia	ungammale	J.L. Barnard & Drummond, 1978	Limnoporeia ungamale	Limnoporeia	ungamale	J.L. Barnard & Drummond, 1978	Type 1a-P	11	8	1	LIMNAPARIA INGAMALI	LIMNAPARIA UNGAMALI	0	1	0	1	0	1	1	0.9474	0.9767	1	0.8571	0.9333	1	0	1	0	1	0	1	0	1	0	1	0	1	0	1	0	1	0	1	0	0	0
Species	CAAB	Limnoria toequisa	Limnoria	toequisa	Cookson, 1991	Limnoria torquisa	Limnoria	torquisa	Cookson, 1991	Type 1a	8	8	1	LIMNARA TIQISA	LIMNARA TIQISA	0	1	0	1	0	1	1	0.7778	0.8889	1	0.7	0.8421	1	0	1	0	0	0	0	0	0	0	0	0	0	0	1	0	1	0	1	0	0	0
Species	CAAB	Limopsis erecta	Limopsis	erecta	Hedley & Pterd, 1906	Limopsis erectus	Limopsis	erectus	Hedley & Pterd, 1906	Type 2-P	8	6	1	LIMAPSIS IRICTA	LIMAPSIS ERICTA	0	2	0	2	0	2	1	0.6667	0.8485	1	0.5882	0.8	1	0	1	0	1	0	0	0	1	0	0	0	0	0	0	0	1	0	1	1	0	0
Species	CAAB	Lissotesta minutissma	Lissotesta	minutissma	(E.A. Smith, 1907)	Lissotesta minutissima	Lissotesta	minutissima	(Smith, 1907)	Type 1a	10	10	0.7833	LISATISTA MINITISMA	LISATISTA MINITISMA	0	1	0	1	0	1	1	0.8696	0.9333	1	0.8	0.8936	1	0	1	0	1	4	0	0	0	0	0	0	1	0	1	0	1	1	1	1	0	0
Species	CAAB	Lithophaga divericalx	Lithophaga	divericalx	Iredale, 1939	Lithophaga divaricalx	Lithophaga	divaricalx	Iredale, 1939	Type 1a	10	10	1	LITAPAGA DIVIRICALX	LITAPAGA DIVIRICALX	0	1	0	1	0	1	1	0.8182	0.9091	1	0.75	0.8696	1	0	1	0	1	0	0	0	0	0	0	0	1	0	1	0	1	0	1	0	0	0
Species	CAAB	Litogynodiastylus alata	Litogynodiastylus	alata	Gerken, 2001	Litogynodiastylis alata	Litogynodiastylis	alata	Gerken, 2001	Type 1a-P	17	5	1	LITAGINADASTILIS ALATA	LITAGINADASTILIS ALATA	1	0	1	0	1	0	0.8889	1	0.9167	0.8421	1	0.88	1	0	1	0	1	0	1	0	1	0	0	0	1	0	1	0	1	0	1	4	0	0
Species	CAAB	Litogynodiastylus ambigua	Litogynodiastylus	ambigua	(Hale, 1946)	Litogynodiastylis ambigua	Litogynodiastylis	ambigua	(Hale, 1946)	Type 1a-P	17	7	1	LITAGINADASTILIS AMBIGIA	LITAGINADASTILIS AMBIGIA	1	0	1	0	1	0	0.8889	1	0.9231	0.8421	1	0.8889	1	0	1	0	1	1	1	0	1	0	0	0	1	0	1	0	1	1	1	1	0	0
Species	CAAB	Litogynodiastylus attenuata	Litogynodiastylus	attenuata	(Hale, 1946)	Litogynodiastylis attenuata	Litogynodiastylis	attenuata	(Hale, 1946)	Type 1a-P	17	9	1	LITAGINADASTILIS ATINIATA	LITAGINADASTILIS ATINIATA	1	0	1	0	1	0	0.8889	1	0.9286	0.8421	1	0.8966	1	0	1	0	1	0	1	0	1	0	0	0	1	0	1	0	1	1	1	2	0	0
Species	CAAB	Litogynodiastylus brevipes	Litogynodiastylus	brevipes	(Hale, 1946)	Litogynodiastylis brevipes	Litogynodiastylis	brevipes	(Hale, 1946)	Type 1a-P	17	8	1	LITAGINADASTILIS BRIVIPIS	LITAGINADASTILIS BRIVIPA	1	0	1	0	1	0	0.8889	1	0.9259	0.8421	1	0.8929	1	0	1	0	1	1	1	0	1	0	0	0	1	0	1	0	1	1	1	1	0	0
Species	CAAB	Litogynodiastylus caperata	Litogynodiastylus	caperata	Gerken, 2001	Litogynodiastylis caperata	Litogynodiastylis	caperata	Gerken, 2001	Type 1a-P	17	8	1	LITAGINADASTILIS CAPIRATA	LITAGINADASTILIS CAPIRATA	1	0	1	0	1	0	0.8889	1	0.9259	0.8421	1	0.8929	1	0	1	0	1	0	1	0	1	0	0	0	1	0	1	0	1	0	1	1	0	0
Species	CAAB	Litogynodiastylus charadra	Litogynodiastylus	charadra	Gerken, 2001	Litogynodiastylis charadra	Litogynodiastylis	charadra	Gerken, 2001	Type 1a-P	17	8	1	LITAGINADASTILIS CARADRA	LITAGINADASTILIS CARADRA	1	0	1	0	1	0	0.8889	1	0.9259	0.8421	1	0.8929	1	0	1	0	1	0	1	0	1	0	0	0	1	0	1	0	1	0	1	0	0	0
Species	CAAB	Litogynodiastylus concava	Litogynodiastylus	concava	(Hale, 1946)	Litogynodiastylis concava	Litogynodiastylis	concava	(Hale, 1946)	Type 1a-P	17	7	1	LITAGINADASTILIS CANCAVA	LITAGINADASTILIS CANCAVA	1	0	1	0	1	0	0.8889	1	0.9231	0.8421	1	0.8889	1	0	1	0	1	0	1	0	1	0	0	0	1	0	1	0	1	1	1	1	0	0
Species	CAAB	Litogynodiastylus crenagloba	Litogynodiastylus	crenagloba	Gerken, 2001	Litogynodiastylis crenagloba	Litogynodiastylis	crenagloba	Gerken, 2001	Type 1a-P	17	10	1	LITAGINADASTILIS CRINAGLABA	LITAGINADASTILIS CRINAGLABA	1	0	1	0	1	0	0.8889	1	0.931	0.8421	1	0.9	1	0	1	0	1	0	1	0	1	0	0	0	1	0	1	0	1	0	1	0	0	0
Species	CAAB	Litogynodiastylus echinata	Litogynodiastylus	echinata	(Hale, 1946)	Litogynodiastylis echinata	Litogynodiastylis	echinata	(Hale, 1946)	Type 1a-P	17	8	1	LITAGINADASTILIS ICINATA	LITAGINADASTILIS ECINATA	1	0	1	0	1	0	0.8889	1	0.9259	0.8421	1	0.8929	1	0	1	0	1	0	1	0	1	0	0	0	1	0	1	0	1	1	1	2	0	0
Species	CAAB	Litogynodiastylus gongyla	Litogynodiastylus	gongyla	Gerken, 2001	Litogynodiastylis gongyla	Litogynodiastylis	gongyla	Gerken, 2001	Type 1a-P	17	7	1	LITAGINADASTILIS GANGILA	LITAGINADASTILIS GANGILA	1	0	1	0	1	0	0.8889	1	0.9231	0.8421	1	0.8889	1	0	1	0	1	1	1	0	1	0	0	0	1	0	1	0	1	0	1	0	0	0
Species	CAAB	Litogynodiastylus inepta	Litogynodiastylus	inepta	(Hale, 1951)	Litogynodiastylis inepta	Litogynodiastylis	inepta	(Hale, 1951)	Type 1a-P	17	6	1	LITAGINADASTILIS INIPTA	LITAGINADASTILIS INIPTA	1	0	1	0	1	0	0.8889	1	0.92	0.8421	1	0.8846	1	0	1	0	1	0	1	0	1	0	0	0	1	0	1	0	1	1	1	1	0	0
Species	CAAB	Litogynodiastylus laevis	Litogynodiastylus	laevis	(Calman, 1911)	Litogynodiastylis laevis	Litogynodiastylis	laevis	(Calman, 1911)	Type 1a-P	17	6	1	LITAGINADASTILIS LIVIS	LITAGINADASTILIS LIVA	1	0	1	0	1	0	0.8889	1	0.92	0.8421	1	0.8846	1	0	1	0	1	1	1	0	1	0	0	0	1	0	1	0	1	1	1	2	0	0
Species	CAAB	Litogynodiastylus lewtonae	Litogynodiastylus	lewtonae	Gerken, 2001	Litogynodiastylis lewtonae	Litogynodiastylis	lewtonae	Gerken, 2001	Type 1a-P	17	8	1	LITAGINADASTILIS LIWTANI	LITAGINADASTILIS LIWTANI	1	0	1	0	1	0	0.8889	1	0.9259	0.8421	1	0.8929	1	0	1	0	1	0	1	0	1	0	0	0	1	0	1	0	1	0	1	0	0	0
Species	CAAB	Litogynodiastylus lumacaudata	Litogynodiastylus	lumacaudata	Gerken, 2001	Litogynodiastylis lumacaudata	Litogynodiastylis	lumacaudata	Gerken, 2001	Type 1a-P	17	11	1	LITAGINADASTILIS LIMACAIDATA	LITAGINADASTILIS LIMACAIDATA	1	0	1	0	1	0	0.8889	1	0.9333	0.8421	1	0.9032	1	0	1	0	1	1	1	0	1	0	0	0	1	0	1	0	1	0	1	0	0	0
Species	CAAB	Litogynodiastylus margarita	Litogynodiastylus	margarita	(Hale, 1946)	Litogynodiastylis margarita	Litogynodiastylis	margarita	(Hale, 1946)	Type 1a-P	17	9	1	LITAGINADASTILIS MARGARITA	LITAGINADASTILIS MARGARITA	1	0	1	0	1	0	0.8889	1	0.9286	0.8421	1	0.8966	1	0	1	0	1	0	1	0	1	0	0	0	1	0	1	0	1	1	1	1	0	0
Species	CAAB	Litogynodiastylus microornata	Litogynodiastylus	microornata	Gerken, 2001	Litogynodiastylis microornata	Litogynodiastylis	microornata	Gerken, 2001	Type 1a-P	17	11	1	LITAGINADASTILIS MICRARNATA	LITAGINADASTILIS MICRARNATA	1	0	1	0	1	0	0.8889	1	0.9333	0.8421	1	0.9032	1	0	1	0	1	0	1	0	1	0	0	0	1	0	1	0	1	0	1	0	0	0
Species	CAAB	Litogynodiastylus munda	Litogynodiastylus	munda	(Hale, 1951)	Litogynodiastylis munda	Litogynodiastylis	munda	(Hale, 1951)	Type 1a-P	17	5	1	LITAGINADASTILIS MINDA	LITAGINADASTILIS MINDA	1	0	1	0	1	0	0.8889	1	0.9167	0.8421	1	0.88	1	0	1	0	1	1	1	0	1	0	0	0	1	0	1	0	1	1	1	1	0	0
Species	CAAB	Litogynodiastylus mutabilis	Litogynodiastylus	mutabilis	(Hale, 1946)	Litogynodiastylis mutabilis	Litogynodiastylis	mutabilis	(Hale, 1946)	Type 1a-P	17	9	1	LITAGINADASTILIS MITABILIS	LITAGINADASTILIS MITABILA	1	0	1	0	1	0	0.8889	1	0.9286	0.8421	1	0.8966	1	0	1	0	1	0	1	0	1	0	0	0	1	0	1	0	1	1	1	2	0	0
Species	CAAB	Litogynodiastylus ornata	Litogynodiastylus	ornata	(Hale, 1946)	Litogynodiastylis ornata	Litogynodiastylis	ornata	(Hale, 1946)	Type 1a-P	17	6	1	LITAGINADASTILIS ARNATA	LITAGINADASTILIS ORNATA	1	0	1	0	1	0	0.8889	1	0.92	0.8421	1	0.8846	1	0	1	0	1	0	1	0	1	0	0	0	1	0	1	0	1	1	1	3	0	0
Species	CAAB	Litogynodiastylus poorei	Litogynodiastylus	poorei	Gerken, 2001	Litogynodiastylis poorei	Litogynodiastylis	poorei	Gerken, 2001	Type 1a-P	17	6	1	LITAGINADASTILIS PARI	LITAGINADASTILIS PARI	1	0	1	0	1	0	0.8889	1	0.92	0.8421	1	0.8846	1	0	1	0	1	1	1	0	1	0	0	0	1	0	1	0	1	0	1	0	0	0
Species	CAAB	Litogynodiastylus pseudomargarita	Litogynodiastylus	pseudomargarita	Gerken, 2001	Litogynodiastylis pseudomargarita	Litogynodiastylis	pseudomargarita	Gerken, 2001	Type 1a-P	17	15	1	LITAGINADASTILIS PSIDAMARGARITA	LITAGINADASTILIS SIDAMARGARITA	1	0	1	0	1	0	0.8889	1	0.9412	0.8421	1	0.9143	1	0	1	0	1	1	1	0	1	0	0	0	1	0	1	0	1	0	1	0	0	0
Species	CAAB	Litogynodiastylus quadricristata	Litogynodiastylus	quadricristata	(Hale, 1946)	Litogynodiastylis quadricristata	Litogynodiastylis	quadricristata	(Hale, 1946)	Type 1a-P	17	14	1	LITAGINADASTILIS QIADRICRISTATA	LITAGINADASTILIS QADRICRISTATA	1	0	1	0	1	0	0.8889	1	0.9394	0.8421	1	0.9118	1	0	1	0	1	1	1	0	1	0	0	0	1	0	1	1	1	1	1	1	0	0
Species	CAAB	Litogynodiastylus roscida	Litogynodiastylus	roscida	(Hale, 1946)	Litogynodiastylis roscida	Litogynodiastylis	roscida	(Hale, 1946)	Type 1a-P	17	7	1	LITAGINADASTILIS RASIDA	LITAGINADASTILIS RASIDA	1	0	1	0	1	0	0.8889	1	0.9231	0.8421	1	0.8889	1	0	1	0	1	0	1	0	1	0	0	0	1	0	1	0	1	1	1	1	0	0
Species	CAAB	Litogynodiastylus serrata	Litogynodiastylus	serrata	Gerken, 2001	Litogynodiastylis serrata	Litogynodiastylis	serrata	Gerken, 2001	Type 1a-P	17	7	1	LITAGINADASTILIS SIRATA	LITAGINADASTILIS SIRATA	1	0	1	0	1	0	0.8889	1	0.9231	0.8421	1	0.8889	1	0	1	0	1	1	1	0	1	0	0	0	1	0	1	0	1	0	1	2	0	0
Species	CAAB	Litogynodiastylus trachyphasis	Litogynodiastylus	trachyphasis	Gerken, 2001	Litogynodiastylis trachyphasis	Litogynodiastylis	trachyphasis	Gerken, 2001	Type 1a-P	17	12	1	LITAGINADASTILIS TRACIPASIS	LITAGINADASTILIS TRACIPASA	1	0	1	0	1	0	0.8889	1	0.9355	0.8421	1	0.9063	1	0	1	0	1	2	1	0	1	0	0	0	1	0	1	0	1	0	1	0	0	0
Species	CAAB	Litogynodiastylus tumida	Litogynodiastylus	tumida	(Hale, 1937)	Litogynodiastylis tumida	Litogynodiastylis	tumida	(Hale, 1937)	Type 1a-P	17	6	1	LITAGINADASTILIS TIMIDA	LITAGINADASTILIS TIMIDA	1	0	1	0	1	0	0.8889	1	0.92	0.8421	1	0.8846	1	0	1	1	1	0	1	0	1	0	0	0	1	0	1	0	1	2	1	2	0	0
Species	CAAB	Litogynodiastylus turgida	Litogynodiastylus	turgida	(Hale, 1928)	Litogynodiastylis turgida	Litogynodiastylis	turgida	(Hale, 1928)	Type 1a-P	17	7	1	LITAGINADASTILIS TIRGIDA	LITAGINADASTILIS TIRGIDA	1	0	1	0	1	0	0.8889	1	0.9231	0.8421	1	0.8889	1	0	1	1	1	0	1	0	1	0	0	0	1	0	1	0	1	2	1	3	0	0
Species	CAAB	Litogynodiastylus vicaria	Litogynodiastylus	vicaria	(Hale, 1951)	Litogynodiastylis vicaria	Litogynodiastylis	vicaria	(Hale, 1951)	Type 1a-P	17	7	1	LITAGINADASTILIS VICARA	LITAGINADASTILIS VICARA	1	0	1	0	1	0	0.8889	1	0.9231	0.8421	1	0.8889	1	0	1	0	1	0	1	0	1	0	0	0	1	0	1	0	1	1	1	1	0	0
Species	CAAB	Lobochesis bibranchia	Lobochesis	bibranchia	Hutchings & Murray, 1984	Lobochesis bibrancha	Lobochesis	bibrancha	Hutchings & Murray, 1984	Type 1a-P	10	9	1	LABACISIS BIBRANCA	LABACISIS BIBRANCA	0	1	0	1	0	1	1	0.8571	0.9302	1	0.7826	0.8889	1	0	1	0	1	0	1	0	1	0	0	0	1	0	1	0	1	0	1	0	0	0
Species	CAAB	Longiflagrum caerulus	Longiflagrum	caerulus	(Boesch, 1973)	Longiflagrum caeruleus	Longiflagrum	caeruleus	(Boesch, 1973)	Type 1a-P	12	8	1	LANGIFLAGRIM CIRILIS	LANGIFLAGRIM CIRILA	0	1	0	1	0	1	1	0.8421	0.9333	1	0.7619	0.8936	1	0	1	0	1	0	1	0	1	0	0	0	1	0	1	0	1	0	1	0	0	0
Species	CAAB	Lycaea vincenti	Lycaea	vincenti	Stebbing, 1888	Lycaea vincentii	Lycaea	vincentii	Stebbing, 1888	Type 1a-P	6	8	1	LICA VINCINTI	LICA VINCINTI	0	1	0	1	0	1	1	0.9474	0.9697	1	0.8571	0.9143	1	0	1	0	1	0	1	0	1	0	1	0	1	0	1	0	1	0	1	0	0	0
Species	CAAB	Lytocarpa angulosa	Lytocarpa	angulosa	(Lamarck, 1816)	Lytocarpia angulosa	Lytocarpia	angulosa	(Lamarck, 1816)	Type 1a-P	9	8	1	LITACARPA ANGILASA	LITACARPA ANGILASA	1	0	1	0	1	0	0.8571	1	0.9231	0.7826	1	0.878	1	0	1	0	1	0	1	0	1	0	0	0	1	0	1	0	1	0	1	0	0	0
Species	CAAB	Lytocarpa phyteuma	Lytocarpa	phyteuma	(Kirchenpauer, 1876)	Lytocarpia phyteuma	Lytocarpia	phyteuma	(Kirchenpauer, 1876)	Type 1a-P	9	8	1	LITACARPA PITIMA	LITACARPA FITIMA	1	0	1	0	1	0	0.8571	1	0.9231	0.7826	1	0.878	1	0	1	0	1	0	1	0	1	0	0	0	1	0	1	0	1	0	1	0	0	0
Species	CAAB	Macroramphosus elevatus	Macroramphosus	elevatus	Waite, 1899	Macrorhamphosus elevatus	Macrorhamphosus	elevatus	Waite, 1899	Type 1a-P	14	8	1	MACRARAMPASIS ILIVATIS	MACRARAMPASIS ELIVATA	1	0	1	0	1	0	0.9032	1	0.9388	0.8485	1	0.902	1	0	1	0	1	0	1	0	1	0	0	0	1	0	1	0	1	0	1	1	0	0
Species	CAAB	Macrothrix longisetosa	Macrothrix	longisetosa	Smirnov, 1976	Macrothrix longiseta	Macrothrix	longiseta	Smirnov, 1976	Type 2	10	9	1	MACRATRIX LANGISITASA	MACRATRIX LANGISITASA	0	2	0	2	0	2	1	0.8182	0.9091	1	0.75	0.8696	1	0	1	0	1	6	0	0	0	0	0	0	1	0	1	0	1	0	1	0	0	0
Species	CAAB	Mactra cumingi	Mactra	cumingi	Reeve, 1854	Mactra cumingii	Mactra	cumingii	Reeve, 1854	Type 1a-P	6	7	1	MACTRA CIMINGI	MACTRA CIMINGI	0	1	0	1	0	1	1	0.9412	0.9677	1	0.8421	0.9091	1	0	1	0	1	2	1	0	1	0	1	0	1	0	1	0	1	0	1	1	0	0
Species	CAAB	Maera inequipes	Maera	inequipes	(A. Costa)	Maera inaequipes	Maera	inaequipes	(A. Costa, 1851)	Type 1a-P	5	9	0.7955	MIRA INIQIPIS	MIRA INIQIPA	0	1	0	1	0	1	1	0.8571	0.9091	1	0.7826	0.8571	1	0	1	0	1	0	1	0	1	0	0	0	1	0	1	0	1	0	1	0	0	0
Species	CAAB	Magellania flavacens	Magellania	flavacens	(Lamarck, 1819)	Magellania flavescens	Magellania	flavescens	(Lamarck, 1819)	Type 2	10	9	1	MAGILANA FLAVACINS	MAGILANA FLAVACINS	0	2	0	2	0	2	1	0.7619	0.8837	1	0.6957	0.8444	1	0	1	0	1	1	0	0	0	0	0	0	0	0	1	0	1	0	1	0	0	0
Species	CAAB	Magellania kerguelensis	Magellania	kerguelensis	(Davidson, 1878)	Magellania kerguelenensis	Magellania	kerguelenensis	(Davidson, 1878)	Type 2	10	12	1	MAGILANA CIRGILINSIS	MAGILANA KIRGILINSA	0	2	0	2	0	2	1	0.9286	0.96	1	0.9333	0.9615	1	0	1	0	1	0	0	0	0	0	1	0	1	0	1	0	1	0	1	2	1	0
Species	CAAB	Marphysa aena	Marphysa	aena	(Blanchard, 1849)	Marphysa aenea	Marphysa	aenea	(Blanchard, 1849)	Type 1a	8	4	1	MARPISA INA	MARPISA ENA	0	1	0	1	0	1	1	0.7273	0.8966	1	0.6154	0.8387	1	0	1	0	1	0	0	0	0	0	0	0	0	0	1	0	1	0	1	0	0	0
Species	CAAB	Marphysa posteriobranchiata	Marphysa	posteriobranchiata	Day, 1962	Marphysa posteriobranchia	Marphysa	posteriobranchia	Day, 1962	Type 2	8	16	1	MARPISA PASTIRIABRANCATA	MARPISA PASTIRIABRANCATA	0	2	0	2	0	2	1	0.9444	0.963	1	0.8947	0.9286	1	0	1	0	1	0	0	0	0	0	1	0	1	0	1	0	1	0	1	1	0	0
Species	CAAB	Marplestonia cirrata	Marplestonia	cirrata	MacGillivray, 1885	Maplestonia cirrata	Maplestonia	cirrata	MacGillivray, 1885	Type 1a	11	7	1	MARPLISTANA CIRATA	MARPLISTANA CIRATA	1	0	1	0	1	0	0.88	1	0.9268	0.8148	1	0.8837	1	0	1	0	0	0	0	0	0	0	0	0	1	0	1	0	1	0	1	0	0	0
Species	CAAB	Medeiothamnion halurum	Medeiothamnion	halurum	(Harvey) E.Gordon	Medeiothamnion halurus	Medeiothamnion	halurus	(Harvey) E. Gordon	Type 1a-P	14	7	1	MIDIATAMNIAN ALIRIM	MIDIATAMNIAN HALIRA	0	1	0	1	0	1	1	0.75	0.913	1	0.6667	0.875	1	0	1	0	0	0	0	0	1	0	0	0	1	0	1	0	1	0	1	0	0	0
Species	CAAB	Megametope punctata	Megametope	punctata	(Haswell, 1882)	Megametope punctatus	Megametope	punctatus	(Haswell, 1882)	Type 2-P	10	8	1	MIGAMITAPI PINCTATA	MIGAMITAPI PINCTATA	0	2	0	2	0	2	1	0.7368	0.878	1	0.6667	0.8372	1	0	1	0	1	1	0	0	1	0	0	0	0	0	1	0	1	0	1	0	0	0
Species	CAAB	Melanoides denisonensis	Melanoides	denisonensis	(Brot, 1877)	Melanoides denisoniensis	Melanoides	denisoniensis	(Brot, 1877)	Type 1a-P	10	12	1	MILANADIS DINISANINSIS	MILANADIS DINISANINSA	0	1	0	1	0	1	1	0.8889	0.9388	1	0.8276	0.902	1	0	1	0	1	0	1	0	1	0	0	0	1	0	1	0	1	0	1	0	0	0
Species	CAAB	Meosarmatium fourmanoiri	Meosarmatium	fourmanoiri	Serène, 1973	Neosarmatium fourmanoiri	Neosarmatium	fourmanoiri	Serène, 1973	Type 1c	12	11	1	MIASARMATIM FAIRMANARI	MIASARMATIM FAIRMANARI	1	0	1	0	1	0	0.8462	1	0.92	0.7857	1	0.8846	1	0	1	0	0	3	0	0	0	0	0	0	1	0	1	0	1	0	1	0	0	0
Species	CAAB	Meosarmatium mienerti	Meosarmatium	mienerti	(de Man, 1887)	Neosarmatium meinerti	Neosarmatium	meinerti	(de Man, 1887)	Type 4	12	8	1	MIASARMATIM MINIRTI	MIASARMATIM MINIRTI	1	2	1	1	1	1	0.8462	0.6667	0.7727	0.7857	0.6	0.6957	1	0	1	0	0	0	0	0	0	0	0	0	0	0	0	0	1	0	1	0	0	0
Species	CAAB	Mesacanthotelson decipens	Mesacanthotelson	decipens	Nicholls, 1944	Mesacanthotelson decipiens	Mesacanthotelson	decipiens	Nicholls, 1944	Type 1a-P	16	8	1	MISACANTATILSAN DICIPINS	MISACANTATILSAN DICIPINS	0	1	0	1	0	1	1	0.8421	0.9434	1	0.7619	0.9091	1	0	1	0	1	0	1	0	1	0	0	0	1	0	1	0	1	0	1	0	0	0
Species	CAAB	Mesocyclops notius	Mesocyclops	notius	Kiefer, 1981	Mesocyclops nothius	Mesocyclops	nothius	Kiefer, 1981	Type 1a-P	11	6	1	MISACICLAPS NATIS	MISACICLAPS NATA	0	1	0	1	0	1	1	0.8	0.9231	1	0.7059	0.878	1	0	1	0	1	0	1	0	1	0	0	0	1	0	1	0	1	0	1	1	0	0
Species	CAAB	Mesoginella cauducocincta	Mesoginella	cauducocincta	(May, 1916)	Mesoginella caducocincta	Mesoginella	caducocincta	(May, 1916)	Type 1a	11	12	1	MISAGINILA CAIDICACINCTA	MISAGINILA CAIDICACINCTA	0	1	0	1	0	1	1	0.8889	0.9412	1	0.8276	0.9057	1	0	1	1	1	0	0	0	0	0	0	0	1	0	1	0	1	1	1	1	0	0
Species	CAAB	Mesoginella inconpsicua	Mesoginella	inconpsicua	(Sowerby, 1846)	Mesoginella inconspicua	Mesoginella	inconspicua	(Sowerby, 1846)	Type 1b	11	11	1	MISAGINILA INCANPSICIA	MISAGINILA INCANPSICIA	0	2	0	1	0	1	1	0.75	0.875	1	0.6923	0.84	1	0	1	0	1	1	0	0	0	0	0	0	0	0	1	0	1	0	1	0	0	0
Species	CAAB	Metalphius paragracilis	Metalphius	paragracilis	(Coutière, 1897)	Metalpheus paragracilis	Metalpheus	paragracilis	(Coutière, 1897)	Type 1a-P	10	12	1	MITALPIS PARAGRACILIS	MITALPIS PARAGRACILA	1	0	1	0	1	0	0.8182	1	0.9167	0.75	1	0.88	1	0	1	0	1	0	1	0	1	0	0	0	1	0	1	0	1	1	1	1	0	0
Species	CAAB	Metalphius rostratipes	Metalphius	rostratipes	(Pocock, 1890)	Metalpheus rostratipes	Metalpheus	rostratipes	(Pocock, 1890)	Type 1a-P	10	11	1	MITALPIS RASTRATIPIS	MITALPIS RASTRATIPA	1	0	1	0	1	0	0.8182	1	0.913	0.75	1	0.875	1	0	1	0	1	0	1	0	1	0	0	0	1	0	1	0	1	0	1	1	0	0
Species	CAAB	Micobdella gloriosa	Micobdella	gloriosa	Richardson, 1974	Micobdella gloriosi	Micobdella	gloriosi	Richardson, 1974	Type 1a	10	8	1	MICABDILA GLARIASA	MICABDILA GLARIASA	0	1	0	1	0	1	1	0.7778	0.9	1	0.7	0.8571	1	0	1	0	1	0	0	0	0	0	0	0	1	0	1	0	1	0	1	0	0	0
Species	CAAB	Microdictyon tenuis	Microdictyon	tenuis	J.E.Gray	Microdictyon tenuius	Microdictyon	tenuius	J.E. Gray	Type 1a-P	12	6	1	MICRADICTIAN TINIS	MICRADICTIAN TINA	0	1	0	1	0	1	1	0.8	0.9268	1	0.7059	0.8837	1	0	1	0	1	7	1	0	1	0	0	0	1	0	1	0	1	0	1	0	0	0
Species	CAAB	Micromytilus francisnensis	Micromytilus	francisnensis	Cotton, 1931	Micromytilus francisensis	Micromytilus	francisensis	Cotton, 1931	Type 1a	12	12	1	MICRAMITILIS FRANCISNINSIS	MICRAMITILIS FRANCISNINSA	0	1	0	1	0	1	1	0.8889	0.9434	1	0.8276	0.9091	1	0	1	0	1	9	0	0	0	0	0	0	1	0	1	0	1	0	1	0	0	0
Species	CAAB	Mimosella verticilata	Mimosella	verticilata	(Heller, 1867)	Mimosella verticillata	Mimosella	verticillata	(Heller, 1867)	Type 1a-P	9	11	1	MIMASILA VIRTICILATA	MIMASILA VIRTICILATA	0	1	0	1	0	1	1	0.96	0.9778	1	0.8889	0.9362	1	0	1	0	1	0	1	0	1	0	1	0	1	1	1	1	1	1	1	4	0	0
Species	CAAB	Mitra papilis	Mitra	papilis	(Linnaeus, 1758)	Mitra papalis	Mitra	papalis	(Linnaeus, 1758)	Type 1a	5	7	1	MITRA PAPILIS	MITRA PAPILA	0	1	0	1	0	1	1	0.75	0.8571	1	0.6667	0.8	1	0	1	0	1	1	0	0	0	0	0	0	0	0	1	0	1	0	1	0	0	0
Species	CAAB	Mitra pelisserpentis	Mitra	pelisserpentis	Reeve, 1844	Mitra pellisserpentis	Mitra	pellisserpentis	Reeve, 1844	Type 1a-P	5	14	1	MITRA PILISIRPINTIS	MITRA PILISIRPINTA	0	1	0	1	0	1	1	0.9677	0.9767	1	0.9091	0.9333	1	0	1	0	1	0	1	0	1	0	1	0	1	0	1	0	1	0	1	0	0	0
Species	CAAB	Mitra procissa	Mitra	procissa	Reeve, 1844	Mitra proscissa	Mitra	proscissa	Reeve, 1844	Type 1a	5	8	1	MITRA PRACISA	MITRA PRACISA	0	1	0	1	0	1	1	0.8421	0.9032	1	0.7619	0.8485	1	0	1	2	1	0	0	0	0	0	0	0	1	0	1	0	1	0	1	0	0	0
Species	CAAB	Mixomesus pellucides	Mixomesus	pellucides	Wolff, 1962	Mixomesus pellucidus	Mixomesus	pellucidus	Wolff, 1962	Type 1a-P	9	10	1	MIXAMISIS PILICIDIS	MIXAMISIS PILICIDA	0	1	0	1	0	1	1	0.8182	0.9048	1	0.75	0.8636	1	0	1	0	1	1	1	0	1	0	0	0	1	0	1	0	1	0	1	0	0	0
Species	CAAB	Modiolus flavida	Modiolus	flavida	Dunker, 1856	Modiolus flavidus	Modiolus	flavidus	Dunker, 1856	Type 2-P	8	7	1	MADIALIS FLAVIDA	MADIALIS FLAVIDA	0	2	0	2	0	2	1	0.7059	0.8571	1	0.6316	0.8108	1	0	1	0	1	0	0	0	1	0	0	0	0	0	1	0	1	0	1	0	0	0
Species	CAAB	Modiolus hanley	Modiolus	hanley	Dunker, 1882	Modiolus hanleyi	Modiolus	hanleyi	Dunker, 1882	Type 1a-P	8	6	1	MADIALIS ANLI	MADIALIS HANLI	0	1	0	1	0	1	1	0.8	0.9091	1	0.7059	0.8571	1	0	1	0	1	0	1	0	1	0	0	0	1	0	1	0	1	0	1	0	0	0
Species	CAAB	Monilea becheri	Monilea	becheri	Philippi, 1849	Monilea belcheri	Monilea	belcheri	Philippi, 1849	Type 1a	7	7	1	MANILIA BICIRI	MANILIA BICIRI	0	1	0	1	0	1	1	0.8235	0.9091	1	0.7368	0.8571	1	0	1	0	0	0	0	0	0	0	0	0	1	0	1	0	1	0	1	0	0	0
Species	CAAB	Montastrea colemani	Montastrea	colemani	Veron, 2000	Montastraea colemani	Montastraea	colemani	Veron, 2002	Type 1a	10	8	0.7955	MANTASTRIA CALIMANI	MANTASTRIA CALIMANI	1	0	1	0	1	0	0.8696	1	0.9268	0.8	1	0.8837	1	0	1	0	1	1	0	0	0	0	0	0	1	0	1	0	1	0	1	0	0	0
Species	CAAB	Mopsea triaknema	Mopsea	triaknema	Alderslade, 1998	Mopsea triacnema	Mopsea	triacnema	Alderslade, 1998	Type 1a-P	6	9	1	MAPSIA TRACNIMA	MAPSIA TRACNIMA	0	1	0	1	0	1	1	0.8	0.8824	1	0.7273	0.8333	1	0	1	0	1	0	1	0	1	0	0	0	0	0	1	0	1	0	1	0	0	0
Species	CAAB	Mopsella klungzingeri	Mopsella	klungzingeri	Kükenthal, 1908	Mopsella klunzingeri	Mopsella	klunzingeri	Kukenthal, 1908	Type 1a	8	11	0.8486	MAPSILA CLINGSINGIRI	MAPSILA KLINGSINGIRI	0	1	0	1	0	1	1	0.88	0.9302	1	0.8148	0.8889	1	0	1	0	1	0	0	0	0	0	0	0	1	0	1	0	1	0	1	0	0	0
Species	CAAB	Morum grande	Morum	grande	(Adams, 1855)	Morum grandis	Morum	grandis	(Adams, 1855)	Type 2	5	6	1	MARIM GRANDI	MARIM GRANDI	0	2	0	2	0	2	1	0.6667	0.8148	1	0.5882	0.7586	1	0	1	0	1	1	0	0	0	0	0	0	0	0	0	0	1	0	1	0	0	0
Species	CAAB	Mucropetraliella elleri	Mucropetraliella	elleri	(MacGillivray, 1869)	Mucropetraliella ellerii	Mucropetraliella	ellerii	(MacGillivray, 1869)	Type 1a-P	16	6	1	MICRAPITRALILA ILIRI	MICRAPITRALILA ELIRI	0	1	0	1	0	1	1	0.9333	0.9796	1	0.8235	0.9412	1	0	1	0	1	0	1	0	1	0	1	0	1	0	1	0	1	1	1	1	0	0
Species	CAAB	Munida cydaea	Munida	cydaea	Ahyong & Poore, 2004	Munida chydeae	Munida	chydeae	Ahyong & Poore, 2004	Type 3	6	6	1	MINIDA CIDA	MINIDA CIDA	0	3	0	3	0	3	1	0.5333	0.7586	1	0.1176	0.5161	1	0	1	0	1	0	0	0	0	0	0	0	0	0	0	0	0	0	1	0	0	0
Species	CAAB	Munida endevourae	Munida	endevourae	Ahyong & Poore, 2004	Munida endeavourae	Munida	endeavourae	Ahyong & Poore, 2004	Type 1a	6	10	1	MINIDA INDIVAIRI	MINIDA ENDIVAIRI	0	1	0	1	0	1	1	0.8696	0.9189	1	0.8	0.8718	1	0	1	0	1	0	0	0	0	0	0	0	1	0	1	0	1	0	1	0	0	0
Species	CAAB	Musculum tasmanicum	Musculum	tasmanicum	(Tenison Woods, 1876)	Musculium tasmanicum	Musculium	tasmanicum	(Tenison Woods, 1876)	Type 1a-P	8	10	1	MISILIM TASMANICIM	MISILIM TASMANICA	1	0	1	0	1	0	0.8421	1	0.9268	0.7619	1	0.8837	1	0	1	0	1	1	1	0	1	0	0	0	1	0	1	0	1	0	1	0	0	0
Species	CAAB	Myadora pulleini	Myadora	pulleini	Hedley, 1906	Myadora pulleinei	Myadora	pulleinei	Hedley, 1906	Type 1a-P	7	8	1	MIADARA PILINI	MIADARA PILINI	0	1	0	1	0	1	1	0.8421	0.9143	1	0.7619	0.8649	1	0	1	0	1	0	1	0	1	0	0	0	1	0	1	0	1	0	1	0	0	0
Species	CAAB	Myadora rotunda	Myadora	rotunda	Sowerby, 1875	Myadora rotundata	Myadora	rotundata	Sowerby, 1875	Type 2	7	7	1	MIADARA RATINDA	MIADARA RATINDA	0	2	0	2	0	2	1	0.8889	0.9412	1	0.8	0.8889	1	0	1	1	1	2	0	0	0	0	0	0	1	0	1	0	1	0	1	0	0	0
Species	CAAB	Myriozoisis heatherae	Myriozoisis	heatherae	Alderslade, 1998	Myriozotisis heatherae	Myriozotisis	heatherae	Alderslade, 1998	Type 1a	11	9	1	MIRIASASIS IATIRI	MIRIASASIS HIATIRI	1	0	1	0	1	0	0.88	1	0.9333	0.8148	1	0.8936	1	0	1	0	0	1	0	0	0	0	0	0	1	0	1	0	1	0	1	0	0	0
Species	CAAB	Myriozoisis spinosa	Myriozoisis	spinosa	Alderslade, 1998	Myriozotisis spinosa	Myriozotisis	spinosa	Alderslade, 1998	Type 1a	11	7	1	MIRIASASIS SPINASA	MIRIASASIS SPINASA	1	0	1	0	1	0	0.88	1	0.9268	0.8148	1	0.8837	1	0	1	0	0	1	0	0	0	0	0	0	1	0	1	0	1	0	1	0	0	0
Species	CAAB	Mysella anomola	Mysella	anomola	Angas, 1877	Mysella anomala	Mysella	anomala	Angas, 1877	Type 1a-P	7	7	1	MISILA ANAMALA	MISILA ANAMALA	0	1	0	1	0	1	1	0.75	0.875	1	0.6667	0.8235	1	0	1	0	1	1	1	0	1	0	0	0	0	0	1	0	1	1	1	1	0	0
Species	CAAB	Nacella kerguelensis	Nacella	kerguelensis	(E.A. Smith, 1877)	Nacella kerguelenensis	Nacella	kerguelenensis	(Smith, 1877)	Type 2	7	12	0.7833	NACILA CIRGILINSIS	NACILA KIRGILINSA	0	2	0	2	0	2	1	0.9286	0.9545	1	0.9333	0.9565	1	0	1	0	1	0	0	0	0	0	1	0	1	0	1	0	1	0	1	1	1	0
Species	CAAB	Naiopegia xiphagrostis	Naiopegia	xiphagrostis	Wilson & Keable, 2002	Naiopegia xiphagrostia	Naiopegia	xiphagrostia	Wilson & Keable, 2002	Type 1a-P	9	12	1	NAIAPIGA XIPAGRASTIS	NAIAPIGA ZIPAGRASTA	0	1	0	1	0	1	1	0.8462	0.913	1	0.7857	0.875	1	0	1	0	1	0	0	0	1	0	0	0	1	0	1	0	1	0	1	0	0	0
Species	CAAB	Nanophora leucomys	Nanophora	leucomys	(Hervier, 1897)	Nanaphora leucomys	Nanaphora	leucomys	(Hervier, 1897)	Type 1a-P	9	8	1	NANAPARA LICAMIS	NANAPARA LICAMA	1	0	1	0	1	0	0.8	1	0.8947	0.7273	1	0.85	1	0	1	0	1	0	1	0	1	0	0	0	0	0	1	0	1	0	1	0	0	0
Species	CAAB	Nanophora tricolor	Nanophora	tricolor	Laseron, 1958	Nanaphora tricolor	Nanaphora	tricolor	Laseron, 1958	Type 1a-P	9	8	1	NANAPARA TRICALAR	NANAPARA TRICALAR	1	0	1	0	1	0	0.8	1	0.8947	0.7273	1	0.85	1	0	1	0	1	0	1	0	1	0	0	0	0	0	1	0	1	1	1	3	0	0
Species	CAAB	Nassarius acuticostatus	Nassarius	acuticostatus	(Montrouzier in Souverbie & Montrouzier, 1864)	Nassarius acuticostus	Nassarius	acuticostus	(Montrouzier in Souverbie & Montrouzier, 1864)	Type 2	9	11	1	NASARIS ACITICASTATIS	NASARIS ACITICASTATA	0	2	0	2	0	2	1	0.9231	0.9565	1	0.8571	0.9167	1	0	1	0	1	1	0	0	0	0	1	0	1	0	1	0	1	0	1	2	0	0
Species	CAAB	Natica pseutes	Natica	pseutes	Watson, 1881	Natica pseustes	Natica	pseustes	Watson, 1881	Type 1a	6	7	1	NATICA PSITIS	NATICA SITA	0	1	0	1	0	1	1	0.8235	0.9032	1	0.7368	0.8485	1	0	1	0	0	7	0	0	0	0	0	0	1	0	1	0	1	0	1	0	0	0
Species	CAAB	Naxoides carnarvon	Naxoides	carnarvon	Griffin & Tranter, 1986	Naxioides carnarvon	Naxioides	carnarvon	Griffin & Tranter, 1986	Type 1a	8	9	1	NAXADIS CARNARVAN	NAXADIS CARNARVAN	1	0	1	0	1	0	0.8421	1	0.9231	0.7619	1	0.878	1	0	1	0	1	0	0	0	0	0	0	0	1	0	1	0	1	0	1	0	0	0
Species	CAAB	Naxoides robillardi	Naxoides	robillardi	(Miers, 1882)	Naxioides robillardi	Naxioides	robillardi	(Miers, 1882)	Type 1a	8	10	1	NAXADIS RABILARDI	NAXADIS RABILARDI	1	0	1	0	1	0	0.8421	1	0.9268	0.7619	1	0.8837	1	0	1	0	1	1	0	0	0	0	0	0	1	0	1	0	1	0	1	0	0	0
Species	CAAB	Naxoides taurus	Naxoides	taurus	(Pocock, 1890)	Naxioides taurus	Naxioides	taurus	(Pocock, 1890)	Type 1a	8	6	1	NAXADIS TAIRIS	NAXADIS TAIRA	1	0	1	0	1	0	0.8421	1	0.9091	0.7619	1	0.8571	1	0	1	0	1	0	0	0	0	0	0	0	1	0	1	0	1	0	1	0	0	0
Species	CAAB	Naxoides tenuirostris	Naxoides	tenuirostris	(Haswell, 1880)	Naxioides tenuirostris	Naxioides	tenuirostris	(Haswell, 1880)	Type 1a	8	12	1	NAXADIS TINIRASTRIS	NAXADIS TINIRASTRA	1	0	1	0	1	0	0.8421	1	0.9333	0.7619	1	0.8936	1	0	1	0	1	0	0	0	0	0	0	0	1	0	1	0	1	1	1	1	0	0
Species	CAAB	Nebaliella declivatus	Nebaliella	declivatus	Walker-Smith, 1998	Nebaliella declivatas	Nebaliella	declivatas	Walker-Smith, 1998	Type 1a-P	10	10	1	NIBALILA DICLIVATIS	NIBALILA DICLIVATA	0	1	0	1	0	1	1	0.8182	0.9091	1	0.75	0.8696	1	0	1	0	1	0	0	0	1	0	0	0	1	0	1	0	1	0	1	0	0	0
Species	CAAB	Nematocarcinus sigmoides	Nematocarcinus	sigmoides	Macpherson, 1984	Nematocarcinus sigmoideus	Nematocarcinus	sigmoideus	Macpherson, 1984	Type 1a-P	14	9	1	NIMATACARCINIS SIGMADIS	NIMATACARCINIS SIGMADA	0	1	0	1	0	1	1	0.8571	0.9412	1	0.7826	0.9057	1	0	1	0	1	0	1	0	1	0	0	0	1	0	1	0	1	0	1	0	0	0
Species	CAAB	Neobule gaimardi	Neobule	gaimardi	(Milne Edwards, 1840)	Neobule gaimardii	Neobule	gaimardii	(Milne Edwards, 1840)	Type 1a-P	7	8	1	NIABILI GAIMARDI	NIABILI GAIMARDI	0	1	0	1	0	1	1	0.9474	0.9714	1	0.8571	0.9189	1	0	1	0	1	0	1	0	1	0	1	0	1	0	1	0	1	0	1	0	0	0
Species	CAAB	Neoglypha inopinata	Neoglypha	inopinata	Forest & de Saint Laurent, 1975	Neoglyphea inopinata	Neoglyphea	inopinata	Forest & De Saint Laurent, 1975	Type 1a	9	9	1	NIAGLIPA INAPINATA	NIAGLIPA INAPINATA	1	0	1	0	1	0	0.8571	1	0.9268	0.7826	1	0.8837	1	0	1	0	1	0	0	0	0	0	0	0	1	0	1	0	1	0	1	0	0	0
Species	CAAB	Neolithodes brodei	Neolithodes	brodei	Dawson & Yaldwyn, 1970	Neolithodes brodiei	Neolithodes	brodiei	Dawson & Yaldwyn, 1970	Type 1a-P	11	6	1	NIALITADIS BRADI	NIALITADIS BRADI	0	1	0	1	0	1	1	0.8	0.9231	1	0.7059	0.878	1	0	1	0	1	0	1	0	1	0	0	0	1	0	1	0	1	0	1	0	0	0
Species	CAAB	Neotanais noelotaiti	Neotanais	noelotaiti	Larsen & Hansknecht, 2003	Neotanais noelietaiti	Neotanais	noelietaiti	Larsen & Hansknecht, 2003	Type 2	9	10	1	NIATANAIS NILATAITI	NIATANAIS NILATAITI	0	2	0	2	0	2	1	0.7826	0.8837	1	0.72	0.8444	1	0	1	0	1	0	0	0	0	0	0	0	0	0	1	0	1	0	1	0	0	0
Species	CAAB	Nephasoma minuta	Nephasoma	minuta	(Keferstein, 1862)	Nephasoma minutum	Nephasoma	minutum	(Keferstein, W.), 1862	Type 2-P	9	6	0.7556	NIPASAMA MINITA	NIPASAMA MINITA	0	2	0	2	0	2	1	0.6667	0.8571	1	0.5882	0.8108	1	0	1	0	0	0	0	0	1	0	0	0	0	0	1	0	1	0	1	0	0	0
Species	CAAB	Nereis brisbaneneis	Nereis	brisbaneneis	Hartmann-Schröder, 1990	Nereis brisbanensis	Nereis	brisbanensis	Hartmann-Schröder, 1990	Type 1a	6	12	1	NIRIS BRISBANINIS	NIRIS BRISBANINA	0	1	0	1	0	1	1	0.8462	0.9	1	0.7857	0.8571	1	0	1	0	1	0	0	0	0	0	0	0	1	0	1	0	1	0	1	0	0	0
Species	CAAB	Nereis hierissonensis	Nereis	hierissonensis	Augener, 1913	Nereis heirissonensis	Nereis	heirissonensis	Augener, 1913	Type 1b-P	6	14	1	NIRIS IRISANINSIS	NIRIS HIRISANINSA	0	2	0	1	0	1	1	0.8	0.8636	1	0.75	0.8261	1	0	1	0	1	0	1	0	1	0	0	0	0	0	1	0	1	0	1	0	0	0
Species	CAAB	Nesopontonia gorgoniophila	Nesopontonia	gorgoniophila	Bruce, 1967	Mesopontonia gorgoniophila	Mesopontonia	gorgoniophila	Bruce, 1967	Type 1c	12	13	1	NISAPANTANA GARGANIAPILA	NISAPANTANA GARGANIAPILA	1	0	1	0	1	0	0.8462	1	0.9259	0.7857	1	0.8929	1	0	1	0	0	0	0	0	0	0	0	0	1	0	1	1	1	1	1	1	0	0
Species	CAAB	Notocidaris platycantha	Notocidaris	platycantha	(Clark, 1925)	Notocidaris platyacantha	Notocidaris	platyacantha	(H.L. Clark, 1925)	Type 1a	11	11	0.7833	NATACIDARIS PLATICANTA	NATACIDARIS PLATICANTA	0	1	0	1	0	1	1	0.88	0.9388	1	0.8148	0.902	1	0	1	0	1	1	0	0	0	0	0	0	1	0	1	0	1	0	1	0	0	0
Species	CAAB	Notopala waterhousei	Notopala	waterhousei	(A. Adams & Angas, 1864)	Notopala waterhousii	Notopala	waterhousii	(A. Adams & Angas, 1864)	Type 1a-P	8	11	1	NATAPALA WATIRAISI	NATAPALA WATIRAISI	0	1	0	1	0	1	1	0.8333	0.9048	1	0.7692	0.8636	1	0	1	0	1	1	1	0	1	0	0	0	1	0	1	0	1	0	1	0	0	0
Species	CAAB	Nucula beachportnesis	Nucula	beachportnesis	Verco, 1907	Nucula beachportensis	Nucula	beachportensis	Verco, 1907	Type 1b	6	14	1	NICILA BIACPARTNISIS	NICILA BIACPARTNISA	0	2	0	1	0	1	1	0.8	0.8636	1	0.75	0.8261	1	0	1	0	1	0	0	0	0	0	0	0	0	0	1	0	1	0	1	0	0	0
Species	CAAB	Nuculana novaeguineensis	Nuculana	novaeguineensis	(Smith, 1885)	Nuculana novaguineensis	Nuculana	novaguineensis	(Smith, 1885)	Type 1a	8	14	1	NICILANA NAVIGININSIS	NICILANA NAVIGININSA	0	1	0	1	0	1	1	0.9032	0.9388	1	0.8485	0.902	1	0	1	0	1	0	0	0	0	0	0	0	1	0	1	0	1	0	1	0	0	0
Species	CAAB	Nymphon dubiatale	Nymphon	dubiatale	Stock, 1973	Nymphon dubitabile	Nymphon	dubitabile	Stock, J.H., 1973	Type 3	7	9	0.6514	NIMPAN DIBATALI	NIMPAN DIBATALI	0	3	0	3	0	3	1	0.6667	0.8108	1	0.5217	0.7179	1	0	1	0	0	0	0	0	0	0	0	0	0	0	0	0	1	0	1	0	0	0
Species	CAAB	Nymphopsis acinacispinata	Nymphopsis	acinacispinata	Williams, 1933	Nymphopsis acinacispinatus	Nymphopsis	acinacispinatus	Williams, G., 1933	Type 2-P	10	14	0.7586	NIMPAPSIS ACINACISPINATA	NIMPAPSIS ACINACISPINATA	0	2	0	2	0	2	1	0.8387	0.9057	1	0.7879	0.8727	1	0	1	0	1	0	0	0	1	0	0	0	1	0	1	0	1	0	1	0	0	0
Species	CAAB	Ochetostoma australiensis	Ochetostoma	australiensis	Edmonds, 1960	Ochetostoma australiense	Ochetostoma	australiense	Edmonds, S.J., 1960	Type 2	11	12	0.6954	OCITASTAMA AISTRALINSIS	OCITASTAMA AISTRALINSA	0	2	0	2	0	2	1	0.8148	0.902	1	0.7586	0.8679	1	0	1	0	1	5	0	0	0	0	0	0	1	0	1	0	1	0	1	0	0	0
Species	CAAB	Odontaster penicullatus	Odontaster	penicullatus	(Philippi, 1870)	Odontaster penicillatus	Odontaster	penicillatus	(Philippi, 1870)	Type 1a-P	10	12	1	ODANTASTIR PINICILATIS	ODANTASTIR PINICILATA	0	1	0	1	0	1	1	0.8462	0.9167	1	0.7857	0.88	1	0	1	0	1	2	1	0	1	0	0	0	1	0	1	0	1	0	1	0	0	0
Species	CAAB	Odontosyllis fulgerans	Odontosyllis	fulgerans	(Audouin & Milne Edwards, 1833)	Odontosyllis fulgurans	Odontosyllis	fulgurans	(Audouin & Milne Edwards, 1833)	Type 1a-P	12	9	1	ODANTASILIS FILGIRANS	ODANTASILIS FILGIRANS	0	1	0	1	0	1	1	0.8	0.913	1	0.7273	0.875	1	0	1	0	1	2	1	0	1	0	0	0	1	0	1	0	1	0	1	0	0	0
Species	CAAB	Odontosyllis langerhansaesetosa	Odontosyllis	langerhansaesetosa	Hartmann-Schröder, 1979	Odontosyllis langerhansiaesetosa	Odontosyllis	langerhansiaesetosa	Hartmann-Schröder, 1979	Type 1a-P	12	18	1	ODANTASILIS LANGIRANSISITASA	ODANTASILIS LANGIRANSISITASA	0	1	0	1	0	1	1	0.9231	0.9538	1	0.878	0.9254	1	0	1	0	1	0	1	0	1	0	1	0	1	0	1	0	1	0	1	0	0	0
Species	CAAB	Ollophon molorthus	Ollophon	molorthus	(Hedley & May, 1908)	Ollaphon molorthus	Ollaphon	molorthus	(Hedley & May, 1908)	Type 1a-P	8	9	1	OLAPAN MALARTIS	OLAPAN MALARTA	1	0	1	0	1	0	0.7778	1	0.8947	0.7	1	0.85	1	0	1	0	1	0	1	0	1	0	0	0	0	0	1	0	1	1	1	1	0	0
Species	CAAB	Omniglypta annulosum	Omniglypta	annulosum	(Brazier, 1877)	Omniglypta anulosum	Omniglypta	anulosum	(Brazier, 1877)	Type 1a-P	10	8	1	OMNIGLIPTA ANILASIM	OMNIGLIPTA ANILASA	0	1	0	1	0	1	1	0.9474	0.9756	1	0.8571	0.9302	1	0	1	0	1	0	1	0	1	0	1	0	1	0	1	0	1	0	1	0	0	0
Species	CAAB	Ophelia multibranchiata	Ophelia	multibranchiata	Hutchings & Murray, 1984	Ophelia multibranchia	Ophelia	multibranchia	Hutchings & Murray, 1984	Type 2	7	13	1	OPILA MILTIBRANCATA	OPILA MILTIBRANCATA	0	2	0	2	0	2	1	0.9333	0.9565	1	0.875	0.9167	1	0	1	0	1	0	0	0	0	0	1	0	1	0	1	0	1	1	1	2	0	0
Species	CAAB	Ophiacantha dallasii	Ophiacantha	dallasii	Duncan, 1879	Ophiacantha dallasi	Ophiacantha	dallasi	Duncan, 1879	Type 1a-P	11	7	1	OPACANTA DALASI	OPACANTA DALASI	0	1	0	1	0	1	1	0.9412	0.9756	1	0.8421	0.9302	1	0	1	2	1	0	1	0	1	0	1	0	1	0	1	0	1	0	1	1	0	0
Species	CAAB	Ophioconus opacum	Ophioconus	opacum	(H.L. Clark, 1928)	Ophioconis opacum	Ophioconis	opacum	(H.L. Clark, 1928)	Type 1a-P	10	6	1	OPIACANIS APACIM	OPIACANIS OPACA	1	0	1	0	1	0	0.8182	1	0.8889	0.75	1	0.8421	1	0	1	0	1	2	1	0	1	0	0	0	0	0	1	0	1	0	1	0	0	0
Species	CAAB	Ophiomastix jannualis	Ophiomastix	jannualis	Lyman, 1871	Ophiomastix janualis	Ophiomastix	janualis	Lyman, 1871	Type 1a-P	11	8	1	OPIAMASTIX JANIALIS	OPIAMASTIX JANIALA	0	1	0	1	0	1	1	0.9474	0.9767	1	0.8571	0.9333	1	0	1	0	1	0	1	0	1	0	1	0	1	0	1	0	1	0	1	0	0	0
Species	CAAB	Ophiopallus paradoxa	Ophiopallus	paradoxa	Koehler, 1904	Ophiopallas paradoxa	Ophiopallas	paradoxa	Koehler, 1904	Type 1a	11	8	1	OPIAPALIS PARADAXA	OPIAPALIS PARADAXA	1	0	1	0	1	0	0.8333	1	0.9048	0.7692	1	0.8636	1	0	1	0	1	0	0	0	0	0	0	0	1	0	1	0	1	0	1	0	0	0
Species	CAAB	Ophiura meridionlais	Ophiura	meridionlais	(Lyman, 1879)	Ophiura meridionalis	Ophiura	meridionalis	(Lyman, 1879)	Type 1b	7	12	1	OPIRA MIRIDIANLAIS	OPIRA MIRIDIANLAA	0	2	0	1	0	1	1	0.7692	0.8571	1	0.7143	0.8182	1	0	1	0	1	1	0	0	0	0	0	0	0	0	1	0	1	0	1	0	0	0
Species	CAAB	Ophyrotrocha claparedei	Ophyrotrocha	claparedei	Studer, 1878	Ophryotrocha claparedei	Ophryotrocha	claparedei	Studer, 1878	Type 1b	12	10	1	OPIRATRACA CLAPARIDI	OPIRATRACA CLAPARIDI	2	0	1	0	1	0	0.7692	1	0.875	0.7143	1	0.84	1	0	1	0	1	0	0	0	0	0	0	0	0	0	1	0	1	0	1	0	0	0
Species	CAAB	Oplophorus novaezelandiae	Oplophorus	novaezelandiae	(de Man, 1931)	Oplophorus novaezeelandiae	Oplophorus	novaezeelandiae	(de Man, 1931)	Type 1a-P	10	14	1	OPLAPARIS NAVISILANDI	OPLAPARIS NAVISILANDI	0	1	0	1	0	1	1	0.9677	0.9811	1	0.9091	0.9455	1	1	1	1	1	0	1	0	1	0	1	0	1	1	1	1	1	1	1	2	0	0
Species	CAAB	Oulactis mucosa	Oulactis	mucosa	(Drayton in Dana, 1846)	Oulactis muscosa	Oulactis	muscosa	(Drayton in Dana, 1846)	Type 1a	8	6	1	OILACTIS MICASA	OILACTIS MICASA	0	1	0	1	0	1	1	0.8	0.9091	1	0.7059	0.8571	1	0	1	1	1	0	0	0	0	0	0	0	1	0	1	0	1	1	1	1	0	0
Species	CAAB	Pallenopsis vanhoeffeni	Pallenopsis	vanhoeffeni	Hodgson, 1915	Pallenopsis vanhoffeni	Pallenopsis	vanhoffeni	Hodgson, T.V., 1914	Type 1a	11	10	0.5487	PALINAPSIS VANIFINI	PALINAPSIS VANIFINI	0	1	0	1	0	1	1	0.8696	0.9362	1	0.8	0.898	1	0	1	0	1	0	0	0	0	0	0	0	1	0	1	0	1	0	1	1	0	0
Species	CAAB	Palliola cooki	Palliola	cooki	(Angas, 1864)	Paliolla cooki	Paliolla	cooki	(Angas, 1864)	Type 2-P	8	5	1	PALIALA CACI	PALIALA CACI	2	0	2	0	2	0	1	1	1	0.7	1	0.8125	1	0	1	0	1	0	1	0	1	0	1	0	1	0	1	0	1	0	1	0	0	0
Species	CAAB	Panulirus femoristrigata	Panulirus	femoristrigata	(von Martens, 1872)	Panulirus femoristriga	Panulirus	femoristriga	(von Martens, 1872)	Type 2	9	12	1	PANILIRIS FIMARISTRIGATA	PANILIRIS FIMARISTRIGATA	0	2	0	2	0	2	1	0.9286	0.9583	1	0.8667	0.92	1	0	1	0	1	0	0	0	0	0	1	0	1	0	1	0	1	0	1	0	0	0
Species	CAAB	Paracassidina wrrook	Paracassidina	wrrook	N.L. Bruce, 1994	Paracassidina wurrook	Paracassidina	wurrook	Bruce, 1994	Type 1a	13	6	0.7509	PARACASIDINA WRAC	PARACASIDINA WRAC	0	1	0	1	0	1	1	0.8	0.9302	1	0.7059	0.8889	1	0	1	0	1	1	0	0	0	0	0	0	1	0	1	0	1	1	1	1	0	0
Species	CAAB	Paradexamine windara	Paradexamine	windara	J.L. Barnard, 1972	Paradexamine windarra	Paradexamine	windarra	J.L. Barnard, 1972	Type 1a-P	12	7	1	PARADIXAMINI WINDARA	PARADIXAMINI WINDARA	0	1	0	1	0	1	1	0.9412	0.9767	1	0.8421	0.9333	1	0	1	0	1	1	1	0	1	0	1	0	1	0	1	0	1	0	1	1	0	0
Species	CAAB	Paralaeospira levineni	Paralaeospira	levineni	(Caullery & Mesnil, 1897)	Paralaeospira levinseni	Paralaeospira	levinseni	Caullery & Mesnil, 1897	Type 1a	13	8	0.9235	PARALIASPIRA LIVININI	PARALIASPIRA LIVININI	0	1	0	1	0	1	1	0.8421	0.9362	1	0.7619	0.898	1	0	1	0	0	0	0	0	0	0	0	0	1	0	1	0	1	1	1	1	0	0
Species	CAAB	Paranthura antartica	Paranthura	antartica	Kussakin, 1967	Paranthura antarctica	Paranthura	antarctica	Kussakin, 1967	Type 1a	10	9	1	PARANTIRA ANTARTICA	PARANTIRA ANTARTICA	0	1	0	1	0	1	1	0.8571	0.9302	1	0.7826	0.8889	1	0	1	0	1	4	0	0	0	0	0	0	1	0	1	0	1	0	1	0	0	0
Species	CAAB	Paraorides unistylus	Paraorides	unistylus	Stebbing, 1910	Paraorides unistilus	Paraorides	unistilus	Stebbing, 1910	Type 1a-P	10	9	1	PARARIDIS INISTILIS	PARARIDIS UNISTILA	0	1	0	1	0	1	1	0.8	0.9048	1	0.7273	0.8636	1	0	1	0	1	0	1	0	1	0	0	0	1	0	1	0	1	0	1	0	0	0
Species	CAAB	Paraphrinima crassipes	Paraphrinima	crassipes	Claus, 1879	Paraphronima crassipes	Paraphronima	crassipes	Claus, 1879	Type 1a	12	9	1	PARAPRINIMA CRASIPIS	PARAPRINIMA CRASIPA	1	0	1	0	1	0	0.8462	1	0.913	0.7857	1	0.875	1	0	1	0	1	4	0	0	0	0	0	0	1	0	1	0	1	0	1	1	0	0
Species	CAAB	Paraphrinima gracilis	Paraphrinima	gracilis	Claus, 1879	Paraphronima gracilis	Paraphronima	gracilis	Claus, 1879	Type 1a	12	8	1	PARAPRINIMA GRACILIS	PARAPRINIMA GRACILA	1	0	1	0	1	0	0.8462	1	0.9091	0.7857	1	0.8696	1	0	1	1	1	5	0	0	0	0	0	0	1	0	1	0	1	0	1	0	0	0
Species	CAAB	Paratanais pertubatius	Paratanais	pertubatius	Larsen, 2001	Paratanais perturbatius	Paratanais	perturbatius	Larsen, 2001	Type 1a	10	11	1	PARATANAIS PIRTIBATIS	PARATANAIS PIRTIBATA	0	1	0	1	0	1	1	0.88	0.9362	1	0.8148	0.898	1	0	1	0	0	0	0	0	0	0	0	0	1	0	1	0	1	0	1	0	0	0
Species	CAAB	Parthenope nodosus	Parthenope	nodosus	(Jacquinot, 1854)	Parthenope nodosa	Parthenope	nodosa	(Jacquinot, 1854)	Type 2-P	10	6	1	PARTINAPI NADASIS	PARTINAPI NADASA	0	2	0	2	0	2	1	0.6667	0.8649	1	0.5882	0.8205	1	0	1	0	0	0	0	0	1	0	0	0	0	0	1	0	1	0	1	0	0	0
Species	CAAB	Patinonemertes daguilarensis	Patinonemertes	daguilarensis	Gibson & Sundberg, 1992	Pantinonemertes daguilarensis	Pantinonemertes	daguilarensis	Gibson & Sundberg, 1992	Type 1a	14	13	1	PATINANIMIRTIS DAGILARINSIS	PATINANIMIRTIS DAGILARINSA	1	0	1	0	1	0	0.9032	1	0.9492	0.8485	1	0.918	1	0	1	0	0	0	0	0	0	0	0	0	1	0	1	0	1	0	1	0	0	0
Species	CAAB	Patinonemertes enalios	Patinonemertes	enalios	Moore & Gibson, 1981	Pantinonemertes enalios	Pantinonemertes	enalios	Moore & Gibson, 1981	Type 1a	14	7	1	PATINANIMIRTIS INALIAS	PATINANIMIRTIS ENALIA	1	0	1	0	1	0	0.9032	1	0.9362	0.8485	1	0.898	1	0	1	0	0	0	0	0	0	0	0	0	1	0	1	0	1	0	1	0	0	0
Species	CAAB	Patinonemertes moorei	Patinonemertes	moorei	Gibson, 1982	Pantinonemertes mooreae	Pantinonemertes	mooreae	Gibson, 1982	Type 4	14	6	1	PATINANIMIRTIS MARI	PATINANIMIRTIS MARI	1	2	1	2	1	2	0.9032	0.6667	0.8261	0.8485	0.5882	0.75	1	0	1	0	0	1	0	0	0	0	0	0	0	0	0	0	1	0	1	1	0	0
Species	CAAB	Patinonemertes winsori	Patinonemertes	winsori	Moore & Gibson, 1981	Pantinonemertes winsori	Pantinonemertes	winsori	Moore & Gibson, 1981	Type 1a	14	7	1	PATINANIMIRTIS WINSARI	PATINANIMIRTIS WINSARI	1	0	1	0	1	0	0.9032	1	0.9362	0.8485	1	0.898	1	0	1	0	0	0	0	0	0	0	0	0	1	0	1	0	1	0	1	0	0	0
Species	CAAB	Pedicellinopsis fruticosus	Pedicellinopsis	fruticosus	Hincks, 1844	Pedicellinopsis fruticosa	Pedicellinopsis	fruticosa	Hincks, 1844	Type 2-P	15	9	1	PIDICILINAPSIS FRITICASIS	PIDICILINAPSIS FRITICASA	0	2	0	2	0	2	1	0.7619	0.9057	1	0.6957	0.8727	1	0	1	0	1	0	0	0	1	0	0	0	1	0	1	0	1	0	1	0	0	0
Species	CAAB	Perculator bacatus	Perculator	bacatus	Cernohorsky, 1980	Peculator bacatus	Peculator	bacatus	Cernohorsky, 1980	Type 1a	9	7	1	PIRCILATAR BACATIS	PIRCILATAR BACATA	1	0	1	0	1	0	0.8571	1	0.9189	0.7826	1	0.8718	1	0	1	0	0	0	0	0	0	0	0	0	1	0	1	0	1	0	1	0	0	0
Species	CAAB	Perculator porphyria	Perculator	porphyria	(Verco, 1896)	Peculator porphyria	Peculator	porphyria	(Verco, 1896)	Type 1a	9	9	1	PIRCILATAR PARPIRA	PIRCILATAR PARPIRA	1	0	1	0	1	0	0.8571	1	0.9268	0.7826	1	0.8837	1	0	1	0	0	9	0	0	0	0	0	0	1	0	1	0	1	0	1	0	0	0
Species	CAAB	Perculator verconis	Perculator	verconis	Iredale, 1924	Peculator verconis	Peculator	verconis	Iredale, 1924	Type 1a	9	8	1	PIRCILATAR VIRCANIS	PIRCILATAR VIRCANA	1	0	1	0	1	0	0.8571	1	0.9231	0.7826	1	0.878	1	0	1	0	0	1	0	0	0	0	0	0	1	0	1	0	1	0	1	0	0	0
Species	CAAB	Periclimenaeus stylorostris	Periclimenaeus	stylorostris	Bruce, 1969	Periclimenaeus stylirostris	Periclimenaeus	stylirostris	Bruce, 1969	Type 1a	14	12	1	PIRICLIMINIS STILARASTRIS	PIRICLIMINIS STILARASTRA	0	1	0	1	0	1	1	0.8462	0.9286	1	0.7857	0.8966	1	0	1	0	1	1	0	0	0	0	0	0	1	0	1	0	1	0	1	0	0	0
Species	CAAB	Periclimenes albolineatus	Periclimenes	albolineatus	Bruce & Coombes, 1997	Periclimenes abolineatus	Periclimenes	abolineatus	Bruce & Coombes, 1997	Type 1a	12	11	1	PIRICLIMINIS ALBALINIATIS	PIRICLIMINIS ALBALINIATA	0	1	0	1	0	1	1	0.88	0.9412	1	0.8148	0.9057	1	0	1	0	0	1	0	0	0	0	0	0	1	0	1	0	1	0	1	1	0	0
Species	CAAB	Perusa cinctus	Perusa	cinctus	(Haswell, 1892)	Pherusa cinctus	Pherusa	cinctus	(Haswell, 1892)	Type 1a	6	7	1	PIRISA CINCTIS	PIRISA CINCTA	1	0	1	0	1	0	0.8	1	0.9032	0.7059	1	0.8485	1	1	1	2	1	6	1	0	0	0	0	0	1	0	1	0	1	0	1	0	0	0
Species	CAAB	Perusa horstii	Perusa	horstii	(Haswell, 1892)	Pherusa horstii	Pherusa	horstii	(Haswell, 1892)	Type 1a	6	7	1	PIRISA ARSTI	PIRISA HARSTI	1	0	1	0	1	0	0.8	1	0.9032	0.7059	1	0.8485	1	0	1	0	1	1	1	0	0	0	0	0	1	0	1	0	1	0	1	0	0	0
Species	CAAB	Perusa parmata	Perusa	parmata	(Grube, 1878)	Pherusa parmata	Pherusa	parmata	(Grube, 1878)	Type 1a	6	7	1	PIRISA PARMATA	PIRISA PARMATA	1	0	1	0	1	0	0.8	1	0.9032	0.7059	1	0.8485	1	0	1	2	1	2	1	0	0	0	0	0	1	0	1	0	1	0	1	1	0	0
Species	CAAB	Petaloproctus integrinatus	Petaloproctus	integrinatus	(Haswell, 1883)	Petaloproctus integrinatis	Petaloproctus	integrinatis	(Haswell, 1883)	Type 1a-P	13	12	1	PITALAPRACTIS INTIGRINATIS	PITALAPRACTIS INTIGRINATA	0	1	0	1	0	1	1	0.8462	0.9259	1	0.7857	0.8929	1	0	1	0	1	0	1	0	1	0	0	0	1	0	1	0	1	0	1	0	0	0
Species	CAAB	Phacelocarpus peperocarpus	Phacelocarpus	peperocarpus	(Poiret) M.J.Wynne, Ardré & P.C.Silva	Phacelocarpus peperocarpos	Phacelocarpus	peperocarpos	(Poiret) M.J. Wynne, Ardré & P.C. Silva	Type 1a-P	13	12	1	PACILACARPIS PIPIRACARPIS	FACILACARPIS PIPIRACARPA	0	1	0	1	0	1	1	0.8462	0.9259	1	0.7857	0.8929	1	0	1	0	1	1	0	0	1	0	0	0	1	0	1	0	1	0	1	1	0	0
Species	CAAB	Phanogenia distincta	Phanogenia	distincta	(Carpenter, 1888)	Phanogenia distinctus	Phanogenia	distinctus	(Carpenter, 1888)	Type 2-P	10	9	1	PANAGINA DISTINCTA	FANAGINA DISTINCTA	0	2	0	2	0	2	1	0.7619	0.8837	1	0.6957	0.8444	1	0	1	0	1	2	0	0	1	0	0	0	0	0	1	0	1	0	1	4	0	0
Species	CAAB	Phanogenia multibrachiata	Phanogenia	multibrachiata	(Carpenter, 1888)	Phanogenia multibrachiatus	Phanogenia	multibrachiatus	(Carpenter, 1888)	Type 2-P	10	14	1	PANAGINA MILTIBRACATA	FANAGINA MILTIBRACATA	0	2	0	2	0	2	1	0.8387	0.9057	1	0.7879	0.8727	1	0	1	0	1	0	0	0	1	0	0	0	1	0	1	0	1	0	1	0	0	0
Species	CAAB	Pholae minutissima	Pholae	minutissima	Hartmann-Schröder, 1980	Pholoe minutissima	Pholoe	minutissima	Hartmann-Schröder, 1980	Type 1a-P	6	11	1	PALI MINITISIMA	FALI MINITISIMA	1	0	1	0	1	0	0.7143	1	0.8947	0.625	1	0.85	1	0	1	0	1	0	1	0	1	0	0	0	0	0	1	0	1	1	1	1	0	0
Species	CAAB	Pholae spinosa	Pholae	spinosa	Hartmann-Schröder, 1991	Pholoe spinosa	Pholoe	spinosa	Hartmann-Schröder, 1991	Type 1a-P	6	7	1	PALI SPINASA	FALI SPINASA	1	0	1	0	1	0	0.7143	1	0.8667	0.625	1	0.8125	1	0	1	1	1	1	1	0	1	0	0	0	0	0	1	0	1	0	1	0	0	0
Species	CAAB	Phreatochiltonia anopthalma	Phreatochiltonia	anopthalma	Zeidler, 1991	Phreatochiltonia anophthalma	Phreatochiltonia	anophthalma	Zeidler, 1991	Type 1a-P	16	10	1	PRIATACILTANA ANAPTALMA	FRIATACILTANA ANAPTALMA	0	1	0	1	0	1	1	0.8696	0.9474	1	0.8	0.9153	1	0	1	0	1	0	1	0	1	0	0	0	1	0	1	0	1	0	1	0	0	0
Species	CAAB	Phsychroteuthis glacialis	Phsychroteuthis	glacialis	Thiele, 1920	Psychroteuthis glacialis	Psychroteuthis	glacialis	Thiele, 1920	Type 1a	14	9	1	PSICRATITIS GLACALIS	FSICRATITIS GLACALA	1	0	1	0	1	0	0.9032	1	0.9412	0.8485	1	0.9057	1	0	1	0	1	0	1	0	0	0	0	0	1	0	1	0	1	0	1	1	0	0
Species	CAAB	Phyllodoce madierensis	Phyllodoce	madierensis	Langerhans, 1880	Phyllodoce madeirensis	Phyllodoce	madeirensis	(Langerhans, 1880)	Type 1b-P	10	11	0.8918	PILADACI MADIRINSIS	FILADACI MADIRINSA	0	2	0	1	0	1	1	0.75	0.8696	1	0.6923	0.8333	1	0	1	0	1	0	1	0	1	0	0	0	0	0	1	0	1	2	1	3	0	0
Species	CAAB	Phylo finbriatus	Phylo	finbriatus	(Moore, 1903)	Phylo fimbriatus	Phylo	fimbriatus	(Moore, 1903)	Type 1a	5	10	1	PILA FINBRATIS	FILA FINBRATA	0	1	0	1	0	1	1	0.8182	0.8824	1	0.75	0.8333	1	0	1	0	1	0	0	0	0	0	0	0	0	0	1	0	1	0	1	0	0	0
Species	CAAB	Pileolaria roseopigmentata	Pileolaria	roseopigmentata	(Uchida, 1971)	Pileolaria rosepigmentata	Pileolaria	rosepigmentata	(Uchida, 1971)	Type 1a	10	14	1	PILIALARA RASIAPIGMINTATA	PILIALARA RASIAPIGMINTATA	0	1	0	1	0	1	1	0.9032	0.9434	1	0.8485	0.9091	1	0	1	0	1	0	0	0	0	0	0	0	1	0	1	0	1	0	1	0	0	0
Species	CAAB	Pitar proro	Pitar	proro	(Conrad, 1837)	Pitar prora	Pitar	prora	(Conrad, 1837)	Type 1a-P	5	5	1	PITAR PRARA	PITAR PRARA	0	1	0	1	0	1	1	0.6667	0.8333	1	0.5714	0.7692	1	0	1	0	1	2	1	0	1	0	0	0	0	0	0	0	1	0	1	0	0	0
Species	CAAB	Platoma australia	Platoma	australia	Womersley & Kraft	Platoma australica	Platoma	australica	Womersley & Kraft	Type 1a	7	9	1	PLATAMA AISTRALA	PLATAMA AISTRALA	0	1	0	1	0	1	1	0.8571	0.9189	1	0.7826	0.8718	1	0	1	2	1	9	0	0	0	0	0	0	1	0	1	0	1	1	1	3	0	0
Species	CAAB	Platycheles garciaensis	Platycheles	garciaensis	(Ward, 1942)	Pachycheles garciaensis	Pachycheles	garciaensis	(Ward, 1942)	Type 3	11	11	1	PLATICILIS GARCINSIS	PLATICILIS GARCINSA	3	0	3	0	3	0	0.6667	1	0.8333	0.6154	1	0.8	1	0	1	0	0	1	0	0	0	0	0	0	0	0	0	0	1	0	1	0	0	0
Species	CAAB	Platycheles granti	Platycheles	granti	Haig, 1965	Pachycheles granti	Pachycheles	granti	Haig, 1965	Type 3	11	6	1	PLATICILIS GRANTI	PLATICILIS GRANTI	3	0	3	0	3	0	0.6667	1	0.7895	0.6154	1	0.75	1	0	1	0	0	8	0	0	0	0	0	0	0	0	0	0	0	0	1	0	0	0
Species	CAAB	Platycheles johnsoni	Platycheles	johnsoni	Haig, 1965	Pachycheles johnsoni	Pachycheles	johnsoni	Haig, 1965	Type 3	11	8	1	PLATICILIS JANSANI	PLATICILIS JANSANI	3	0	3	0	3	0	0.6667	1	0.8095	0.6154	1	0.7727	1	0	1	0	0	3	0	0	0	0	0	0	0	0	0	0	1	0	1	0	0	0
Species	CAAB	Platycheles pisoides	Platycheles	pisoides	(Heller, 1865)	Pachycheles pisoides	Pachycheles	pisoides	(C. Heller, 1865)	Type 3	11	8	0.8486	PLATICILIS PISADIS	PLATICILIS PISADA	3	0	3	0	3	0	0.6667	1	0.8095	0.6154	1	0.7727	1	0	1	0	0	3	0	0	0	0	0	0	0	0	0	0	1	0	1	0	0	0
Species	CAAB	Platycheles sculptus	Platycheles	sculptus	(H. Milne Edwards, 1837)	Pachycheles sculptus	Pachycheles	sculptus	Ortmann, 1894	Type 3	11	8	0.0942	PLATICILIS SILPTIS	PLATICILIS SCILPTA	3	0	3	0	3	0	0.6667	1	0.8095	0.6154	1	0.7727	1	1	1	2	0	2	0	0	0	0	0	0	0	0	0	0	1	1	1	1	0	0
Species	CAAB	Platycheles spinipes	Platycheles	spinipes	(A. Milne Edwards, 1873)	Pachycheles spinipes	Pachycheles	spinipes	(A. Milne Edwards, 1873)	Type 3	11	8	1	PLATICILIS SPINIPIS	PLATICILIS SPINIPA	3	0	3	0	3	0	0.6667	1	0.8095	0.6154	1	0.7727	1	1	1	1	0	2	0	0	0	0	0	0	0	0	0	0	1	1	1	1	0	0
Species	CAAB	Platyclina purpurea	Platyclina	purpurea	J.Agardh	Platyclinia purpurea	Platyclinia	purpurea	J. Agardh	Type 1a-P	10	8	1	PLATICLINA PIRPIRIA	PLATICLINA PIRPIRIA	1	0	1	0	1	0	0.8696	1	0.9268	0.8	1	0.8837	1	0	1	1	1	10	1	0	1	0	0	0	1	0	1	0	1	0	1	2	0	0
Species	CAAB	Platygyra acuta	Platygyra	acuta	Veron, 2000	Platygyra acutua	Platygyra	acutua	Veron, 2002	Type 1a	9	5	0.7955	PLATIGIRA ACITA	PLATIGIRA ACITA	0	1	0	1	0	1	1	0.7692	0.9091	1	0.6667	0.8571	1	0	1	1	1	4	0	0	0	0	0	0	1	0	1	0	1	0	1	0	0	0
Species	CAAB	Platypodia semigranulosa	Platypodia	semigranulosa	(Heller, 1861)	Platypodia semigranosa	Platypodia	semigranosa	(C. Heller, 1861)	Type 2	10	11	0.8486	PLATIPADA SIMIGRANILASA	PLATIPADA SIMIGRANILASA	0	2	0	2	0	2	1	0.8462	0.9167	1	0.7857	0.88	1	0	1	0	1	1	0	0	0	0	0	0	1	0	1	1	1	2	1	2	0	0
Species	CAAB	Platyscelus serrulatus	Platyscelus	serrulatus	Stebbing, 1888	Platyscelus serratulus	Platyscelus	serratulus	Stebbing, 1888	Type 3	11	10	1	PLATISILIS SIRILATIS	PLATISILIS SIRILATA	0	4	0	4	0	2	1	0.8182	0.913	1	0.5833	0.7917	1	1	1	1	0	0	0	0	0	0	0	0	1	1	1	1	1	1	1	3	0	0
Species	CAAB	Plesionika edwardsi	Plesionika	edwardsi	(Brandt, 1851)	Plesionika edwardsii	Plesionika	edwardsii	(Brandt, 1851)	Type 1a-P	10	8	1	PLISIANICA IDWARDSI	PLISIANICA EDWARDSI	0	1	0	1	0	1	1	0.9474	0.9756	1	0.8571	0.9302	1	0	1	0	1	2	1	0	1	0	1	0	1	0	1	0	1	0	1	0	0	0
Species	CAAB	Pleurobranchus peroni	Pleurobranchus	peroni	Cuvier, 1804	Pleurobranchus peronii	Pleurobranchus	peronii	Cuvier, 1804	Type 1a-P	14	6	1	PLIRABRANCIS PIRANI	PLIRABRANCIS PIRANI	0	1	0	1	0	1	1	0.9333	0.9778	1	0.8235	0.9362	1	0	1	0	1	0	1	0	1	0	1	0	1	0	1	0	1	1	1	1	0	0
Species	CAAB	Polysiphonia abscissioides	Polysiphonia	abscissioides	Womersley	Polysiphonia abscissoides	Polysiphonia	abscissoides	Womersley	Type 1a	12	12	1	PALISIPANA ABSISIADIS	PALISIPANA ABSISIADA	0	1	0	1	0	1	1	0.8889	0.9434	1	0.8276	0.9091	1	0	1	0	1	1	0	0	0	0	0	0	1	0	1	0	1	0	1	2	0	0
Species	CAAB	Polysyncraton pseudomegnetae	Polysyncraton	pseudomegnetae	Kott, 2004	Polysyncraton pseudomagnetae	Polysyncraton	pseudomagnetae	Kott, 2004	Type 1a	13	14	1	PALISINCRATAN PSIDAMIGNITI	PALISINCRATAN SIDAMIGNITI	0	1	0	1	0	1	1	0.8667	0.931	1	0.8125	0.9	1	0	1	0	1	8	0	0	0	0	0	0	1	0	1	0	1	0	1	0	0	0
Species	CAAB	Polysyncraton victoriense	Polysyncraton	victoriense	Kott, 1976	Polysyncraton victoriensis	Polysyncraton	victoriensis	Kott, 1976	Type 2	13	11	1	PALISINCRATAN VICTARINSI	PALISINCRATAN VICTARINSI	0	2	0	2	0	2	1	0.8	0.9057	1	0.7407	0.8727	1	0	1	0	1	1	0	0	0	0	0	0	1	0	1	0	1	0	1	0	0	0
Species	CAAB	Poricalyptra gaarderii	Poricalyptra	gaarderii	(Borsetti & Cati) Kleijne, 1991	Poricalyptra gaarderae	Poricalyptra	gaarderae	(A. M. Borsetti & F. Cati) A. Kleijne	Type 2-P	12	9	0.7029	PARICALIPTRA GARDIRI	PARICALIPTRA GARDIRI	0	2	0	2	0	2	1	0.7	0.8696	1	0.6364	0.8333	1	0	1	0	1	0	1	0	1	0	0	0	0	0	1	0	1	0	1	0	0	0
Species	CAAB	Porites sillimaniana	Porites	sillimaniana	Nemenzo, 1976	Porites sillimaniani	Porites	sillimaniani	Nemenzo, 1976	Type 1a	7	12	1	PARITIS SILIMANANA	PARITIS SILIMANANA	0	1	0	1	0	1	1	0.8462	0.9048	1	0.7857	0.8636	1	0	1	0	1	4	0	0	0	0	0	0	1	0	1	0	1	0	1	0	0	0
Species	CAAB	Porphyra woolhousiae	Porphyra	woolhousiae	Harvey	Porphyra woolhouseae	Porphyra	woolhouseae	Harvey	Type 1a-P	8	11	1	PARPIRA WALAISI	PARPIRA WALAISI	0	1	0	1	0	1	1	0.8333	0.9048	1	0.7692	0.8636	1	0	1	0	1	0	1	0	1	0	0	0	1	0	1	0	1	0	1	0	0	0
Species	CAAB	Posidonemertes bothwellae	Posidonemertes	bothwellae	Gibson, 1982	Poseidonemertes bothwellae	Poseidonemertes	bothwellae	Gibson, 1982	Type 1a-P	14	10	1	PASIDANIMIRTIS BATWILI	PASIDANIMIRTIS BATWILI	1	0	1	0	1	0	0.9032	1	0.9434	0.8485	1	0.9091	1	0	1	0	1	1	1	0	1	0	0	0	1	0	1	0	1	0	1	0	0	0
Species	CAAB	Praxillella kerguelensis	Praxillella	kerguelensis	(McIntosh, 1885)	Praxillella kergulensis	Praxillella	kergulensis	(McIntosh, 1885)	Type 1a-P	11	11	1	PRAXILILA CIRGILINSIS	PRAXILILA KIRGILINSA	0	1	0	1	0	1	1	0.88	0.9388	1	0.8148	0.902	1	0	1	0	1	0	1	0	1	0	0	0	1	0	1	0	1	0	1	1	0	0
Species	CAAB	Priapulus tuberculatospinotus	Priapulus	tuberculatospinotus	Baird, 1868	Priapulus tuberculatospinosus	Priapulus	tuberculatospinosus	Baird, 1868	Type 1a	9	19	1	PRAPILIS TIBIRCILATASPINATIS	PRAPILIS TIBIRCILATASPINATA	0	1	0	1	0	1	1	0.9	0.9333	1	0.8571	0.9032	1	0	1	0	1	0	0	0	0	0	0	0	1	0	1	0	1	0	1	0	0	0
Species	CAAB	Prionospio auckalndica	Prionospio	auckalndica	Augener, 1923	Prionospio aucklandica	Prionospio	aucklandica	Augener, 1923	Type 1b	10	11	1	PRIANASPIA AICALNDICA	PRIANASPIA AICALNDICA	0	2	0	1	0	1	1	0.75	0.8696	1	0.6923	0.8333	1	0	1	0	1	3	0	0	0	0	0	0	0	0	1	0	1	0	1	0	0	0
Species	CAAB	Prophias anomalus	Prophias	anomalus	Nicholls, 1939	Prophlias anomalus	Prophlias	anomalus	Nicholls, 1939	Type 1a	8	8	1	PRAPAS ANAMALIS	PRAPAS ANAMALA	1	0	1	0	1	0	0.8421	1	0.9189	0.7619	1	0.8718	1	0	1	0	0	5	0	0	0	0	0	0	1	0	1	0	1	0	1	1	0	0
Species	CAAB	Protobonellia papillosa	Protobonellia	papillosa	Murina, 1978	Protobonellia papillosum	Protobonellia	papillosum	Murina G.V.V., 1978	Type 2-P	13	9	0.718	PRATABANILA PAPILASA	PRATABANILA PAPILASA	0	2	0	2	0	2	1	0.7619	0.898	1	0.6957	0.8627	1	0	1	0	1	0	0	0	1	0	0	0	0	0	1	0	1	0	1	0	0	0
Species	CAAB	Psammocora obtusangula	Psammocora	obtusangula	(Lamarck, 1816)	Psammocora obtusangulata	Psammocora	obtusangulata	(Lamarck, 1816)	Type 2	10	11	1	PSAMACARA ABTISANGILA	SAMACARA OBTISANGILA	0	2	0	2	0	2	1	0.9231	0.9583	1	0.8571	0.92	1	0	1	0	1	1	0	0	0	0	1	0	1	0	1	0	1	0	1	0	0	0
Species	CAAB	Pseudathanas darwinensis	Pseudathanas	darwinensis	Bruce, 1983	Pseudathanas darwiniensis	Pseudathanas	darwiniensis	Bruce, 1983	Type 1a-P	12	11	1	PSIDATANAS DARWININSIS	SIDATANAS DARWININSA	0	1	0	1	0	1	1	0.88	0.9412	1	0.8148	0.9057	1	0	1	0	1	0	1	0	1	0	0	0	1	0	1	0	1	0	1	0	0	0
Species	CAAB	Pseudocerceis furvulata	Pseudocerceis	furvulata	Harrison & Holdich, 1982	Pseudocerceis furculata	Pseudocerceis	furculata	Harrison & Holdich, 1982	Type 1a	13	9	1	PSIDACIRCIS FIRVILATA	SIDACIRCIS FIRVILATA	0	1	0	1	0	1	1	0.8	0.9167	1	0.7273	0.88	1	0	1	0	0	0	0	0	0	0	0	0	1	0	1	0	1	0	1	0	0	0
Species	CAAB	Pseudocrptocoeloma parvus	Pseudocrptocoeloma	parvus	Ward, 1936	Pseudocryptocoeloma parvus	Pseudocryptocoeloma	parvus	Ward, 1936	Type 1a	18	6	1	PSIDACRPTACILAMA PARVIS	SIDACRPTACILAMA PARVA	1	0	1	0	1	0	0.9231	1	0.9434	0.878	1	0.9091	1	0	1	0	1	11	0	0	0	0	0	0	1	0	1	0	1	0	1	0	0	0
Species	CAAB	Pseuechinus hesperus	Pseuechinus	hesperus	H.L. Clark, 1938	Pseudechinus hesperus	Pseudechinus	hesperus	H.L. Clark, 1938	Type 1a	11	8	1	PSICINIS ISPIRIS	SICINIS HISPIRA	1	0	1	0	1	0	0.88	1	0.9302	0.8148	1	0.8889	1	0	1	0	0	0	0	0	0	0	0	0	1	0	1	0	1	0	1	0	0	0
Species	CAAB	Pseuechinus notius	Pseuechinus	notius	(H.L. Clark, 1916)	Pseudechinus notius	Pseudechinus	notius	(H.L. Clark, 1916)	Type 1a	11	6	1	PSICINIS NATIS	SICINIS NATA	1	0	1	0	1	0	0.88	1	0.9231	0.8148	1	0.878	1	0	1	1	0	0	0	0	0	0	0	0	1	0	1	0	1	1	1	1	0	0
Species	CAAB	Pseuochydorus globosus	Pseuochydorus	globosus	(Baird, 1843)	Pseudochydorus globosus	Pseudochydorus	globosus	(Baird, 1843)	Type 1a	13	8	1	PSIACIDARIS GLABASIS	SIACIDARIS GLABASA	1	0	1	0	1	0	0.8966	1	0.9362	0.8387	1	0.898	1	0	1	0	0	1	0	0	0	0	0	0	1	0	1	0	1	0	1	1	0	0
Species	CAAB	Psolidium grannuliferum	Psolidium	grannuliferum	H.L. Clark, 1938	Psolidium granuliferum	Psolidium	granuliferum	H.L. Clark, 1938	Type 1a-P	9	12	1	PSALIDIM GRANILIFIRIM	SALIDIM GRANILIFIRA	0	1	0	1	0	1	1	0.963	0.9787	1	0.8966	0.9388	1	0	1	0	1	0	1	0	1	0	1	0	1	0	1	0	1	0	1	1	0	0
Species	CAAB	Pteraeolidia janthina	Pteraeolidia	janthina	(Angas, 1864)	Pteraeolidia ianthina	Pteraeolidia	ianthina	(Angas)	Type 1c	12	8	0.7519	PTIRIALIDA JANTINA	TIRIALIDA JANTINA	0	1	0	1	0	1	1	0.7778	0.9091	1	0.7	0.8696	1	0	1	0	0	0	0	0	0	0	0	0	1	0	1	0	1	0	1	0	0	0
Species	CAAB	Pterocirrus brevocornis	Pterocirrus	brevocornis	(Ehlers, 1904)	Pterocirrus brevicornis	Pterocirrus	brevicornis	(Ehlers, 1904)	Type 1a	11	11	1	PTIRACIRIS BRIVACARNIS	TIRACIRIS BRIVACARNA	0	1	0	1	0	1	1	0.8333	0.9167	1	0.7692	0.88	1	0	1	0	1	6	0	0	0	0	0	0	1	0	1	0	1	0	1	0	0	0
Species	CAAB	Pterodroma lessoni	Pterodroma	lessoni	(Garnot, 1826)	Pterodroma lessonii	Pterodroma	lessonii	(Garnot, 1826)	Type 1a-P	10	7	1	PTIRADRAMA LISANI	TIRADRAMA LISANI	0	1	0	1	0	1	1	0.9412	0.9744	1	0.8421	0.9268	1	0	1	0	1	0	1	0	1	0	1	0	1	0	1	0	1	0	1	0	0	0
Species	CAAB	Ptoterato angistoma	Ptoterato	angistoma	(Sowerby, 1832)	Proterato angistoma	Proterato	angistoma	(Sowerby, 1832)	Type 1a	9	9	1	PTATIRATA ANGISTAMA	TATIRATA ANGISTAMA	1	0	1	0	1	0	0.8	1	0.9	0.7273	1	0.8571	1	0	1	0	0	0	0	0	0	0	0	0	1	0	1	0	1	0	1	0	0	0
Species	CAAB	Ptoterato bimaculata	Ptoterato	bimaculata	(Tate, 1878)	Proterato bimaculata	Proterato	bimaculata	(Tate, 1878)	Type 1a	9	10	1	PTATIRATA BIMACILATA	TATIRATA BIMACILATA	1	0	1	0	1	0	0.8	1	0.9048	0.7273	1	0.8636	1	0	1	0	0	0	0	0	0	0	0	0	1	0	1	0	1	0	1	0	0	0
Species	CAAB	Ptoterato denticulata	Ptoterato	denticulata	(Pritchard & Gatliff, 1901)	Proterato denticulata	Proterato	denticulata	(Pritchard & Gatliff, 1901)	Type 1a	9	11	1	PTATIRATA DINTICILATA	TATIRATA DINTICILATA	1	0	1	0	1	0	0.8	1	0.9091	0.7273	1	0.8696	1	0	1	0	0	0	0	0	0	0	0	0	1	0	1	1	1	1	1	1	0	0
Species	CAAB	Ptoterato gallinacea	Ptoterato	gallinacea	(Hinds, 1844)	Proterato gallinacea	Proterato	gallinacea	(Hinds, 1844)	Type 1a	9	10	1	PTATIRATA GALINACIA	TATIRATA GALINACIA	1	0	1	0	1	0	0.8	1	0.9048	0.7273	1	0.8636	1	0	1	0	0	0	0	0	0	0	0	0	1	0	1	0	1	0	1	0	0	0
Species	CAAB	Ptoterato lachryma	Ptoterato	lachryma	(Sowerby, 1832)	Proterato lachryma	Proterato	lachryma	(Sowerby, 1832)	Type 1a	9	8	1	PTATIRATA LACRIMA	TATIRATA LACRIMA	1	0	1	0	1	0	0.8	1	0.8947	0.7273	1	0.85	1	0	1	0	0	0	0	0	0	0	0	0	0	0	1	0	1	0	1	0	0	0
Species	CAAB	Ptoterato sulcifera	Ptoterato	sulcifera	(Sowerby, 1832)	Proterato sulcifera	Proterato	sulcifera	(Sowerby, 1832)	Type 1a	9	9	1	PTATIRATA SILCIFIRA	TATIRATA SILCIFIRA	1	0	1	0	1	0	0.8	1	0.9	0.7273	1	0.8571	1	0	1	0	0	0	0	0	0	0	0	0	1	0	1	0	1	0	1	0	0	0
Species	CAAB	Puellina decipens	Puellina	decipens	Ryland & Hayward, 1992	Puellina decipiens	Puellina	decipiens	Ryland & Hayward, 1992	Type 1a-P	8	8	1	PILINA DICIPINS	PILINA DICIPINS	0	1	0	1	0	1	1	0.8421	0.9189	1	0.7619	0.8718	1	0	1	0	1	0	1	0	1	0	0	0	1	0	1	0	1	0	1	0	0	0
Species	CAAB	Pulojacquesia colemani	Pulojacquesia	colemani	McLaughlin & Lemaitre, 2001	Pylojacquesia colemani	Pylojacquesia	colemani	McLaughlin & Lemaitre, 2001	Type 1a-P	13	8	1	PILAJACQISA CALIMANI	PILAJACQISA CALIMANI	1	0	1	0	1	0	0.8571	1	0.913	0.8	1	0.875	1	0	1	0	1	3	1	0	1	0	0	0	1	0	1	0	1	0	1	0	0	0
Species	CAAB	Quollastria gonyptes	Quollastria	gonyptes	(Kemp, 1911)	Quollastria gonypetes	Quollastria	gonypetes	(Kemp, 1911)	Type 1a	11	8	1	QIALASTRA GANIPTIS	QALASTRA GANIPTA	0	1	0	1	0	1	1	0.8421	0.9302	1	0.7619	0.8889	1	0	1	0	1	0	0	0	0	0	0	0	1	0	1	0	1	0	1	0	0	0
Species	CAAB	Raeta pellucida	Raeta	pellucida	(Reeve, 1854)	Raeta pellicula	Raeta	pellicula	(Reeve, 1854)	Type 3	5	9	1	RITA PILICIDA	RITA PILICIDA	0	3	0	3	0	3	1	0.5	0.6875	1	0.4545	0.6471	1	0	1	0	0	1	0	0	0	0	0	0	0	0	0	0	0	0	0	0	0	0
Species	CAAB	Reteporella lacinata	Reteporella	lacinata	Hayward, 2000	Reteporella laciniata	Reteporella	laciniata	Hayward, 2000	Type 1a-P	11	8	1	RITIPARILA LACINATA	RITIPARILA LACINATA	0	1	0	1	0	1	1	0.8421	0.9302	1	0.7619	0.8889	1	0	1	0	1	0	1	0	1	0	0	0	1	0	1	0	1	2	1	6	0	0
Species	CAAB	Reteterebella queenslandica	Reteterebella	queenslandica	Hartman, 1963	Reteterebella queenslandia	Reteterebella	queenslandia	Hartman, 1963	Type 1a	13	12	1	RITITIRIBILA QINSLANDICA	RITITIRIBILA QINSLANDICA	0	1	0	1	0	1	1	0.8889	0.9455	1	0.8276	0.9123	1	0	1	0	1	1	0	0	0	0	0	0	1	0	1	0	1	0	1	1	0	0
Species	CAAB	Rhamphobrachium hutchingae	Rhamphobrachium	hutchingae	Paxton, 1986	Rhamphobrachium hutchingsae	Rhamphobrachium	hutchingsae	Paxton, 1986	Type 1a	15	10	1	RAMPABRACIM ITCINGI	RAMPABRACIM HITCINGI	0	1	0	1	0	1	1	0.8696	0.9455	1	0.8	0.9123	1	0	1	0	1	0	0	0	0	0	0	0	1	0	1	0	1	0	1	0	0	0
Species	CAAB	Rhinocetes robustus	Rhinocetes	robustus	Just, 1983	Rhinoecetes robustus	Rhinoecetes	robustus	Just, 1983	Type 1a	10	8	1	RINACITIS RABISTIS	RINACITIS RABISTA	1	0	1	0	1	0	0.8696	1	0.9268	0.8	1	0.8837	1	0	1	0	1	1	0	0	0	0	0	0	1	0	1	0	1	0	1	0	0	0
Species	CAAB	Rhipidothuria racovitzai	Rhipidothuria	racovitzai	Hérouard, 1901	Rhipidothuria racowitzai	Rhipidothuria	racowitzai	Herouard, 1901	Type 1a	13	10	0.8381	RIPIDATIRA RACAVITSAI	RIPIDATIRA RACAVITSAI	0	1	0	1	0	1	1	0.8182	0.92	1	0.75	0.8846	1	0	1	0	0	0	0	0	0	0	0	0	1	0	1	0	1	0	1	0	0	0
Species	CAAB	Rhizosmilia multipalifera	Rhizosmilia	multipalifera	Cairns, 1998	Rhizosmilia multipaliferus	Rhizosmilia	multipaliferus	Cairns, 1998	Type 2-P	11	13	1	RISASMILA MILTIPALIFIRA	RISASMILA MILTIPALIFIRA	0	2	0	2	0	2	1	0.8276	0.9057	1	0.7742	0.8727	1	0	1	0	1	0	0	0	1	0	0	0	1	0	1	0	1	0	1	0	0	0
Species	CAAB	Rhizotrochus levidens	Rhizotrochus	levidens	Gardiner, 1899	Rhizotrochus levidensis	Rhizotrochus	levidensis	Gardiner, 1899	Type 2	12	8	1	RISATRACIS LIVIDINS	RISATRACIS LIVIDINS	0	2	0	2	0	2	1	0.9	0.9565	1	0.8182	0.9167	1	0	1	0	1	0	0	0	0	0	1	0	1	0	1	0	1	0	1	0	0	0
Species	CAAB	Rhodocorton purpureum	Rhodocorton	purpureum	(Lightfoot) Rosenvinge	Rhodochorton purpureum	Rhodochorton	purpureum	(Lightfoot) Rosenvinge	Type 1a-P	11	9	1	RADACARTAN PIRPIRIM	RADACARTAN PIRPIRA	1	0	1	0	1	0	0.88	1	0.9333	0.8148	1	0.8936	1	0	1	0	1	2	1	0	1	0	0	0	1	0	1	0	1	0	1	0	0	0
Species	CAAB	Rhopilema esculenta	Rhopilema	esculenta	Kishinouye, 1891	Rhopilema esculentum	Rhopilema	esculentum	Kishinouye, 1891	Type 2-P	9	9	1	RAPILIMA ISILINTA	RAPILIMA ESILINTA	0	2	0	2	0	2	1	0.7619	0.878	1	0.6957	0.8372	1	0	1	0	1	1	0	0	1	0	0	0	0	0	1	0	1	0	1	0	0	0
Species	CAAB	Rhyacodrilus megaprostatus	Rhyacodrilus	megaprostatus	Pinder & Brinkhurst, 2000	Rhyacodrilus magaprostatus	Rhyacodrilus	magaprostatus	Pinder & Brinkhurst, 2000	Type 1a	12	13	1	RIACADRILIS MIGAPRASTATIS	RIACADRILIS MIGAPRASTATA	0	1	0	1	0	1	1	0.8571	0.9259	1	0.8	0.8929	1	0	1	0	1	0	0	0	0	0	0	0	1	0	1	1	1	1	1	2	0	0
Species	CAAB	Rhyssoplax vaulusensis	Rhyssoplax	vaulusensis	(Hedley & Hull, 1909)	Rhyssoplax vauclusensis	Rhyssoplax	vauclusensis	(Hedley & Hull, 1909)	Type 1a	10	11	1	RISAPLAX VAILISINSIS	RISAPLAX VAILISINSA	0	1	0	1	0	1	1	0.88	0.9362	1	0.8148	0.898	1	0	1	0	0	0	0	0	0	0	0	0	1	0	1	0	1	0	1	0	0	0
Species	CAAB	Rimula exquisitor	Rimula	exquisitor	Adams, 1853	Rimula exquisita	Rimula	exquisita	A. Adams	Type 2	6	9	0.6852	RIMILA IXQISITAR	RIMILA EXQISITAR	0	2	0	2	0	2	1	0.7619	0.8571	1	0.6957	0.8108	1	0	1	0	1	0	0	0	0	0	0	0	0	0	1	0	1	0	1	0	0	0
Species	CAAB	Rossiteria nucleus	Rossiteria	nucleus	(Philippi, 1849)	Rossiteria nuclea	Rossiteria	nuclea	(Philippi, 1849)	Type 2	10	6	1	RASITIRA NICLIS	RASITIRA NICLA	0	2	0	2	0	2	1	0.6667	0.8649	1	0.5882	0.8205	1	0	1	0	0	1	0	0	0	0	0	0	0	0	1	0	1	0	1	0	0	0
Species	CAAB	Rostromysis bacescui	Rostromysis	bacescui	Panampunnayil, 1987	Rostromysis bacescuii	Rostromysis	bacescuii	Panampunnayil, 1987	Type 1a-P	11	8	1	RASTRAMISIS BACISI	RASTRAMISIS BACISI	0	1	0	1	0	1	1	0.9474	0.9767	1	0.8571	0.9333	1	0	1	0	1	0	1	0	1	0	1	0	1	0	1	0	1	0	1	0	0	0
Species	CAAB	Saccoglossus apantensis	Saccoglossus	apantensis	Thomas, 1956	Saccoglossus apantesis	Saccoglossus	apantesis	Thomas, 1956	Type 1a	12	9	1	SACAGLASIS APANTINSIS	SACAGLASIS APANTINSA	0	1	0	1	0	1	1	0.8571	0.9362	1	0.7826	0.898	1	0	1	0	1	0	0	0	0	0	0	0	1	0	1	0	1	0	1	3	0	0
Species	CAAB	Saganafusus pricei	Saganafusus	pricei	(Smith, 1887)	Saginafusus pricei	Saginafusus	pricei	(Smith, 1887)	Type 1a	11	6	1	SAGANAFISIS PRICI	SAGANAFISIS PRICI	1	0	1	0	1	0	0.8333	1	0.8947	0.7692	1	0.85	1	0	1	0	1	0	0	0	0	0	0	0	0	0	1	0	1	0	1	0	0	0
Species	CAAB	Salaputium micrum	Salaputium	micrum	(Verco, 1895)	Salaputium micra	Salaputium	micra	(Verco, 1895)	Type 2-P	10	5	1	SALAPITIM MICRIM	SALAPITIM MICRA	0	2	0	2	0	2	1	0.6154	0.8571	1	0.5333	0.8108	1	0	1	1	0	0	0	0	1	0	0	0	0	0	1	0	1	0	1	0	0	0
Species	CAAB	Salmaciella oligipora	Salmaciella	oligipora	(H.L. Clark, 1916)	Salmaciella oligopora	Salmaciella	oligopora	(H.L. Clark, 1916)	Type 1a	11	9	1	SALMACILA ALIGIPARA	SALMACILA OLIGIPARA	0	1	0	1	0	1	1	0.8	0.9091	1	0.7273	0.8696	1	0	1	0	1	1	0	0	0	0	0	0	1	0	1	0	1	0	1	0	0	0
Species	CAAB	Samacis belli	Samacis	belli	Döderlein, 1902	Salmacis belli	Salmacis	belli	Döderlein, 1902	Type 1a	7	5	1	SAMACIS BILI	SAMACIS BILI	1	0	1	0	1	0	0.8235	1	0.8966	0.7368	1	0.8387	1	0	1	0	0	0	0	0	0	0	0	0	0	0	1	0	1	0	1	0	0	0
Species	CAAB	Samacis sphaeroides	Samacis	sphaeroides	(Linnaeus, 1758)	Salmacis sphaeroides	Salmacis	sphaeroides	(Linnaeus, 1758)	Type 1a	7	11	1	SAMACIS SPIRADIS	SAMACIS SPIRADA	1	0	1	0	1	0	0.8235	1	0.9268	0.7368	1	0.8837	1	0	1	1	0	1	0	0	0	0	0	0	1	0	1	0	1	0	1	0	0	0
Species	CAAB	Sarcoptilus rigidus	Sarcoptilus	rigidus	Williams, 1995	Sarcoptilus rigidis	Sarcoptilus	rigidis	Williams, 1995	Type 1a-P	11	7	1	SARCAPTILIS RIGIDIS	SARCAPTILIS RIGIDA	0	1	0	1	0	1	1	0.75	0.9	1	0.6667	0.8571	1	0	1	0	1	1	1	0	1	0	0	0	1	0	1	0	1	0	1	0	0	0
Species	CAAB	Sargassum managarevense	Sargassum	managarevense	(Grunow) Setchell	Sargassum mangarevense	Sargassum	mangarevense	(Grunow) Setchell	Type 1a	9	12	1	SARGASIM MANAGARIVINSI	SARGASIM MANAGARIVINSI	0	1	0	1	0	1	1	0.8889	0.9362	1	0.8276	0.898	1	0	1	0	1	0	0	0	0	0	0	0	1	0	1	0	1	0	1	1	0	0
Species	CAAB	Scintilla jukesi	Scintilla	jukesi	Deshayes, 1856	Scintilla jukesii	Scintilla	jukesii	Deshayes, 1856	Type 1a-P	9	6	1	SCINTILA JICISI	SCINTILA JICISI	0	1	0	1	0	1	1	0.9333	0.9714	1	0.8235	0.9189	1	0	1	0	1	0	1	0	1	0	1	0	1	0	1	0	1	0	1	0	0	0
Species	CAAB	Scoloplos simplax	Scoloplos	simplax	(Hutchings, 1974)	Scoloplos simplex	Scoloplos	simplex	(Hutchings, 1974)	Type 1a	9	7	1	SCALAPLAS SIMPLAX	SCALAPLAS SIMPLAX	0	1	0	1	0	1	1	0.75	0.8889	1	0.6667	0.8421	1	0	1	0	1	1	0	0	0	0	0	0	0	0	1	0	1	0	1	0	0	0
Species	CAAB	Scorpis georgiana	Scorpis	georgiana	Valenciennes, 1832	Scorpis georgianus	Scorpis	georgianus	Valenciennes, 1832	Type 2-P	7	9	1	SCARPIS GIARGANA	SCARPIS GIARGANA	0	2	0	2	0	2	1	0.7619	0.8649	1	0.6957	0.8205	1	0	1	0	1	2	0	0	1	0	0	0	0	0	1	0	1	0	1	0	0	0
Species	CAAB	Scruoaria ambigua	Scruoaria	ambigua	(d'Orbigny, 1847)	Scruparia ambigua	Scruparia	ambigua	D'orbigny	Type 1a	9	7	0.8464	SCRIARA AMBIGIA	SCRIARA AMBIGIA	1	0	1	0	1	0	0.8	1	0.8889	0.7273	1	0.8421	1	0	1	0	0	0	0	0	0	0	0	0	0	0	1	0	1	0	1	0	0	0
Species	CAAB	Scrupocellaria ornithorhynchus	Scrupocellaria	ornithorhynchus	Wyville Thomson, 1858	Scrupocellaria ornithorhyncus	Scrupocellaria	ornithorhyncus	Wyville Thomson, 1858	Type 1a-P	14	14	1	SCRIPACILARA ARNITARINCIS	SCRIPACILARA ORNITARINCA	0	1	0	1	0	1	1	0.9032	0.9508	1	0.8485	0.9206	1	0	1	0	1	5	1	0	1	0	1	0	1	0	1	0	1	0	1	0	0	0
Species	CAAB	Scyllaercturella falcata	Scyllaercturella	falcata	Poore & Bardsley, 1992	Scyllarcturella falcata	Scyllarcturella	falcata	Poore & Bardsley, 1992	Type 1a	15	7	1	SCILIRCTIRILA FALCATA	SCILIRCTIRILA FALCATA	1	0	1	0	1	0	0.9091	1	0.9388	0.8571	1	0.902	1	0	1	0	1	1	0	0	0	0	0	0	1	0	1	0	1	0	1	0	0	0
Species	CAAB	Scyphiphora hydrophylacea	Scyphiphora	hydrophylacea	C.F. Gaertn.	Scyphiphora hydrophyllacea	Scyphiphora	hydrophyllacea	Gaertn.	Type 1a-P	11	13	0.7071	SCIPIPARA IDRAPILACIA	SCIPIPARA HIDRAPILACIA	0	1	0	1	0	1	1	0.9655	0.9811	1	0.9032	0.9455	1	0	1	0	1	0	1	0	1	0	1	0	1	0	1	0	1	0	1	0	0	0
Species	CAAB	Selenaria papapunctata	Selenaria	papapunctata	Cook & Chimonides, 1985	Selenaria parapunctata	Selenaria	parapunctata	Cook & Chimonides, 1985	Type 1a	9	12	1	SILINARA PAPAPINCTATA	SILINARA PAPAPINCTATA	0	1	0	1	0	1	1	0.8462	0.913	1	0.7857	0.875	1	0	1	1	0	0	0	0	0	0	0	0	1	1	1	2	1	2	1	3	0	0
Species	CAAB	Semicassis royanum	Semicassis	royanum	Iredale, 1914	Semicassis royana	Semicassis	royana	Iredale, 1914	Type 2-P	10	6	1	SIMICASIS RAIANIM	SIMICASIS RAIANA	0	2	0	2	0	2	1	0.6667	0.8649	1	0.5882	0.8205	1	0	1	0	0	0	0	0	1	0	0	0	0	0	1	0	1	0	1	0	0	0
Species	CAAB	Sepia novaehollandae	Sepia	novaehollandae	Hoyle, 1909	Sepia novaehollandiae	Sepia	novaehollandiae	Hoyle, 1909	Type 1a-P	5	14	1	SIPA NAVIALANDI	SIPA NAVIALANDI	0	1	0	1	0	1	1	0.9032	0.9302	1	0.8485	0.8889	1	0	1	0	1	0	1	0	1	0	0	0	1	0	1	0	1	0	1	0	0	0
Species	CAAB	Sertularella decipens	Sertularella	decipens	Billard, 1919	Sertularella decipiens	Sertularella	decipiens	Billard, 1919	Type 1a-P	12	8	1	SIRTILARILA DICIPINS	SIRTILARILA DICIPINS	0	1	0	1	0	1	1	0.8421	0.9333	1	0.7619	0.8936	1	0	1	0	1	0	1	0	1	0	0	0	1	0	1	0	1	0	1	1	0	0
Species	CAAB	Sigamba parva	Sigamba	parva	(Day, 1963)	Sigambra parva	Sigambra	parva	(Day, 1963)	Type 1a	7	5	1	SIGAMBA PARVA	SIGAMBA PARVA	1	0	1	0	1	0	0.8235	1	0.8966	0.7368	1	0.8387	1	0	1	0	1	0	0	0	0	0	0	0	0	0	1	0	1	0	1	0	0	0
Species	CAAB	Sigamba pettiboneae	Sigamba	pettiboneae	Hartmann-Schröder, 1979	Sigambra pettiboneae	Sigambra	pettiboneae	Hartmann-Schröder, 1979	Type 1a	7	11	1	SIGAMBA PITIBANI	SIGAMBA PITIBANI	1	0	1	0	1	0	0.8235	1	0.9268	0.7368	1	0.8837	1	0	1	0	1	0	0	0	0	0	0	0	1	0	1	0	1	0	1	0	0	0
Species	CAAB	Sigmops bathyphilus	Sigmops	bathyphilus	(Vaillant, 1888)	Sigmops bathyphilum	Sigmops	bathyphilum	(Vaillant, 1884)	Type 1a-P	7	11	0.8578	SIGMAPS BATIPILIS	SIGMAPS BATIPILA	0	1	0	1	0	1	1	0.8333	0.9	1	0.7692	0.8571	1	0	1	0	1	0	0	0	1	0	0	0	1	0	1	0	1	0	1	0	0	0
Species	CAAB	Simicarcinus obtusirostris	Simicarcinus	obtusirostris	(Miers, 1879)	Simocarcinus obtusirostris	Simocarcinus	obtusirostris	(Miers, 1879)	Type 1a	12	13	1	SIMICARCINIS ABTISIRASTRIS	SIMICARCINIS OBTISIRASTRA	1	0	1	0	1	0	0.8462	1	0.9259	0.7857	1	0.8929	1	0	1	0	1	3	0	0	0	0	0	0	1	0	1	0	1	0	1	0	0	0
Species	CAAB	Simicarcinus pyramidatus	Simicarcinus	pyramidatus	(Heller, 1861)	Simocarcinus pyramidatus	Simocarcinus	pyramidatus	Heller	Type 1a	12	11	0.7946	SIMICARCINIS PIRAMIDATIS	SIMICARCINIS PIRAMIDATA	1	0	1	0	1	0	0.8462	1	0.92	0.7857	1	0.8846	1	0	1	0	1	0	0	0	0	0	0	0	1	0	1	0	1	0	1	0	0	0
Species	CAAB	Sinularia megasclera	Sinularia	megasclera	Alderslade, 1987	Sinularia megalosclera	Sinularia	megalosclera	Alderslade, 1987	Type 2	9	10	1	SINILARA MIGASLIRA	SINILARA MIGASLIRA	0	2	0	2	0	2	1	0.8333	0.9091	1	0.7692	0.8696	1	0	1	0	0	0	0	0	0	0	0	0	1	0	1	0	1	0	1	0	0	0
Species	CAAB	Siphamia guttulata	Siphamia	guttulata	(Alleyne & Macleay, 1877)	Siphamia guttulatus	Siphamia	guttulatus	(Alleyne & Macleay, 1877)	Type 2-P	8	9	1	SIPAMA GITILATA	SIPAMA GITILATA	0	2	0	2	0	2	1	0.7619	0.8718	1	0.6957	0.8293	1	0	1	0	1	0	0	0	1	0	0	0	0	0	1	0	1	1	1	1	0	0
Species	CAAB	Siphonaria lacinosa	Siphonaria	lacinosa	Linnaeus, 1758	Siphonaria laciniosa	Siphonaria	laciniosa	Linnaeus, 1758	Type 1a	10	8	1	SIPANARA LACINASA	SIPANARA LACINASA	0	1	0	1	0	1	1	0.8421	0.9268	1	0.7619	0.8837	1	0	1	0	1	0	0	0	0	0	0	0	1	0	1	0	1	0	1	0	0	0
Species	CAAB	Sluiterina alba	Sluiterina	alba	Murina, 1978	Sluiterina album	Sluiterina	album	Murina G.V.V., 1978	Type 2-P	10	4	0.718	SLITIRINA ALBA	SLITIRINA ALBA	0	2	0	2	0	2	1	0.5455	0.8485	1	0.4615	0.8	1	0	1	0	0	0	0	0	1	0	0	0	0	0	0	0	1	0	1	0	0	0
Species	CAAB	Soleniscus radovani	Soleniscus	radovani	Wörheide & Hooper, 1999	Soleneiscus radovani	Soleneiscus	radovani	Wörheide & Hooper, 1999	Type 1a-P	10	8	1	SALINISIS RADAVANI	SALINISIS RADAVANI	1	0	1	0	1	0	0.8696	1	0.9268	0.8	1	0.8837	1	0	1	0	1	2	1	0	1	0	0	0	1	0	1	0	1	0	1	0	0	0
Species	CAAB	Soleniscus stolonifera	Soleniscus	stolonifera	(Dendy, 1891)	Soleneiscus stolonifer	Soleneiscus	stolonifer	(Dendy, 1891)	Type 4	10	10	1	SALINISIS STALANIFIRA	SALINISIS STALANIFIRA	1	1	1	1	1	1	0.8696	0.8696	0.8696	0.8	0.8	0.7917	1	0	1	0	1	0	0	0	0	0	0	0	0	0	1	0	1	0	1	0	0	0
Species	CAAB	Solenocaulon ramosa	Solenocaulon	ramosa	Hickson, 1903	Solenocaulon ramosum	Solenocaulon	ramosum	Hickson, 1903	Type 2-P	12	6	1	SALINACAILAN RAMASA	SALINACAILAN RAMASA	0	2	0	2	0	2	1	0.6667	0.878	1	0.5882	0.8372	1	0	1	0	0	0	0	0	1	0	0	0	0	0	1	0	1	0	1	0	0	0
Species	CAAB	Solenocera koebeli	Solenocera	koebeli	de Man, 1911	Solenocera koelbeli	Solenocera	koelbeli	De Man, 1911	Type 1a	10	7	1	SALINACIRA CIBILI	SALINACIRA KIBILI	0	1	0	1	0	1	1	0.8235	0.9231	1	0.7368	0.878	1	0	1	1	0	1	0	0	0	0	0	0	1	0	1	0	1	0	1	1	0	0
Species	CAAB	Solster subarcuatus	Solster	subarcuatus	Sladen, 1889	Solaster subarcuatus	Solaster	subarcuatus	Sladen, 1889	Type 1a	7	11	1	SALSTIR SIBARCIATIS	SALSTIR SIBARCIATA	1	0	1	0	1	0	0.8235	1	0.9268	0.7368	1	0.8837	1	0	1	0	1	0	0	0	0	0	0	0	1	0	1	0	1	0	1	0	0	0
Species	CAAB	Sphaerodorpsis bisphaeroserialis	Sphaerodorpsis	bisphaeroserialis	(Hartmann-Schröder, 1974)	Sphaerodoropsis bisphaeroserialis	Sphaerodoropsis	bisphaeroserialis	(Hartmann-Schröder, 1974)	Type 1a	14	17	1	SPIRADARPSIS BISPIRASIRALIS	SPIRADARPSIS BISPIRASIRALA	1	0	1	0	1	0	0.9032	1	0.9552	0.8485	1	0.9275	1	0	1	1	1	2	0	0	0	0	1	0	1	0	1	0	1	1	1	1	0	0
Species	CAAB	Sphaerodorpsis exmouthensis	Sphaerodorpsis	exmouthensis	Hartmann-Schröder, 1981	Sphaerodoropsis exmouthensis	Sphaerodoropsis	exmouthensis	Hartmann-Schröder, 1981	Type 1a	14	12	1	SPIRADARPSIS IXMAITINSIS	SPIRADARPSIS EXMAITINSA	1	0	1	0	1	0	0.9032	1	0.9474	0.8485	1	0.9153	1	0	1	0	1	0	0	0	0	0	0	0	1	0	1	0	1	0	1	0	0	0
Species	CAAB	Sphaerodorpsis fauchaldi	Sphaerodorpsis	fauchaldi	Hartmann-Schröder, 1979	Sphaerodoropsis fauchaldi	Sphaerodoropsis	fauchaldi	Hartmann-Schröder, 1979	Type 1a	14	9	1	SPIRADARPSIS FAICALDI	SPIRADARPSIS FAICALDI	1	0	1	0	1	0	0.9032	1	0.9412	0.8485	1	0.9057	1	0	1	1	1	1	0	0	0	0	0	0	1	0	1	0	1	0	1	1	0	0
Species	CAAB	Sphaerodorpsis heteropapillata	Sphaerodorpsis	heteropapillata	Hartmann-Schröder, 1987	Sphaerodoropsis heteropapillata	Sphaerodoropsis	heteropapillata	Hartmann-Schröder, 1987	Type 1a	14	15	1	SPIRADARPSIS ITIRAPAPILATA	SPIRADARPSIS HITIRAPAPILATA	1	0	1	0	1	0	0.9032	1	0.9524	0.8485	1	0.9231	1	0	1	0	1	1	0	0	0	0	1	0	1	0	1	0	1	3	1	3	0	0
Species	CAAB	Sphaerodorpsis parva	Sphaerodorpsis	parva	(Ehlers, 1913)	Sphaerodoropsis parva	Sphaerodoropsis	parva	(Ehlers, 1913)	Type 1a	14	5	1	SPIRADARPSIS PARVA	SPIRADARPSIS PARVA	1	0	1	0	1	0	0.9032	1	0.9302	0.8485	1	0.8889	1	0	1	0	1	1	0	0	0	0	0	0	1	0	1	0	1	0	1	1	0	0
Species	CAAB	Sphaerodorpsis spissum	Sphaerodorpsis	spissum	(Benham, 1921)	Sphaerodoropsis spissum	Sphaerodoropsis	spissum	(Benham, 1921)	Type 1a	14	7	1	SPIRADARPSIS SPISIM	SPIRADARPSIS SPISA	1	0	1	0	1	0	0.9032	1	0.9362	0.8485	1	0.898	1	0	1	0	1	1	0	0	0	0	0	0	1	0	1	0	1	0	1	0	0	0
Species	CAAB	Staurotheca dichotomata	Staurotheca	dichotomata	Allman, 1983	Staurotheca dichotoma	Staurotheca	dichotoma	Allman, 1888	Type 2	11	9	0.6496	STAIRATICA DICATAMATA	STAIRATICA DICATAMATA	0	2	0	2	0	2	1	0.9091	0.9565	1	0.8333	0.9167	1	0	1	0	1	2	0	0	0	0	1	0	1	0	1	0	1	0	1	0	0	0
Species	CAAB	Sternapsis scutata	Sternapsis	scutata	(Renier, 1807)	Sternaspis scutata	Sternaspis	scutata	(Renier, 1807)	Type 1b	10	7	1	STIRNAPSIS SITATA	STIRNAPSIS SCITATA	2	0	1	0	1	0	0.7273	1	0.8421	0.6667	1	0.8	1	0	1	0	1	0	0	0	0	0	0	0	0	0	0	0	1	0	1	0	0	0
Species	CAAB	Stichpathes variabilis	Stichpathes	variabilis	(van Pesch, 1914)	Stichopathes variabilis	Stichopathes	variabilis	van Pesch, 1914	Type 1a	11	10	0.885	STICPATIS VARABILIS	STICPATIS VARABILA	1	0	1	0	1	0	0.88	1	0.9362	0.8148	1	0.898	1	0	1	0	1	1	0	0	0	0	0	0	1	0	1	0	1	0	1	0	0	0
Species	CAAB	Stiphodon alleni	Stiphodon	alleni	Watson, 1996	Stiphodon allen	Stiphodon	allen	Watson, 1996	Type 1a	9	5	1	STIPADAN ALINI	STIPADAN ALINI	0	1	0	1	0	1	1	0.7692	0.9091	1	0.6667	0.8571	1	0	1	1	1	1	0	0	0	0	0	0	1	0	1	0	1	0	1	0	0	0
Species	CAAB	Stolsterias calamaria	Stolsterias	calamaria	(Gray, 1840)	Stolasterias calamaria	Stolasterias	calamaria	(Gray, 1840)	Type 1a	11	9	1	STALSTIRAS CALAMARA	STALSTIRAS CALAMARA	1	0	1	0	1	0	0.88	1	0.9333	0.8148	1	0.8936	1	0	1	0	1	0	0	0	0	0	0	0	1	0	1	0	1	1	1	1	0	0
Species	CAAB	Styllopallene cheilorhynchus	Styllopallene	cheilorhynchus	Clark, 1963	Stylopallene cheilorhynchus	Stylopallene	cheilorhynchus	Clark, W.C., 1963	Type 1a-P	12	14	0.6514	STILAPALINI CILARINCIS	STILAPALINI CILARINCA	1	0	1	0	1	0	0.963	1	0.9825	0.8966	1	0.9492	1	0	1	0	1	0	1	0	1	0	1	0	1	0	1	0	1	0	1	0	0	0
Species	CAAB	Styllopallene dorsospinum	Styllopallene	dorsospinum	Clark, 1963	Stylopallene dorsospinum	Stylopallene	dorsospinum	Clark, W.C., 1963	Type 1a-P	12	11	0.6514	STILAPALINI DARSASPINIM	STILAPALINI DARSASPINA	1	0	1	0	1	0	0.963	1	0.9804	0.8966	1	0.9434	1	0	1	0	1	0	1	0	1	0	1	0	1	0	1	0	1	0	1	0	0	0
Species	CAAB	Styllopallene longicauda	Styllopallene	longicauda	Stock, 1973	Stylopallene longicauda	Stylopallene	longicauda	Stock, J.H., 1973	Type 1a-P	12	10	0.6514	STILAPALINI LANGICAIDA	STILAPALINI LANGICAIDA	1	0	1	0	1	0	0.963	1	0.9796	0.8966	1	0.9412	1	0	1	0	1	4	1	0	1	0	1	0	1	0	1	0	1	0	1	0	0	0
Species	CAAB	Stylopoma thornelyae	Stylopoma	thornelyae	(Livingstone, 1926)	Stylopoma thornelyi	Stylopoma	thornelyi	(Livingstone, 1926)	Type 2-P	9	9	1	STILAPAMA TARNILI	STILAPAMA TARNILI	0	2	0	2	0	2	1	0.7619	0.878	1	0.6957	0.8372	1	0	1	0	1	0	1	0	1	0	0	0	0	0	1	0	1	0	1	0	0	0
Species	CAAB	Styphlaster norabilis	Styphlaster	norabilis	H.L. Clark, 1938	Styphlaster notabilis	Styphlaster	notabilis	H.L. Clark, 1938	Type 1a	11	9	1	STIPLASTIR NARABILIS	STIPLASTIR NARABILA	0	1	0	1	0	1	1	0.8	0.9091	1	0.7273	0.8696	1	0	1	1	0	0	0	0	0	0	0	0	1	0	1	0	1	1	1	1	0	0
Species	CAAB	Subergorgia kollikeri	Subergorgia	kollikeri	Wright & Stüder, 1889	Subergorgia koellikeri	Subergorgia	koellikeri	Wright & Studer, 1889	Type 1a	11	9	0.8911	SIBIRGARGA CALICIRI	SIBIRGARGA KALICIRI	0	1	0	1	0	1	1	0.8571	0.9333	1	0.7826	0.8936	1	0	1	0	1	0	0	0	0	0	0	0	1	0	1	0	1	0	1	0	0	0
Species	CAAB	Sycyonella elegans	Sycyonella	elegans	(Calman, 1913)	Sicyonella elegans	Sicyonella	elegans	Calman, 1913	Type 1a-P	10	7	0.8583	SICIANILA ILIGANS	SICIANILA ELIGANS	1	0	1	0	1	0	0.8182	1	0.8947	0.75	1	0.85	1	0	1	3	1	0	1	0	1	0	0	0	0	0	1	0	1	0	1	2	0	0
Species	CAAB	Syneryhtrops intermedia	Syneryhtrops	intermedia	Hansen, 1910	Synerythrops intermedia	Synerythrops	intermedia	Hansen, 1910	Type 1b-P	12	10	1	SINIRITRAPS INTIRMIDA	SINIRITRAPS INTIRMIDA	2	0	1	0	1	0	0.7692	1	0.875	0.7143	1	0.84	1	0	1	0	1	0	1	0	1	0	0	0	0	0	1	0	1	0	1	0	0	0
Species	CAAB	Synoicium adareanum	Synoicium	adareanum	(Herdman, 1902)	Synoicum adareanum	Synoicum	adareanum	(Herdman, 1902)	Type 1a-P	8	9	1	SINACIM ADARIANIM	SINACIM ADARIANA	1	0	1	0	1	0	0.8421	1	0.9231	0.7619	1	0.878	1	0	1	0	1	0	1	0	1	0	0	0	1	0	1	0	1	0	1	0	0	0
Species	CAAB	Taeniogyrus heteriosigmus	Taeniogyrus	heteriosigmus	Heding, 1931	Taeniogyrus heterosigmus	Taeniogyrus	heterosigmus	Heding, 1931	Type 1a	11	12	1	TINIAGIRIS ITIRIASIGMIS	TINIAGIRIS HITIRIASIGMA	0	1	0	1	0	1	1	0.8889	0.9412	1	0.8276	0.9057	1	0	1	0	1	0	0	0	0	0	0	0	1	0	1	0	1	0	1	0	0	0
Species	CAAB	Tellimya epphippiolum	Tellimya	epphippiolum	Melvill & Standen, 1899	Tellimya ephippiolum	Tellimya	ephippiolum	Melvill & Standen, 1899	Type 1a-P	8	11	1	TILIMIA IPIPIALIM	TILIMIA EPIPIALA	0	1	0	1	0	1	1	0.96	0.9767	1	0.8889	0.9333	1	0	1	0	1	0	1	0	1	0	1	0	1	0	1	0	1	0	1	0	0	0
Species	CAAB	Temnohaswellia crotalum	Temnohaswellia	crotalum	Sewell, Cannon & Blair, 2006	Temnohaswellia crotalus	Temnohaswellia	crotalus	Sewell, Cannon & Blair, 2006	Type 1a-P	14	8	1	TIMNASWILA CRATALIM	TIMNASWILA CRATALA	0	1	0	1	0	1	1	0.7778	0.9167	1	0.7	0.88	1	0	1	0	1	0	0	0	1	0	0	0	1	0	1	0	1	0	1	0	0	0
Species	CAAB	Temnosewellia magna	Temnosewellia	magna	Sewell, Cannon & Blair, 2006	Temnosewellia magnus	Temnosewellia	magnus	Sewell, Cannon & Blair, 2006	Type 2-P	13	5	1	TIMNASIWILA MAGNA	TIMNASIWILA MAGNA	0	2	0	2	0	2	1	0.6154	0.878	1	0.5333	0.8372	1	0	1	0	0	1	0	0	1	0	0	0	0	0	1	0	1	2	1	11	0	0
Species	CAAB	Thalamita damani	Thalamita	damani	Nobili, 1905	Thalamita demani	Thalamita	demani	Nobili, 1905	Type 1a	9	6	1	TALAMITA DAMANI	TALAMITA DAMANI	0	1	0	1	0	1	1	0.7143	0.8824	1	0.625	0.8333	1	1	1	1	1	1	0	0	0	0	0	0	0	0	1	0	1	1	1	2	0	0
Species	CAAB	Themiste cymodoce	Themiste	cymodoce	Edmonds, 1956	Themiste cymodoceae	Themiste	cymodoceae	(Edmonds, S.J.), 1956	Type 2-P	8	8	0.7134	TIMISTI CIMADACI	TIMISTI CIMADACI	0	2	0	2	0	2	1	0.9	0.9474	1	0.8182	0.9	1	0	1	0	1	1	1	0	1	0	0	0	1	0	1	0	1	0	1	0	0	0
Species	CAAB	Thyroscyphus torresii	Thyroscyphus	torresii	(Busk, 1852)	Thyroscyphus torresi	Thyroscyphus	torresi	(Busk, 1852)	Type 1a-P	12	7	1	TIRASIPIS TARISI	TIRASIPIS TARISI	0	1	0	1	0	1	1	0.9412	0.9767	1	0.8421	0.9333	1	0	1	0	1	1	1	0	1	0	1	0	1	0	1	0	1	0	1	1	0	0
Species	CAAB	Timoclea lionata	Timoclea	lionata	(Smith, 1885)	Timoclea lionota	Timoclea	lionota	(Smith, 1885)	Type 1a-P	8	7	1	TIMACLIA LIANATA	TIMACLIA LIANATA	0	1	0	1	0	1	1	0.75	0.8824	1	0.6667	0.8333	1	0	1	0	1	1	1	0	1	0	0	0	0	0	1	0	1	0	1	1	0	0
Species	CAAB	Trematrochus hedley	Trematrochus	hedley	Dennant, 1906	Trematotrochus hedleyi	Trematotrochus	hedleyi	Dennant, 1906	Type 4	12	6	1	TRIMATRACIS IDLI	TRIMATRACIS HIDLI	2	1	2	1	2	1	0.9286	0.8	0.8837	0.8667	0.7059	0.8	1	0	1	0	1	0	0	0	0	0	0	0	0	0	1	0	1	0	1	0	0	0
Species	CAAB	Trophon minutum	Trophon	minutum	Melvill & Standen, 1907	Trophon minutus	Trophon	minutus	Strebel, 1907	Type 1a-P	7	7	0.4386	TRAPAN MINITIM	TRAPAN MINITA	0	1	0	1	0	1	1	0.75	0.875	1	0.6667	0.8235	1	0	1	0	0	2	0	0	1	0	0	0	0	0	1	0	1	0	1	0	0	0
Species	CAAB	Truncatoflabellum cumingi	Truncatoflabellum	cumingi	(Milne Edwards & Haime, 1848)	Truncatoflabellum cumingii	Truncatoflabellum	cumingii	(Milne Edwards & Haime, 1848)	Type 1a-P	17	7	1	TRINCATAFLABILIM CIMINGI	TRINCATAFLABILIM CIMINGI	0	1	0	1	0	1	1	0.9412	0.9811	1	0.8421	0.9455	1	0	1	0	1	0	1	0	1	0	1	0	1	0	1	0	1	0	1	6	0	0
Species	CAAB	Tubastrea coccinea	Tubastrea	coccinea	Lesson, 1829	Tubastraea coccinea	Tubastraea	coccinea	Lesson, 1829	Type 1a	9	8	1	TIBASTRIA CACINIA	TIBASTRIA CACINIA	1	0	1	0	1	0	0.8571	1	0.9231	0.7826	1	0.878	1	0	1	0	1	0	0	0	0	0	0	0	1	0	1	0	1	0	1	0	0	0
Species	CAAB	Tubastrea diaphana	Tubastrea	diaphana	(Dana, 1846)	Tubastraea diaphana	Tubastraea	diaphana	Dana, 1846	Type 1a	9	8	0.8323	TIBASTRIA DAPANA	TIBASTRIA DAPANA	1	0	1	0	1	0	0.8571	1	0.9231	0.7826	1	0.878	1	0	1	0	1	0	0	0	0	0	0	0	1	0	1	0	1	0	1	0	0	0
Species	CAAB	Tubastrea micranthus	Tubastrea	micranthus	(Ehrenberg, 1834)	Tubastraea micranthus	Tubastraea	micranthus	Ehrenberg, 1834	Type 1a	9	10	0.885	TIBASTRIA MICRANTIS	TIBASTRIA MICRANTA	1	0	1	0	1	0	0.8571	1	0.9302	0.7826	1	0.8889	1	0	1	0	1	0	0	0	0	0	0	0	1	0	1	0	1	0	1	0	0	0
Species	CAAB	Tulbergella cuspidata	Tulbergella	cuspidata	Bovallius, 1887	Tullbergella cuspidata	Tullbergella	cuspidata	Bovallius, 1887	Type 1a-P	11	9	1	TILBIRGILA CISPIDATA	TILBIRGILA CISPIDATA	1	0	1	0	1	0	0.96	1	0.9778	0.8889	1	0.9362	1	0	1	0	1	0	1	0	1	0	1	0	1	0	1	0	1	0	1	0	0	0
Species	CAAB	Turrilithus latericoides	Turrilithus	latericoides	Jordan et al., 1991	Turrilithus latericioides	Turrilithus	latericioides	R.W. Jordan, M. Knappertsbusch, W.R. Simpson & A.H.L. Chamberlain	Type 1a	11	12	0.1723	TIRILITIS LATIRICADIS	TIRILITIS LATIRICADA	0	1	0	1	0	1	1	0.8889	0.9412	1	0.8276	0.9057	1	0	1	0	1	0	0	0	0	0	0	0	1	0	1	0	1	0	1	0	0	0
Species	CAAB	Tylos tantabibbyi	Tylos	tantabibbyi	Lewis, 1991	Tylos tantabiddyi	Tylos	tantabiddyi	Lewis, 1991	Type 2	5	11	1	TILAS TANTABIBI	TILAS TANTABIBI	0	2	0	2	0	2	1	0.75	0.8333	1	0.6923	0.7895	1	0	1	0	1	0	0	0	0	0	0	0	0	0	0	0	1	0	1	0	0	0
Species	CAAB	Typhis westralis	Typhis	westralis	Houart, 1991	Typhis westaustralis	Typhis	westaustralis	Houart, 1991	Type 3	6	9	1	TIPIS WISTRALIS	TIPIS WISTRALA	0	4	0	4	0	4	1	0.8333	0.8947	1	0.8462	0.9	1	0	1	0	0	0	0	0	0	0	0	0	0	0	1	0	1	0	1	0	0	0
Species	CAAB	Typhloscolex mulleri	Typhloscolex	mulleri	Busch, 1851	Typhloscolex muelleri	Typhloscolex	muelleri	Busch, 1851	Type 1a-P	12	7	1	TIPLASALIX MILIRI	TIPLASALIX MILIRI	0	1	0	1	0	1	1	0.8235	0.9302	1	0.7368	0.8889	1	0	1	0	1	0	1	0	1	0	0	0	1	0	1	0	1	0	1	0	0	0
Species	CAAB	Typosyllis horrockensis	Typosyllis	horrockensis	Hartmann-Schröder, 1981	Typosyllis horrocksensis	Typosyllis	horrocksensis	Hartmann-Schröder, 1981	Type 1a	10	12	1	TIPASILIS ARACINSIS	TIPASILIS HARACINSA	0	1	0	1	0	1	1	0.8889	0.9388	1	0.8276	0.902	1	0	1	0	1	0	0	0	0	0	0	0	1	0	1	0	1	0	1	0	0	0
Species	CAAB	Typosyllis macrodenata	Typosyllis	macrodenata	Hartmann-Schröder, 1982	Typosyllis macrodentata	Typosyllis	macrodentata	Hartmann-Schröder, 1982	Type 1a	10	11	1	TIPASILIS MACRADINATA	TIPASILIS MACRADINATA	0	1	0	1	0	1	1	0.88	0.9362	1	0.8148	0.898	1	0	1	0	1	0	0	0	0	0	0	0	1	0	1	0	1	0	1	0	0	0
Species	CAAB	Typosyllis pharynxcircumfuscata	Typosyllis	pharynxcircumfuscata	Hartmann-Schröder, 1979	Typosyllis pharynxcircumfusata	Typosyllis	pharynxcircumfusata	Hartmann-Schröder, 1979	Type 1a-P	10	19	1	TIPASILIS PARINXCIRCIMFISATA	TIPASILIS FARINXCIRCIMFISATA	0	1	0	1	0	1	1	0.9268	0.9524	1	0.8837	0.9231	1	0	1	0	1	0	1	0	1	0	1	0	1	0	1	0	1	0	1	0	0	0
Species	CAAB	Uroptychus nigricapillis	Uroptychus	nigricapillis	Alcock, 1901	Uroptychus nigricapillus	Uroptychus	nigricapillus	Alcock, 1901	Type 1a-P	10	13	1	URAPTICIS NIGRICAPILIS	URAPTICIS NIGRICAPILA	0	1	0	1	0	1	1	0.8571	0.92	1	0.8	0.8846	1	0	1	0	1	0	1	0	1	0	0	0	1	0	1	0	1	0	1	0	0	0
Species	CAAB	Vanderhorstia longimana	Vanderhorstia	longimana	(Weber, 1909)	Vanderhorstia longimanus	Vanderhorstia	longimanus	(Weber, 1909)	Type 2-P	13	9	1	VANDIRARSTA LANGIMANA	VANDIRARSTA LANGIMANA	0	2	0	2	0	2	1	0.7619	0.898	1	0.6957	0.8627	1	0	1	0	1	0	0	0	1	0	0	0	0	0	1	0	1	0	1	0	0	0
Species	CAAB	Vanikoro gueriana	Vanikoro	gueriana	Récluz, 1845	Vanikoro gueriniana	Vanikoro	gueriniana	Récluz, 1845	Type 2	8	8	1	VANICARA GIRANA	VANICARA GIRANA	0	2	0	2	0	2	1	0.9	0.9474	1	0.8182	0.9	1	0	1	0	0	0	0	0	0	0	0	0	1	0	1	0	1	0	1	1	0	0
Species	CAAB	Vemacumella bacesui	Vemacumella	bacesui	Petrescu, 2006	Vemacumella bacescui	Vemacumella	bacescui	Petrescu, 2006	Type 1a-P	11	7	1	VIMACIMILA BACISI	VIMACIMILA BACISI	0	1	0	1	0	1	1	0.8235	0.9268	1	0.7368	0.8837	1	0	1	0	1	0	1	0	1	0	0	0	1	0	1	0	1	0	1	1	0	0
Species	CAAB	Ventrojassa helenae	Ventrojassa	helenae	Vader & Myers, 1996	Ventojassa helenae	Ventojassa	helenae	Vader & Myers, 1996	Type 1a	10	7	1	VINTRAJASA ILINI	VINTRAJASA HILINI	1	0	1	0	1	0	0.8696	1	0.9231	0.8	1	0.878	1	0	1	0	0	0	0	0	0	0	0	0	1	0	1	0	1	0	1	0	0	0
Species	CAAB	Ventrojassa zebra	Ventrojassa	zebra	Vader & Myers, 1996	Ventojassa zebra	Ventojassa	zebra	Vader & Myers, 1996	Type 1a	10	5	1	VINTRAJASA SIBRA	VINTRAJASA ZIBRA	1	0	1	0	1	0	0.8696	1	0.9143	0.8	1	0.8649	1	0	1	0	0	0	0	0	0	0	0	0	1	0	1	0	1	0	1	0	0	0
Species	CAAB	Vermitexa garrardi	Vermitexa	garrardi	Laseron, 1956	Vermitexta garrardi	Vermitexta	garrardi	Laseron, 1956	Type 1a	9	8	1	VIRMITIXA GARARDI	VIRMITIXA GARARDI	1	0	1	0	1	0	0.8571	1	0.9231	0.7826	1	0.878	1	0	1	0	1	0	0	0	0	0	0	0	1	0	1	0	1	0	1	1	0	0
Species	CAAB	Verticordia bordaneis	Verticordia	bordaneis	Cotton & Godfrey, 1938	Verticordia bordaensis	Verticordia	bordaensis	Cotton & Godfrey, 1938	Type 2	11	9	1	VIRTICARDA BARDANIS	VIRTICARDA BARDANA	0	2	0	2	0	2	1	0.6667	0.8444	1	0.6087	0.8085	1	0	1	0	1	0	0	0	0	0	0	0	0	0	0	0	1	0	1	0	0	0
Species	CAAB	Vexillum consanguineum	Vexillum	consanguineum	(Reeve, 1845)	Vexillum consanguinea	Vexillum	consanguinea	(Reeve, 1845)	Type 2	8	12	1	VIXILIM CANSANGINIM	VIXILIM CANSANGINA	0	2	0	2	0	2	1	0.8148	0.8889	1	0.7586	0.8511	1	0	1	0	1	3	0	0	0	0	0	0	0	0	1	0	1	0	1	0	0	0
Species	CAAB	Vexillum malleopunctatum	Vexillum	malleopunctatum	Cernohorsky, 1981	Vexillum malleopunctum	Vexillum	malleopunctum	Cernohorsky, 1981	Type 2	8	13	1	VIXILIM MALIAPINCTATIM	VIXILIM MALIAPINCTATA	0	2	0	2	0	2	1	0.9333	0.9583	1	0.875	0.92	1	0	1	0	1	0	0	0	0	0	1	0	1	0	1	0	1	0	1	0	0	0
Species	CAAB	Virmysella spermax	Virmysella	spermax	Iredale, 1930	Virmysella spernax	Virmysella	spernax	Iredale, 1930	Type 1a	10	7	1	VIRMISILA SPIRMAX	VIRMISILA SPIRMAX	0	1	0	1	0	1	1	0.75	0.8947	1	0.6667	0.85	1	0	1	0	1	0	0	0	0	0	0	0	0	0	1	0	1	0	1	0	0	0
Species	CAAB	Volvarina agatha	Volvarina	agatha	(Laseron, 1957)	Volvarina agata	Volvarina	agata	(Laseron, 1957)	Type 1a-P	9	5	1	VALVARINA AGATA	VALVARINA AGATA	0	1	0	1	0	1	1	0.7692	0.9091	1	0.6667	0.8571	1	0	1	0	1	0	1	0	1	0	0	0	1	0	1	0	1	0	1	0	0	0
Species	CAAB	Wombalana yerang	Wombalana	yerang	Thomas & J.L. Barnard, 1991	Wombalano yerang	Wombalano	yerang	Thomas & J.L. Barnard, 1991	Type 1a-P	9	6	1	WAMBALANA IRANG	WAMBALANA YIRANG	1	0	1	0	1	0	0.8	1	0.8824	0.7273	1	0.8333	1	0	1	0	1	0	1	0	1	0	0	0	0	0	1	0	1	0	1	0	0	0
Species	CAAB	Xenophora solaroides	Xenophora	solaroides	(Reeve, 1845)	Xenophora solarioides	Xenophora	solarioides	(Reeve, 1845)	Type 1a	9	10	1	XINAPARA SALARADIS	ZINAPARA SALARADA	0	1	0	1	0	1	1	0.8696	0.9302	1	0.8	0.8889	1	0	1	0	1	0	0	0	0	0	0	0	1	0	1	0	1	0	1	0	0	0
Species	CAAB	Zebrias craticulus	Zebrias	craticulus	(McCulloch, 1916)	Zebrias craticula	Zebrias	craticula	(McCulloch, 1916)	Type 2-P	7	9	1	ZIBRAS CRATICILIS	ZIBRAS CRATICILA	0	2	0	2	0	2	1	0.7619	0.8649	1	0.6957	0.8205	1	0	1	0	1	0	0	0	1	0	0	0	0	0	1	0	1	0	1	0	0	0
Species	CAAB	Zobraco canguro	Zobraco	canguro	J.L. Barnard, 1961	Zobracho canguro	Zobracho	canguro	J.L. Barnard, 1961	Type 1a-P	7	7	1	ZABRACA CANGIRA	ZABRACA CANGIRA	1	0	1	0	1	0	0.8235	1	0.9091	0.7368	1	0.8571	1	0	1	0	1	0	1	0	1	0	0	0	1	0	1	0	1	0	1	0	0	0
Species	CAAB	Zoila decipens	Zoila	decipens	(Smith, 1880)	Zoila decipiens	Zoila	decipiens	(Smith, 1880)	Type 1a-P	5	8	1	ZALA DICIPINS	ZALA DICIPINS	0	1	0	1	0	1	1	0.8421	0.9032	1	0.7619	0.8485	1	0	1	0	1	0	1	0	1	0	0	0	1	0	1	0	1	0	1	0	0	0
Species	CAABWEB	Abalistes stellarus	Abalistes	stellarus		Abalistes stellaris	Abalistes	stellaris		Type 1a-P	9	9		ABALISTIS STILARIS	ABALISTIS STILARA	0	1	0	1	0	1	1	0.8	0.9	1	0.7273	0.8571	1	1	1	1	1	0	1	0	1	0	0	0	1	1	1	1	1	1	1	1	0	0
Species	CAABWEB	Ablennius hians	Ablennius	hians		Ablennes hians	Ablennes	hians		Type 2-P	8	5		ABLINIS ANS	ABLINIS HANS	2	0	2	0	2	0	0.7368	1	0.8387	0.6667	1	0.7879	1	0	1	0	1	0	1	0	1	0	0	0	0	0	0	0	1	0	1	0	0	0
Species	CAABWEB	Absalom radiata	Absalom	radiata		Absalom radiatus	Absalom	radiatus		Type 2-P	7	7		ABSALAM RADATA	ABSALAM RADATA	0	2	0	2	0	2	1	0.7059	0.8485	1	0.6316	0.8	1	0	1	0	0	1	0	0	1	0	0	0	0	0	0	0	1	0	1	0	0	0
Species	CAABWEB	Abudefduf bengalenis	Abudefduf	bengalenis		Abudefduf bengalensis	Abudefduf	bengalensis		Type 1a	9	10		ABIDIFDIF BINGALINIS	ABIDIFDIF BINGALINA	0	1	0	1	0	1	1	0.8696	0.9302	1	0.8	0.8889	1	0	1	0	1	0	0	0	0	0	0	0	1	0	1	0	1	0	1	0	0	0
Species	CAABWEB	Acanthaluteres spilomelanaurus	Acanthaluteres	spilomelanaurus		Acanthaluteres spilomelanurus	Acanthaluteres	spilomelanurus		Type 1a	14	14		ACANTALITIRIS SPILAMILANAIRIS	ACANTALITIRIS SPILAMILANAIRA	0	1	0	1	0	1	1	0.9032	0.9508	1	0.8485	0.9206	1	0	1	0	1	4	0	0	0	0	1	0	1	0	1	0	1	0	1	0	0	0
Species	CAABWEB	Acanthaphritis uroorum	Acanthaphritis	uroorum		Acanthaphritis unoorum	Acanthaphritis	unoorum		Type 1a	14	7		ACANTAPRITIS IRARIM	ACANTAPRITIS URARA	0	1	0	1	0	1	1	0.75	0.913	1	0.6667	0.875	1	0	1	0	0	0	0	0	0	0	0	0	1	0	1	0	1	0	1	0	0	0
Species	CAABWEB	Acanthistius pardolatus	Acanthistius	pardolatus		Acanthistius pardalotus	Acanthistius	pardalotus		Type 2-P	12	10		ACANTISTIS PARDALATIS	ACANTISTIS PARDALATA	0	2	0	2	0	2	1	0.6364	0.8333	1	0.5833	0.8	1	0	1	0	1	6	1	0	1	0	0	0	0	0	0	0	1	0	1	2	0	0
Species	CAABWEB	Acanthisturus olivaceus	Acanthisturus	olivaceus		Acanthurus olivaceus	Acanthurus	olivaceus		Type 3	10	9		ACANTISTIRIS ALIVACIS	ACANTISTIRIS OLIVACA	3	0	3	0	3	0	0.8	1	0.8889	0.7407	1	0.8511	1	0	1	0	1	3	0	0	0	0	0	0	0	0	1	0	1	0	1	1	0	0
Species	CAABWEB	Acanthocepla abbreviata	Acanthocepla	abbreviata		Acanthocepola abbreviata	Acanthocepola	abbreviata		Type 1a	12	10		ACANTACIPLA ABRIVATA	ACANTACIPLA ABRIVATA	1	0	1	0	1	0	0.8889	1	0.9388	0.8276	1	0.902	1	0	1	0	1	2	0	0	0	0	0	0	1	0	1	0	1	0	1	1	0	0
Species	CAABWEB	Acanthodoryas fibrosa	Acanthodoryas	fibrosa		Acanthodoryx fibrosa	Acanthodoryx	fibrosa		Type 2	12	7		ACANTADARIAS FIBRASA	ACANTADARIAS FIBRASA	2	0	2	0	2	0	0.8148	1	0.8837	0.7586	1	0.8444	1	0	1	0	1	3	0	0	0	0	0	0	0	0	1	0	1	0	1	0	0	0
Species	CAABWEB	Acanthopagnus butcheri	Acanthopagnus	butcheri		Acanthopagrus butcheri	Acanthopagrus	butcheri		Type 1a	13	8		ACANTAPAGNIS BITCIRI	ACANTAPAGNIS BITCIRI	1	0	1	0	1	0	0.8571	1	0.913	0.8	1	0.875	1	0	1	0	1	0	0	0	0	0	0	0	1	0	1	0	1	0	1	0	0	0
Species	CAABWEB	Acanthosquilla dighoensis	Acanthosquilla	dighoensis		Acanthosquilla dighaensis	Acanthosquilla	dighaensis		Type 1a-P	14	10		ACANTASQILA DIGINSIS	ACANTASQILA DIGINSA	0	1	0	1	0	1	1	0.8182	0.9231	1	0.75	0.8889	1	0	1	0	1	7	1	0	1	0	0	0	1	0	1	0	1	0	1	1	0	0
Species	CAABWEB	Acantistius brasilianus	Acantistius	brasilianus		Acanthistius brasilianus	Acanthistius	brasilianus		Type 1a-P	11	11		ACANTISTIS BRASILANIS	ACANTISTIS BRASILANA	1	0	1	0	1	0	0.88	1	0.9388	0.8148	1	0.902	1	0	1	0	1	5	1	0	1	0	0	0	1	0	1	0	1	0	1	0	0	0
Species	CAABWEB	Acentronurus larsonae	Acentronurus	larsonae		Acentronura larsonae	Acentronura	larsonae		Type 2	11	8		ACINTRANIRIS LARSANI	ACINTRANIRIS LARSANI	2	0	2	0	2	0	0.8	1	0.8837	0.7407	1	0.8444	1	0	1	0	1	1	0	0	0	0	0	0	0	0	1	0	1	0	1	0	0	0
Species	CAABWEB	Achoerodus viridus	Achoerodus	viridus		Achoerodus viridis	Achoerodus	viridis		Type 1a-P	10	7		ACIRADIS VIRIDIS	ACIRADIS VIRIDA	0	1	0	1	0	1	1	0.75	0.8947	1	0.6667	0.85	1	0	1	0	1	2	1	0	1	0	0	0	0	0	1	0	1	0	1	0	0	0
Species	CAABWEB	Achoerudus gouldii	Achoerudus	gouldii		Achoerodus gouldii	Achoerodus	gouldii		Type 1a	10	7		ACIRIDIS GAILDI	ACIRIDIS GAILDI	1	0	1	0	1	0	0.8182	1	0.8947	0.75	1	0.85	1	0	1	0	1	1	0	0	0	0	0	0	0	0	1	0	1	0	1	0	0	0
Species	CAABWEB	Acipensar stellatus	Acipensar	stellatus		Acipenser stellatus	Acipenser	stellatus		Type 1a	9	9		ACIPINSAR STILATIS	ACIPINSAR STILATA	1	0	1	0	1	0	0.8	1	0.9	0.7273	1	0.8571	1	0	1	0	1	0	0	0	0	0	0	0	1	0	1	0	1	0	1	0	0	0
Species	CAABWEB	Acnidoglanis macrocephalus	Acnidoglanis	macrocephalus		Cnidoglanis macrocephalus	Cnidoglanis	macrocephalus		Type 1c	11	13		ACNIDAGLANIS MACRACIPALIS	ACNIDAGLANIS MACRACIPALA	1	0	1	0	1	0	0.8	1	0.9057	0.7407	1	0.8727	1	1	1	1	0	20	0	0	0	0	0	0	1	0	1	1	1	1	1	1	0	0
Species	CAABWEB	Acropora millipora	Acropora	millipora		Acropora millepora	Acropora	millepora		Type 1a-P	8	9		ACRAPARA MILIPARA	ACRAPARA MILIPARA	0	1	0	1	0	1	1	0.8	0.8947	1	0.7273	0.85	1	0	1	0	1	0	1	0	1	0	0	0	0	0	1	0	1	0	1	0	0	0
Species	CAABWEB	Acrosterigma signorum	Acrosterigma	signorum		Acrosterigma cygnorum	Acrosterigma	cygnorum		Type 2	12	8		ACRASTIRIGMA SIGNARIM	ACRASTIRIGMA SIGNARA	0	2	0	2	0	2	1	0.6667	0.8636	1	0.6	0.8261	0	0	0	0	0	0	0	0	0	0	0	0	0	0	1	0	1	0	1	0	0	0
Species	CAABWEB	Acrpoma japonicum	Acrpoma	japonicum		Acropoma japonicum	Acropoma	japonicum		Type 1a	7	9		ACRPAMA JAPANICIM	ACRPAMA JAPANICA	1	0	1	0	1	0	0.8235	1	0.9189	0.7368	1	0.8718	1	0	1	1	1	5	0	0	0	0	0	0	1	0	1	0	1	0	1	0	0	0
Species	CAABWEB	Actaea ruppelli	Actaea	ruppelli		Actaea rueppellii	Actaea	rueppellii		Type 2-P	6	8		ACTA RIPILI	ACTA RIPILI	0	2	0	2	0	2	1	0.8	0.8824	1	0.6364	0.7778	1	1	1	3	1	0	1	0	1	0	0	0	0	0	1	0	1	0	1	0	0	0
Species	CAABWEB	Actinia tenberosa	Actinia	tenberosa		Actinia tenebrosa	Actinia	tenebrosa		Type 1b	7	9		ACTINA TINBIRASA	ACTINA TINBIRASA	0	2	0	1	0	1	1	0.7	0.8333	1	0.6364	0.7895	1	0	1	1	1	4	0	0	0	0	0	0	0	0	0	0	1	0	1	0	0	0
Species	CAABWEB	Acutumnus setifer	Acutumnus	setifer		Actumnus setifer	Actumnus	setifer		Type 1a	8	7		ACITIMNIS SITIFIR	ACITIMNIS SITIFIR	1	0	1	0	1	0	0.8421	1	0.9143	0.7619	1	0.8649	1	0	1	0	1	0	0	0	0	0	0	0	1	0	1	0	1	0	1	0	0	0
Species	CAABWEB	Adeana cellulosa	Adeana	cellulosa		Adeona cellulosa	Adeona	cellulosa		Type 1a-P	6	9		ADIANA CILILASA	ADIANA CILILASA	1	0	1	0	1	0	0.7143	1	0.8824	0.625	1	0.8333	1	0	1	0	1	0	1	0	1	0	0	0	0	0	1	0	1	0	1	0	0	0
Species	CAABWEB	Adioryx rubra	Adioryx	rubra		Adioryx ruber	Adioryx	ruber		Type 2	7	5		ADIARIX RIBRA	ADIARIX RIBRA	0	2	0	2	0	2	1	0.5	0.7857	1	0.4286	0.7333	1	0	1	0	1	3	0	0	0	0	0	0	0	0	0	0	0	0	1	0	0	0
Species	CAABWEB	Aesiopia microcephala	Aesiopia	microcephala		Aesopia microcephala	Aesopia	microcephala		Type 1a	7	12		AISIAPA MICRACIPALA	ESIAPA MICRACIPALA	1	0	1	0	1	0	0.8235	1	0.9302	0.7368	1	0.8889	1	0	1	0	1	0	0	0	0	0	0	0	1	0	1	0	1	0	1	0	0	0
Species	CAABWEB	Aesopia microcephalus	Aesopia	microcephalus		Aesopia microcephala	Aesopia	microcephala		Type 2-P	7	12		AISAPA MICRACIPALIS	ESAPA MICRACIPALA	0	2	0	2	0	2	1	0.8148	0.8837	1	0.7586	0.8444	1	0	1	0	1	0	0	0	1	0	0	0	0	0	1	0	1	0	1	0	0	0
Species	CAABWEB	Aetomylaeus verspertilio	Aetomylaeus	verspertilio		Aetomylaeus vespertilio	Aetomylaeus	vespertilio		Type 1a	11	11		AITAMILIS VIRSPIRTILIA	ETAMILIS VIRSPIRTILIA	0	1	0	1	0	1	1	0.88	0.9388	1	0.8148	0.902	1	0	1	0	0	0	0	0	0	0	0	0	1	0	1	0	1	0	1	0	0	0
Species	CAABWEB	Agatha metcalfi	Agatha	metcalfi		Agatha metcalfei	Agatha	metcalfei		Type 1a-P	6	8		AGATA MITCALFI	AGATA MITCALFI	0	1	0	1	0	1	1	0.8421	0.9091	1	0.7619	0.8571	1	0	1	0	1	0	1	0	1	0	0	0	1	0	1	0	1	0	1	0	0	0
Species	CAABWEB	Agelas mauritianus	Agelas	mauritianus		Agelas mauritiana	Agelas	mauritiana		Type 2-P	6	10		AGILAS MAIRITANIS	AGILAS MAIRITANA	0	2	0	2	0	2	1	0.7826	0.8649	1	0.72	0.8205	1	0	1	0	1	5	0	0	1	0	0	0	0	0	1	0	1	0	1	0	0	0
Species	CAABWEB	Agnewia tritoniformus	Agnewia	tritoniformus		Agnewia tritoniformis	Agnewia	tritoniformis		Type 1a-P	7	13		AGNIWA TRITANIFARMIS	AGNIWA TRITANIFARMA	0	1	0	1	0	1	1	0.8571	0.9091	1	0.8	0.8696	1	0	1	0	1	2	1	0	1	0	0	0	1	0	1	0	1	0	1	0	0	0
Species	CAABWEB	Agyropelacus gigas	Agyropelacus	gigas		Argyropelecus gigas	Argyropelecus	gigas		Type 2	12	5		AGIRAPILACIS GIGAS	AGIRAPILACIS GIGA	2	0	2	0	2	0	0.7407	1	0.8205	0.6207	1	0.7317	1	0	1	0	0	1	0	0	0	0	0	0	0	0	0	0	1	0	1	0	0	0
Species	CAABWEB	Agyropelecus gigas	Agyropelecus	gigas		Argyropelecus gigas	Argyropelecus	gigas		Type 1a	12	5		AGIRAPILICIS GIGAS	AGIRAPILICIS GIGA	1	0	1	0	1	0	0.8889	1	0.9231	0.8276	1	0.878	1	0	1	0	0	1	0	0	0	0	0	0	1	0	1	0	1	0	1	0	0	0
Species	CAABWEB	Albunea occultus	Albunea	occultus		Albunea occulatus	Albunea	occulatus		Type 1a	7	8		ALBINIA ACILTIS	ALBINIA OCILTA	0	1	0	1	0	1	1	0.8421	0.9143	1	0.7619	0.8649	1	1	1	1	1	1	0	0	0	1	0	0	1	0	1	0	1	1	1	1	0	0
Species	CAABWEB	Aldrichetta forteri	Aldrichetta	forteri		Aldrichetta forsteri	Aldrichetta	forsteri		Type 1a	11	7		ALDRICITA FARTIRI	ALDRICITA FARTIRI	0	1	0	1	0	1	1	0.8235	0.9268	1	0.7368	0.8837	1	0	1	0	0	0	0	0	0	0	0	0	1	0	1	0	1	0	1	0	0	0
Species	CAABWEB	Alepisaurus brevirostrus	Alepisaurus	brevirostrus		Alepisaurus brevirostris	Alepisaurus	brevirostris		Type 1a-P	11	12		ALIPISAIRIS BRIVIRASTRIS	ALIPISAIRIS BRIVIRASTRA	0	1	0	1	0	1	1	0.8462	0.92	1	0.7857	0.8846	1	0	1	0	1	3	1	0	1	0	0	0	1	0	1	0	1	0	1	0	0	0
Species	CAABWEB	Alertigorgia mjobergi	Alertigorgia	mjobergi		Alertigorgia mjoebergi	Alertigorgia	mjoebergi		Type 1a	12	8		ALIRTIGARGA MJABIRGI	ALIRTIGARGA MJABIRGI	0	1	0	1	0	1	1	0.8421	0.9333	1	0.7619	0.8936	1	0	1	0	1	1	0	0	0	0	0	0	1	0	1	0	1	0	1	0	0	0
Species	CAABWEB	Aleura scripta	Aleura	scripta		Aleuron scriptor	Aleuron	scriptor		Type 4	6	7		ALIRA SRIPTA	ALIRA SCRIPTA	2	2	2	2	2	2	0.6667	0.7059	0.6875	0.5882	0.6316	0.5882	0	1	1	3	0	0	0	0	0	0	0	0	0	0	0	0	0	1	0	3	0	0
Species	CAABWEB	Allocyttus verucosus	Allocyttus	verucosus		Allocyttus verrucosus	Allocyttus	verrucosus		Type 1a-P	10	9		ALACITIS VIRICASIS	ALACITIS VIRICASA	0	1	0	1	0	1	1	0.9524	0.9767	1	0.8696	0.9333	1	0	1	0	1	3	1	0	1	0	1	0	1	0	1	0	1	0	1	0	0	0
Species	CAABWEB	Allomyeterus pilatus	Allomyeterus	pilatus		Allomycterus pilatus	Allomycterus	pilatus		Type 1a	12	7		ALAMITIRIS PILATIS	ALAMITIRIS PILATA	1	0	1	0	1	0	0.8462	1	0.9048	0.7857	1	0.8636	1	0	1	0	0	0	0	0	0	0	0	0	1	0	1	0	1	0	1	0	0	0
Species	CAABWEB	Allotaius spariforme	Allotaius	spariforme		Allotaius spariformis	Allotaius	spariformis		Type 2	9	10		ALATAIS SPARIFARMI	ALATAIS SPARIFARMI	0	2	0	2	0	2	1	0.7826	0.8837	1	0.72	0.8444	1	0	1	0	1	0	0	0	0	0	0	0	0	0	1	0	1	0	1	0	0	0
Species	CAABWEB	Allotaius spariformes	Allotaius	spariformes		Allotaius spariformis	Allotaius	spariformis		Type 1a-P	9	11		ALATAIS SPARIFARMIS	ALATAIS SPARIFARMA	0	1	0	1	0	1	1	0.8333	0.9091	1	0.7692	0.8696	1	0	1	0	1	0	1	0	1	0	0	0	1	0	1	0	1	0	1	0	0	0
Species	CAABWEB	Allothunnus fallei	Allothunnus	fallei		Allothunnus fallai	Allothunnus	fallai		Type 1a	11	6		ALATINIS FALI	ALATINIS FALI	0	1	0	1	0	1	1	0.7143	0.8947	1	0.625	0.85	1	0	1	0	1	0	0	0	0	0	0	0	0	0	1	0	1	0	1	0	0	0
Species	CAABWEB	Alona diaphana	Alona	diaphana		Apona diaphana	Apona	diaphana		Type 1a	5	8		ALANA DAPANA	ALANA DAPANA	1	0	1	0	1	0	0.6667	1	0.8667	0.5714	1	0.8125	1	0	1	0	0	0	0	0	0	0	0	0	0	0	1	0	1	1	1	1	0	0
Species	CAABWEB	Alope australiensis	Alope	australiensis		Alope australis	Alope	australis		Type 3	5	9		ALAPI AISTRALINSIS	ALAPI AISTRALINSA	0	4	0	4	0	4	1	0.8333	0.8889	1	0.7692	0.8421	1	0	1	0	1	2	0	0	0	0	0	0	0	0	1	0	1	0	1	0	0	0
Species	CAABWEB	Alopius pelagicus	Alopius	pelagicus		Alopias pelagicus	Alopias	pelagicus		Type 1a	7	9		ALAPIS PILAGICIS	ALAPIS PILAGICA	1	0	1	0	1	0	0.75	1	0.8889	0.6667	1	0.8421	1	0	1	0	1	1	0	0	0	0	0	0	0	0	1	0	1	1	1	1	0	0
Species	CAABWEB	Aluteres scriptus	Aluteres	scriptus		Aluterus scriptus	Aluterus	scriptus		Type 1a-P	8	8		ALITIRIS SRIPTIS	ALITIRIS SCRIPTA	1	0	1	0	1	0	0.7778	1	0.8889	0.7	1	0.8421	1	0	1	0	1	0	1	0	1	0	0	0	0	0	1	0	1	0	1	0	0	0
Species	CAABWEB	Amarinus lawvis	Amarinus	lawvis		Amarinus laevis	Amarinus	laevis		Type 1a	8	6		AMARINIS LAWVIS	AMARINIS LAWVA	0	1	0	1	0	1	1	0.7143	0.875	1	0.625	0.8235	1	0	1	1	1	1	0	0	0	0	0	0	0	0	1	0	1	0	1	0	0	0
Species	CAABWEB	Ambassis interuplus	Ambassis	interuplus		Ambassis interrupta	Ambassis	interrupta		Type 3	8	10		AMBASIS INTIRIPLIS	AMBASIS INTIRIPLA	0	4	0	4	0	4	1	0.6364	0.8	1	0.5	0.7143	1	0	1	0	1	8	0	0	0	0	0	0	0	0	0	0	1	0	1	0	0	0
Species	CAABWEB	Ambassis interuptus	Ambassis	interuptus		Ambassis interrupta	Ambassis	interrupta		Type 3-P	8	10		AMBASIS INTIRIPTIS	AMBASIS INTIRIPTA	0	3	0	3	0	3	1	0.7273	0.85	1	0.5833	0.7619	1	0	1	0	1	8	0	0	1	0	0	0	0	0	1	0	1	0	1	1	0	0
Species	CAABWEB	Ambassis mulleri	Ambassis	mulleri		Ambassis muelleri	Ambassis	muelleri		Type 1a-P	8	7		AMBASIS MILIRI	AMBASIS MILIRI	0	1	0	1	0	1	1	0.8235	0.9143	1	0.7368	0.8649	1	0	1	0	1	2	1	0	1	0	0	0	1	0	1	0	1	0	1	1	0	0
Species	CAABWEB	Ambassis vachelli	Ambassis	vachelli		Ambassis vachellii	Ambassis	vachellii		Type 1a-P	8	8		AMBASIS VACILI	AMBASIS VACILI	0	1	0	1	0	1	1	0.9474	0.973	1	0.8571	0.9231	1	0	1	0	1	0	1	0	1	0	1	0	1	0	1	0	1	0	1	0	0	0
Species	CAABWEB	Amblyeleotris gymnocephalus	Amblyeleotris	gymnocephalus		Amblyeleotris gymnocephala	Amblyeleotris	gymnocephala		Type 2-P	13	12		AMBLILIATRIS GIMNACIPALIS	AMBLILIATRIS GIMNACIPALA	0	2	0	2	0	2	1	0.8148	0.9091	1	0.7586	0.8772	1	0	1	0	1	1	0	0	1	0	0	0	1	0	1	0	1	0	1	1	0	0
Species	CAABWEB	Amblygobius phlena	Amblygobius	phlena		Amblygobius phalaena	Amblygobius	phalaena		Type 2	11	6		AMBLIGABIS PLINA	AMBLIGABIS FLINA	0	2	0	2	0	2	1	0.625	0.85	1	0.5556	0.8095	1	0	1	0	1	4	0	0	0	0	0	0	0	0	1	0	1	0	1	0	0	0
Species	CAABWEB	Amblyneustes ovum	Amblyneustes	ovum		Amblypneustes ovum	Amblypneustes	ovum		Type 1a	12	4		AMBLINISTIS AVIM	AMBLINISTIS OVIM	1	0	1	0	1	0	0.8889	1	0.9189	0.8276	1	0.8718	1	0	1	0	1	1	0	0	0	0	0	0	1	0	1	0	1	0	1	0	0	0
Species	CAABWEB	Ammotretis elongata	Ammotretis	elongata		Ammotretis elongatus	Ammotretis	elongatus		Type 2-P	10	8		AMATRITIS ILANGATA	AMATRITIS ELANGATA	0	2	0	2	0	2	1	0.7368	0.878	1	0.6667	0.8372	1	0	1	0	1	9	0	0	1	0	0	0	0	0	1	0	1	0	1	1	0	0
Species	CAABWEB	Amniataba caudovittatus	Amniataba	caudovittatus		Amniataba caudavittata	Amniataba	caudavittata		Type 3-P	9	13		AMNATABA CAIDAVITATIS	AMNATABA CAIDAVITATA	0	3	0	3	0	3	1	0.6667	0.8085	1	0.5517	0.7347	1	0	1	0	1	0	0	0	1	0	0	0	0	0	0	0	1	0	1	0	0	0
Species	CAABWEB	Amotretis rostratus	Amotretis	rostratus		Ammotretis rostratus	Ammotretis	rostratus		Type 1a-P	9	9		AMATRITIS RASTRATIS	AMATRITIS RASTRATA	1	0	1	0	1	0	0.9524	1	0.9756	0.8696	1	0.9302	1	0	1	0	1	2	1	0	1	0	1	0	1	0	1	0	1	0	1	0	0	0
Species	CAABWEB	Ampelisca euroe	Ampelisca	euroe		Ampelisca euroa	Ampelisca	euroa		Type 1a	9	5		AMPILISA IRI	AMPILISA URI	0	1	0	1	0	1	1	0.6667	0.875	1	0.5714	0.8235	1	0	1	0	1	1	0	0	0	0	0	0	0	0	1	0	1	0	1	0	0	0
Species	CAABWEB	Amphibolis antartica	Amphibolis	antartica		Amphibolis antarctica	Amphibolis	antarctica		Type 1a	10	9		AMPIBALIS ANTARTICA	AMPIBALIS ANTARTICA	0	1	0	1	0	1	1	0.8571	0.9302	1	0.7826	0.8889	1	0	1	0	1	0	0	0	0	0	0	0	1	0	1	0	1	0	1	0	0	0
Species	CAABWEB	Amphilophus labiatum	Amphilophus	labiatum		Amphilophus labiatus	Amphilophus	labiatus		Type 1a-P	11	8		AMPILAPIS LABATIM	AMPILAPIS LABATA	0	1	0	1	0	1	1	0.7778	0.9048	1	0.7	0.8636	1	0	1	0	0	2	0	0	1	0	0	0	1	0	1	0	1	0	1	0	0	0
Species	CAABWEB	Amphimendon paraviridis	Amphimendon	paraviridis		Amphimedon paraviridis	Amphimedon	paraviridis		Type 1a	10	11		AMPIMINDAN PARAVIRIDIS	AMPIMINDAN PARAVIRIDA	1	0	1	0	1	0	0.8696	1	0.9362	0.8	1	0.898	1	0	1	0	1	0	0	0	0	0	0	0	1	0	1	0	1	0	1	2	0	0
Species	CAABWEB	Amphiprion clarkki	Amphiprion	clarkki		Amphiprion clarkii	Amphiprion	clarkii		Type 1a-P	10	7		AMPIPRIAN CLARCI	AMPIPRIAN CLARCI	0	1	0	1	0	1	1	0.875	0.9474	1	0.6667	0.85	1	0	1	0	1	0	1	0	1	0	0	0	1	0	1	0	1	0	1	0	0	0
Species	CAABWEB	Amphirion percula	Amphirion	percula		Amphiprion percula	Amphiprion	percula		Type 1a	9	7		AMPIRIAN PIRCILA	AMPIRIAN PIRCILA	1	0	1	0	1	0	0.8571	1	0.9189	0.7826	1	0.8718	1	0	1	0	0	0	0	0	0	0	0	0	1	0	1	0	1	0	1	0	0	0
Species	CAABWEB	Amphiroa aneps	Amphiroa	aneps		Amphiroa anceps	Amphiroa	anceps		Type 1a	8	5		AMPIRA ANIPS	AMPIRA ANIPS	0	1	0	1	0	1	1	0.7692	0.9032	1	0.6667	0.8485	1	0	1	0	0	1	0	0	0	0	0	0	1	0	1	0	1	0	1	0	0	0
Species	CAABWEB	Amphiroa ephedraca	Amphiroa	ephedraca		Amphiroa ephedraea	Amphiroa	ephedraea		Type 1a	8	9		AMPIRA IPIDRACA	AMPIRA EPIDRACA	0	1	0	1	0	1	1	0.8	0.8947	1	0.7273	0.85	1	0	1	0	1	0	0	0	0	0	0	0	0	0	1	0	1	0	1	0	0	0
Species	CAABWEB	Amphiroa filiacea	Amphiroa	filiacea		Amphiroa foliacea	Amphiroa	foliacea		Type 1a	8	8		AMPIRA FILACIA	AMPIRA FILACIA	0	1	0	1	0	1	1	0.7778	0.8889	1	0.7	0.8421	1	0	1	1	1	0	0	0	0	0	0	0	0	0	1	0	1	0	1	1	0	0
Species	CAABWEB	Ampitoe kava	Ampitoe	kava		Ampithoe kava	Ampithoe	kava		Type 1a-P	7	4		AMPITI CAVA	AMPITI KAVA	1	0	1	0	1	0	0.8235	1	0.8889	0.7368	1	0.8276	1	0	1	2	1	0	1	0	1	0	0	0	0	0	1	0	1	0	1	0	0	0
Species	CAABWEB	Amusium ballottae	Amusium	ballottae		Amusium balloti	Amusium	balloti		Type 3-P	7	7		AMISIM BALATI	AMISIM BALATI	0	3	0	3	0	3	1	0.6667	0.8235	1	0.6	0.7778	1	0	1	0	1	1	1	0	1	0	0	0	0	0	0	0	1	0	1	0	0	0
Species	CAABWEB	Amusium ballotti	Amusium	ballotti		Amusium balloti	Amusium	balloti		Type 1a-P	7	7		AMISIM BALATI	AMISIM BALATI	0	1	0	1	0	1	1	0.9412	0.9697	1	0.8421	0.9143	1	0	1	0	1	1	1	0	1	0	1	0	1	0	1	0	1	0	1	0	0	0
Species	CAABWEB	Amygdalum glaberrium	Amygdalum	glaberrium		Amygdalum glaberrima	Amygdalum	glaberrima		Type 2	9	10		AMIGDALIM GLABIRIM	AMIGDALIM GLABIRA	0	2	0	2	0	2	1	0.7273	0.8571	1	0.6667	0.8182	1	0	1	0	1	1	0	0	0	0	0	0	0	0	1	0	1	0	1	0	0	0
Species	CAABWEB	Anakineticus cuningi	Anakineticus	cuningi		Anakinetica cumingii	Anakinetica	cumingii		Type 4	11	7		ANACINITICIS CININGI	ANACINITICIS CININGI	2	2	2	2	2	2	0.8	0.7059	0.7619	0.7407	0.5263	0.6364	1	0	1	0	1	2	0	0	0	0	0	0	0	0	0	0	0	0	1	0	0	0
Species	CAABWEB	Anampses melagrides	Anampses	melagrides		Anampses meleagrides	Anampses	meleagrides		Type 1a	8	10		ANAMPSIS MILAGRIDIS	ANAMPSIS MILAGRIDA	0	1	0	1	0	1	1	0.8696	0.9268	1	0.8	0.8837	1	0	1	0	1	0	0	0	0	0	0	0	1	0	1	0	1	0	1	0	0	0
Species	CAABWEB	Ananthochromis polyacanthus	Ananthochromis	polyacanthus		Acanthochromis polyacanthus	Acanthochromis	polyacanthus		Type 1a	14	12		ANANTACRAMIS PALIACANTIS	ANANTACRAMIS PALIACANTA	1	0	1	0	1	0	0.8667	1	0.9286	0.8125	1	0.8966	1	0	1	0	0	0	0	0	0	0	0	0	1	0	1	1	1	1	1	3	0	0
Species	CAABWEB	Anapagurus bonneri	Anapagurus	bonneri		Anapagurus bonnieri	Anapagurus	bonnieri		Type 1a-P	10	7		ANAPAGIRIS BANIRI	ANAPAGIRIS BANIRI	0	1	0	1	0	1	1	0.8235	0.9231	1	0.7368	0.878	1	0	1	0	1	0	1	0	1	0	0	0	1	0	1	0	1	0	1	0	0	0
Species	CAABWEB	Ancanthella klethra	Ancanthella	klethra		Acanthella klethra	Acanthella	klethra		Type 1a	10	7		ANCANTILA CLITRA	ANCANTILA KLITRA	1	0	1	0	1	0	0.8696	1	0.9231	0.8	1	0.878	1	0	1	0	0	0	0	0	0	0	0	0	1	0	1	0	1	0	1	0	0	0
Species	CAABWEB	Ancanthopagrus australis	Ancanthopagrus	australis		Acanthopagrus australis	Acanthopagrus	australis		Type 1a	13	9		ANCANTAPAGRIS AISTRALIS	ANCANTAPAGRIS AISTRALA	1	0	1	0	1	0	0.8966	1	0.9388	0.8387	1	0.902	1	0	1	0	0	7	0	0	0	0	0	0	1	0	1	0	1	0	1	0	0	0
Species	CAABWEB	Ancanthropagrus australis	Ancanthropagrus	australis		Acanthopagrus australis	Acanthopagrus	australis		Type 2	13	9		ANCANTRAPAGRIS AISTRALIS	ANCANTRAPAGRIS AISTRALA	2	0	2	0	2	0	0.8	1	0.88	0.6875	1	0.8077	1	0	1	0	0	7	0	0	0	0	0	0	0	0	1	0	1	0	1	0	0	0
Species	CAABWEB	Angilla australis	Angilla	australis		Anguilla australis	Anguilla	australis		Type 1a-P	7	9		ANGILA AISTRALIS	ANGILA AISTRALA	1	0	1	0	1	0	0.8235	1	0.9189	0.7368	1	0.8718	1	1	1	7	1	9	1	0	1	0	0	0	1	0	1	1	1	3	1	13	0	0
Species	CAABWEB	Anguilla bicolour	Anguilla	bicolour		Anguilla bicolor	Anguilla	bicolor		Type 1a	8	7		ANGILA BICALAIR	ANGILA BICALAIR	0	1	0	1	0	1	1	0.8235	0.9143	1	0.7368	0.8649	1	0	1	1	1	2	0	0	0	0	0	0	1	0	1	0	1	0	1	0	0	0
Species	CAABWEB	Angullia reinhardtii	Angullia	reinhardtii		Anguilla reinhardtii	Anguilla	reinhardtii		Type 2-P	8	11		ANGILA RINARDTI	ANGILA RINARDTI	2	0	2	0	2	0	0.6667	1	0.8571	0.5	1	0.7727	1	0	1	0	1	0	1	0	1	0	0	0	0	0	1	0	1	0	1	0	0	0
Species	CAABWEB	Anisodonta subulata	Anisodonta	subulata		Anisodonta subalata	Anisodonta	subalata		Type 1a	10	8		ANISADANTA SIBILATA	ANISADANTA SIBILATA	0	1	0	1	0	1	1	0.7778	0.9	1	0.7	0.8571	1	0	1	0	1	2	0	0	0	0	0	0	1	0	1	0	1	1	1	1	0	0
Species	CAABWEB	Anmblyrhynchotes spinosissimus	Anmblyrhynchotes	spinosissimus		Amblyrhynchotes spinosissimus	Amblyrhynchotes	spinosissimus		Type 1a	15	13		ANMBLIRINCATIS SPINASISIMIS	ANMBLIRINCATIS SPINASISIMA	1	0	1	0	1	0	0.9091	1	0.9508	0.8571	1	0.9206	1	0	1	0	1	16	0	0	0	0	1	0	1	0	1	0	1	0	1	0	0	0
Species	CAABWEB	Annachlanys flabellata	Annachlanys	flabellata		Annachlamys flabellata	Annachlamys	flabellata		Type 1a	11	10		ANACLANIS FLABILATA	ANACLANIS FLABILATA	1	0	1	0	1	0	0.8333	1	0.913	0.7692	1	0.875	1	0	1	0	1	0	0	0	0	0	0	0	1	0	1	0	1	0	1	0	0	0
Species	CAABWEB	Annachlymus flabellata	Annachlymus	flabellata		Annachlamys flabellata	Annachlamys	flabellata		Type 2	11	10		ANACLIMIS FLABILATA	ANACLIMIS FLABILATA	2	0	2	0	2	0	0.6667	1	0.8261	0.6154	1	0.7917	1	0	1	0	1	0	0	0	0	0	0	0	0	0	0	0	1	0	1	0	0	0
Species	CAABWEB	Annachlymys flabellata	Annachlymys	flabellata		Annachlamys flabellata	Annachlamys	flabellata		Type 1a	11	10		ANACLIMIS FLABILATA	ANACLIMIS FLABILATA	1	0	1	0	1	0	0.8333	1	0.913	0.7692	1	0.875	1	0	1	0	1	0	0	0	0	0	0	0	1	0	1	0	1	0	1	0	0	0
Species	CAABWEB	Anodroma matsudairae	Anodroma	matsudairae		Oceanodroma matsudairae	Oceanodroma	matsudairae		Type 3	8	11		ANADRAMA MATSIDAIRI	ANADRAMA MATSIDAIRI	3	0	3	0	3	0	0.6667	1	0.8444	0.6087	1	0.8085	0	0	0	0	0	2	0	0	0	0	0	0	0	0	1	0	1	0	1	0	0	0
Species	CAABWEB	Anoploploma fimbria	Anoploploma	fimbria		Anoplopoma fimbria	Anoplopoma	fimbria		Type 1a	10	7		ANAPLAPLAMA FIMBRA	ANAPLAPLAMA FIMBRA	1	0	1	0	1	0	0.8696	1	0.9231	0.8	1	0.878	1	0	1	0	1	1	0	0	0	0	0	0	1	0	1	0	1	0	1	0	0	0
Species	CAABWEB	Anoxyristis cuspidatus	Anoxyristis	cuspidatus		Anoxypristis cuspidata	Anoxypristis	cuspidata		Type 4	11	9		ANAXIRISTIS CISPIDATIS	ANAXIRISTIS CISPIDATA	1	2	1	2	1	2	0.88	0.7619	0.8261	0.8148	0.6957	0.75	1	0	1	0	0	0	0	0	0	0	0	0	0	0	0	0	1	1	1	1	0	0
Species	CAABWEB	Anozypristis cuspidata	Anozypristis	cuspidata		Anoxypristis cuspidata	Anoxypristis	cuspidata		Type 1a	12	9		ANASIPRISTIS CISPIDATA	ANASIPRISTIS CISPIDATA	1	0	1	0	1	0	0.8462	1	0.913	0.7857	1	0.875	1	0	1	0	1	0	0	0	0	0	0	0	1	0	1	0	1	0	1	0	0	0
Species	CAABWEB	Antarcturus mawsoni	Antarcturus	mawsoni		Antarctus mawsoni	Antarctus	mawsoni		Type 2	9	7		ANTARCTIRIS MAWSANI	ANTARCTIRIS MAWSANI	2	0	2	0	2	0	0.9091	1	0.9474	0.8333	1	0.9	1	0	1	0	1	7	0	0	0	0	0	0	1	0	1	0	1	1	1	3	0	0
Species	CAABWEB	Antennaris mummifer	Antennaris	mummifer		Antennarius nummifer	Antennarius	nummifer		Type 4	10	8		ANTINARIS MIMIFIR	ANTINARIS MIMIFIR	1	1	1	1	1	1	0.8696	0.7778	0.8293	0.8	0.7	0.7442	1	0	1	0	0	0	0	0	0	0	0	0	0	0	0	0	1	0	1	0	0	0
Species	CAABWEB	Antennaris nummifer	Antennaris	nummifer		Antennarius nummifer	Antennarius	nummifer		Type 1a-P	10	8		ANTINARIS NIMIFIR	ANTINARIS NIMIFIR	1	0	1	0	1	0	0.8696	1	0.9268	0.8	1	0.8837	1	0	1	0	1	0	1	0	1	0	0	0	1	0	1	0	1	0	1	0	0	0
Species	CAABWEB	Anthothoe albocinata	Anthothoe	albocinata		Anthothoe albocincta	Anthothoe	albocincta		Type 1a	9	10		ANTATI ALBACINATA	ANTATI ALBACINATA	0	1	0	1	0	1	1	0.8182	0.9048	1	0.75	0.8636	1	0	1	1	1	0	0	0	0	0	0	0	1	0	1	0	1	0	1	0	0	0
Species	CAABWEB	Apistis carinatus	Apistis	carinatus		Apistus carinatus	Apistus	carinatus		Type 1a-P	7	9		APISTIS CARINATIS	APISTIS CARINATA	1	0	1	0	1	0	0.75	1	0.8889	0.6667	1	0.8421	1	0	1	1	1	2	1	0	1	0	0	0	0	0	1	0	1	0	1	0	0	0
Species	CAABWEB	Apistops coloundra	Apistops	coloundra		Apistops caloundra	Apistops	caloundra		Type 1a-P	8	9		APISTAPS CALAINDRA	APISTAPS CALAINDRA	0	1	0	1	0	1	1	0.8	0.8947	1	0.7273	0.85	1	0	1	0	1	1	1	0	1	0	0	0	0	0	1	0	1	0	1	0	0	0
Species	CAABWEB	Aplidium behami	Aplidium	behami		Aplidium benhami	Aplidium	benhami		Type 1a	8	6		APLIDIM BIAMI	APLIDIM BIAMI	0	1	0	1	0	1	1	0.8	0.9091	1	0.7059	0.8571	1	0	1	0	0	0	0	0	0	0	0	0	1	0	1	0	1	0	1	0	0	0
Species	CAABWEB	Aplidium caeleste	Aplidium	caeleste		Aplidium caelestis	Aplidium	caelestis		Type 2	8	8		APLIDIM CILISTI	APLIDIM CILISTI	0	2	0	2	0	2	1	0.7368	0.8649	1	0.6667	0.8205	1	0	1	0	1	0	0	0	0	0	0	0	0	0	1	0	1	0	1	0	0	0
Species	CAABWEB	Aplidium pantherium	Aplidium	pantherium		Aplidium pantherinum	Aplidium	pantherinum		Type 1a	8	10		APLIDIM PANTIRIM	APLIDIM PANTIRA	0	1	0	1	0	1	1	0.8696	0.9268	1	0.8	0.8837	1	0	1	0	1	0	0	0	0	0	0	0	1	0	1	0	1	0	1	0	0	0
Species	CAABWEB	Aplodactylus actidens	Aplodactylus	actidens		Aplodactylus arctidens	Aplodactylus	arctidens		Type 1a	12	8		APLADACTILIS ACTIDINS	APLADACTILIS ACTIDINS	0	1	0	1	0	1	1	0.8421	0.9333	1	0.7619	0.8936	1	0	1	0	0	0	0	0	0	0	0	0	1	0	1	0	1	0	1	0	0	0
Species	CAABWEB	Apogon albimarculosus	Apogon	albimarculosus		Apogon albimaculosus	Apogon	albimaculosus		Type 1a	6	13		APAGAN ALBIMARCILASIS	APAGAN ALBIMARCILASA	0	1	0	1	0	1	1	0.8966	0.9302	1	0.8387	0.8889	1	0	1	0	1	4	0	0	0	0	0	0	1	0	1	0	1	0	1	0	0	0
Species	CAABWEB	Apogon artipes	Apogon	artipes		Apogon atripes	Apogon	atripes		Type 1b	6	7		APAGAN ARTIPIS	APAGAN ARTIPA	0	2	0	1	0	1	1	0.625	0.8	1	0.5556	0.75	1	0	1	0	0	0	0	0	0	0	0	0	0	0	0	0	1	0	1	0	0	0
Species	CAABWEB	Apogon artripes	Apogon	artripes		Apogon atripes	Apogon	atripes		Type 1a	6	7		APAGAN ARTRIPIS	APAGAN ARTRIPA	0	1	0	1	0	1	1	0.8235	0.9032	1	0.7368	0.8485	1	0	1	0	0	0	0	0	0	0	0	0	1	0	1	0	1	0	1	1	0	0
Species	CAABWEB	Apogon cavitenis	Apogon	cavitenis		Apogon cavitiensis	Apogon	cavitiensis		Type 2	6	9		APAGAN CAVITINIS	APAGAN CAVITINA	0	2	0	2	0	2	1	0.7273	0.8333	1	0.5833	0.7368	1	0	1	0	1	0	0	0	0	0	0	0	0	0	0	0	1	0	1	0	0	0
Species	CAABWEB	Apogon elliotti	Apogon	elliotti		Apogon ellioti	Apogon	ellioti		Type 1a-P	6	7		APAGAN ILIATI	APAGAN ELIATI	0	1	0	1	0	1	1	0.9412	0.9677	1	0.8421	0.9091	1	0	1	0	1	2	1	0	1	0	1	0	1	0	1	0	1	1	1	1	0	0
Species	CAABWEB	Apogon elliottii	Apogon	elliottii		Apogon ellioti	Apogon	ellioti		Type 2-P	6	7		APAGAN ILIATI	APAGAN ELIATI	0	2	0	2	0	2	1	0.8889	0.9375	1	0.7	0.8235	1	0	1	0	1	2	1	0	1	0	0	0	1	0	1	0	1	1	1	1	0	0
Species	CAABWEB	Apogon fuscomaculata	Apogon	fuscomaculata		Apogon fuscomaculatus	Apogon	fuscomaculatus		Type 2-P	6	13		APAGAN FISAMACILATA	APAGAN FISAMACILATA	0	2	0	2	0	2	1	0.8276	0.8837	1	0.7742	0.8444	1	0	1	0	1	0	0	0	1	0	0	0	0	0	1	0	1	0	1	0	0	0
Species	CAABWEB	Apogon mocochrous	Apogon	mocochrous		Apogon monochrous	Apogon	monochrous		Type 1a	6	10		APAGAN MACACRAIS	APAGAN MACACRAA	0	1	0	1	0	1	1	0.8182	0.8889	1	0.75	0.8421	1	0	1	0	0	0	0	0	0	0	0	0	0	0	1	0	1	0	1	0	0	0
Species	CAABWEB	Apogon nigripinis	Apogon	nigripinis		Apogon nigripinnis	Apogon	nigripinnis		Type 1a-P	6	10		APAGAN NIGRIPINIS	APAGAN NIGRIPINA	0	1	0	1	0	1	1	0.9565	0.973	1	0.88	0.9231	1	0	1	1	1	5	1	0	1	0	1	0	1	0	1	0	1	1	1	2	0	0
Species	CAABWEB	Apogon nigrofasciata	Apogon	nigrofasciata		Apogon nigrofasciatus	Apogon	nigrofasciatus		Type 2-P	6	13		APAGAN NIGRAFASATA	APAGAN NIGRAFASATA	0	2	0	2	0	2	1	0.8276	0.8837	1	0.7742	0.8444	1	0	1	0	1	5	0	0	1	0	0	0	0	0	1	0	1	0	1	1	0	0
Species	CAABWEB	Apogon paii	Apogon	paii		Apogon parri	Apogon	parri		Type 2	6	4		APAGAN PAI	APAGAN PAI	0	2	0	2	0	2	1	0.5455	0.8	1	0.4615	0.7407	1	0	1	0	0	0	0	0	0	0	0	0	0	0	0	0	1	0	1	0	0	0
Species	CAABWEB	Apogon proeruptus	Apogon	proeruptus		Apogon properupta	Apogon	properupta		Type 3	6	10		APAGAN PRIRIPTIS	APAGAN PRIRIPTA	0	3	0	3	0	3	1	0.6364	0.7778	1	0.5	0.6842	1	0	1	0	0	0	0	0	0	0	0	0	0	0	0	0	0	0	1	0	0	0
Species	CAABWEB	Apogon robusta	Apogon	robusta		Apogon robustus	Apogon	robustus		Type 2-P	6	7		APAGAN RABISTA	APAGAN RABISTA	0	2	0	2	0	2	1	0.7059	0.8387	1	0.6316	0.7879	1	0	1	0	1	0	0	0	1	0	0	0	0	0	0	0	1	1	1	2	0	0
Species	CAABWEB	Apogon ruepellii	Apogon	ruepellii		Apogon rueppellii	Apogon	rueppellii		Type 1a-P	6	9		APAGAN RIPILI	APAGAN RIPILI	0	1	0	1	0	1	1	0.9524	0.9714	1	0.8696	0.9189	1	0	1	0	1	0	1	0	1	0	1	0	1	0	1	0	1	0	1	1	0	0
Species	CAABWEB	Apogon semilineata	Apogon	semilineata		Apogon semilineatus	Apogon	semilineatus		Type 2-P	6	11		APAGAN SIMILINIATA	APAGAN SIMILINIATA	0	2	0	2	0	2	1	0.8	0.8718	1	0.7407	0.8293	1	0	1	0	1	1	0	0	1	0	0	0	0	0	1	0	1	0	1	0	0	0
Species	CAABWEB	Apogonopis anomalus	Apogonopis	anomalus		Apogonops anomalus	Apogonops	anomalus		Type 1a	9	8		APAGANAPIS ANAMALIS	APAGANAPIS ANAMALA	1	0	1	0	1	0	0.8571	1	0.9231	0.7826	1	0.878	1	0	1	1	1	0	0	0	0	0	0	0	1	0	1	0	1	0	1	1	0	0
Species	CAABWEB	Apogonops anomalous	Apogonops	anomalous		Apogonops anomalus	Apogonops	anomalus		Type 1a	9	8		APAGANAPS ANAMALAIS	APAGANAPS ANAMALAA	0	1	0	1	0	1	1	0.8421	0.9231	1	0.7619	0.878	1	0	1	0	1	0	0	0	0	0	0	0	1	0	1	0	1	0	1	0	0	0
Species	CAABWEB	Apopgon ruepelli	Apopgon	ruepelli		Apogon rueppellii	Apogon	rueppellii		Type 4	6	8		APAPGAN RIPILI	APAPGAN RIPILI	1	2	1	2	1	2	0.8	0.9	0.8571	0.7059	0.7273	0.7027	1	0	1	0	0	0	0	0	0	0	0	0	0	0	1	0	1	0	1	0	0	0
Species	CAABWEB	Apophloea sinclairii	Apophloea	sinclairii		Apophlaea sinclairii	Apophlaea	sinclairii		Type 1a	9	10		APAPLIA SINCLAIRI	APAPLIA SINCLAIRI	1	0	1	0	1	0	0.8	1	0.9048	0.7273	1	0.8636	1	0	1	0	1	0	0	0	0	0	0	0	1	0	1	0	1	0	1	0	0	0
Species	CAABWEB	Aprion viriscens	Aprion	viriscens		Aprion virescens	Aprion	virescens		Type 1a-P	6	9		APRIAN VIRISINS	APRIAN VIRISINS	0	1	0	1	0	1	1	0.8	0.8824	1	0.7273	0.8333	1	0	1	0	1	1	1	0	1	0	0	0	0	0	1	0	1	0	1	0	0	0
Species	CAABWEB	Apristuris longicephalus	Apristuris	longicephalus		Apristurus longicephalus	Apristurus	longicephalus		Type 1a-P	10	13		APRISTIRIS LANGICIPALIS	APRISTIRIS LANGICIPALA	1	0	1	0	1	0	0.8182	1	0.92	0.75	1	0.8846	1	0	1	0	1	14	1	0	1	0	0	0	1	0	1	0	1	0	1	1	0	0
Species	CAABWEB	Aptychotrenata vincentiana	Aptychotrenata	vincentiana		Aptychotrema vincentiana	Aptychotrema	vincentiana		Type 3	12	11		APTICATRINATA VINCINTANA	APTICATRINATA VINCINTANA	3	0	3	0	3	0	0.7857	1	0.8846	0.7333	1	0.8519	1	0	1	0	1	0	0	0	0	0	0	0	0	0	1	0	1	0	1	0	0	0
Species	CAABWEB	Arachnoides zealandiae	Arachnoides	zealandiae		Arachnoides zelandiae	Arachnoides	zelandiae		Type 1a	11	9		ARACNADIS SIALANDI	ARACNADIS ZIALANDI	0	1	0	1	0	1	1	0.8571	0.9333	1	0.7826	0.8936	1	0	1	0	1	0	0	0	0	0	0	0	1	0	1	0	1	0	1	0	0	0
Species	CAABWEB	Arathron meleagris	Arathron	meleagris		Arothron meleagris	Arothron	meleagris		Type 1a-P	8	9		ARATRAN MILIAGRIS	ARATRAN MILIAGRA	1	0	1	0	1	0	0.7778	1	0.8947	0.7	1	0.85	1	0	1	0	1	0	1	0	1	0	0	0	0	0	1	0	1	0	1	0	0	0
Species	CAABWEB	Arathron stellatus	Arathron	stellatus		Arothron stellatus	Arothron	stellatus		Type 1a-P	8	9		ARATRAN STILATIS	ARATRAN STILATA	1	0	1	0	1	0	0.7778	1	0.8947	0.7	1	0.85	1	0	1	0	1	0	1	0	1	0	0	0	0	0	1	0	1	0	1	0	0	0
Species	CAABWEB	Arcana aurita	Arcana	aurita		Aracana aurita	Aracana	aurita		Type 1a	6	6		ARCANA AIRITA	ARCANA AIRITA	1	0	1	0	1	0	0.8	1	0.8966	0.7059	1	0.8387	1	0	1	0	1	3	0	0	0	0	0	0	0	0	1	0	1	0	1	0	0	0
Species	CAABWEB	Archastrea angulatus	Archastrea	angulatus		Archaster angulatus	Archaster	angulatus		Type 2	9	9		ARCASTRIA ANGILATIS	ARCASTRIA ANGILATA	2	0	2	0	2	0	0.6667	1	0.8293	0.6087	1	0.7907	1	0	1	0	1	4	0	0	0	0	0	0	0	0	0	0	1	1	1	1	0	0
Species	CAABWEB	Areniogobius bifrenatus	Areniogobius	bifrenatus		Arenigobius bifrenatus	Arenigobius	bifrenatus		Type 1a	11	10		ARINIAGABIS BIFRINATIS	ARINIAGABIS BIFRINATA	1	0	1	0	1	0	0.88	1	0.9362	0.8148	1	0.898	1	0	1	1	1	1	0	0	0	0	0	0	1	0	1	0	1	2	1	2	0	0
Species	CAABWEB	Argrops spinifer	Argrops	spinifer		Argyrops spinifer	Argyrops	spinifer		Type 1a	7	8		ARGRAPS SPINIFIR	ARGRAPS SPINIFIR	1	0	1	0	1	0	0.8235	1	0.9143	0.7368	1	0.8649	1	0	1	1	1	0	0	0	0	0	0	0	1	0	1	0	1	0	1	0	0	0
Species	CAABWEB	Argyropeleus gigas	Argyropeleus	gigas		Argyropelecus gigas	Argyropelecus	gigas		Type 1a	12	5		ARGIRAPILIS GIGAS	ARGIRAPILIS GIGA	1	0	1	0	1	0	0.8889	1	0.9231	0.8276	1	0.878	1	0	1	0	1	0	0	0	0	0	0	0	1	0	1	0	1	0	1	0	0	0
Species	CAABWEB	Argyroperus gigas	Argyroperus	gigas		Argyropelecus gigas	Argyropelecus	gigas		Type 3	11	5		ARGIRAPIRIS GIGAS	ARGIRAPIRIS GIGA	3	0	3	0	3	0	0.7692	1	0.8421	0.7143	1	0.8	1	0	1	0	1	0	0	0	0	0	0	0	0	0	0	0	1	0	1	0	0	0
Species	CAABWEB	Argyrosomus holoepidotus	Argyrosomus	holoepidotus		Argyrosomus hololepidotus	Argyrosomus	hololepidotus		Type 1a	11	12		ARGIRASAMIS ALIPIDATIS	ARGIRASAMIS HALIPIDATA	0	1	0	1	0	1	1	0.8889	0.9412	1	0.8276	0.9057	1	0	1	0	0	3	0	0	0	0	0	0	1	0	1	0	1	0	1	0	0	0
Species	CAABWEB	Arias thalassinus	Arias	thalassinus		Arius thalassinus	Arius	thalassinus		Type 1a	5	11		ARAS TALASINIS	ARAS TALASINA	1	0	1	0	1	0	0.6667	1	0.8889	0.5714	1	0.8421	1	0	1	0	1	0	0	0	0	0	0	0	0	0	1	0	1	0	1	0	0	0
Species	CAABWEB	Ariopsis midgley	Ariopsis	midgley		Ariopsis midgleyi	Ariopsis	midgleyi		Type 1a-P	8	7		ARIAPSIS MIDGLI	ARIAPSIS MIDGLI	0	1	0	1	0	1	1	0.8235	0.9143	1	0.7368	0.8649	1	0	1	0	1	0	1	0	1	0	0	0	1	0	1	0	1	0	1	0	0	0
Species	CAABWEB	Aristacopsis edwardsiana	Aristacopsis	edwardsiana		Aristaeopsis edwardsiana	Aristaeopsis	edwardsiana		Type 1a	12	11		ARISTACAPSIS IDWARDSANA	ARISTACAPSIS EDWARDSANA	1	0	1	0	1	0	0.8462	1	0.92	0.7857	1	0.8846	1	0	1	0	1	2	0	0	0	0	0	0	1	0	1	0	1	0	1	0	0	0
Species	CAABWEB	Aristaemorpha foliacea	Aristaemorpha	foliacea		Aristaeomorpha foliacea	Aristaeomorpha	foliacea		Type 1a	13	8		ARISTIMARPA FALACIA	ARISTIMARPA FALACIA	1	0	1	0	1	0	0.8966	1	0.9362	0.8387	1	0.898	1	0	1	0	1	2	0	0	0	0	0	0	1	0	1	0	1	0	1	0	0	0
Species	CAABWEB	Aristaeomorpha folicea	Aristaeomorpha	folicea		Aristaeomorpha foliacea	Aristaeomorpha	foliacea		Type 1a	14	7		ARISTIAMARPA FALICIA	ARISTIAMARPA FALICIA	0	1	0	1	0	1	1	0.8235	0.9362	1	0.7368	0.898	1	0	1	0	1	2	0	0	0	0	0	0	1	0	1	0	1	0	1	0	0	0
Species	CAABWEB	Arius graeffi	Arius	graeffi		Arius graeffei	Arius	graeffei		Type 1a-P	5	7		ARIS GRIFI	ARIS GRIFI	0	1	0	1	0	1	1	0.8235	0.8966	1	0.7368	0.8387	1	0	1	0	1	1	1	0	1	0	0	0	0	0	1	0	1	1	1	1	0	0
Species	CAABWEB	Arius graffei	Arius	graffei		Arius graeffei	Arius	graeffei		Type 1a	5	7		ARIS GRAFI	ARIS GRAFI	0	1	0	1	0	1	1	0.8235	0.8966	1	0.7368	0.8387	1	0	1	0	1	1	0	0	0	0	0	0	0	0	1	0	1	0	1	0	0	0
Species	CAABWEB	Arius macrocephelus	Arius	macrocephelus		Arius macrocephalus	Arius	macrocephalus		Type 1a	5	13		ARIS MACRACIPILIS	ARIS MACRACIPILA	0	1	0	1	0	1	1	0.8571	0.9	1	0.8	0.8571	1	1	1	1	1	3	0	0	0	0	0	0	1	0	1	0	1	2	1	4	0	0
Species	CAABWEB	Arius macrocephlus	Arius	macrocephlus		Arius macrocephalus	Arius	macrocephalus		Type 1a	5	12		ARIS MACRACIPLIS	ARIS MACRACIPLA	0	1	0	1	0	1	1	0.8889	0.9231	1	0.8276	0.878	1	1	1	1	1	3	0	0	0	0	0	0	1	0	1	0	1	3	1	4	0	0
Species	CAABWEB	Arius thalassina	Arius	thalassina		Arius thalassinus	Arius	thalassinus		Type 2-P	5	10		ARIS TALASINA	ARIS TALASINA	0	2	0	2	0	2	1	0.7826	0.8571	1	0.72	0.8108	1	0	1	0	1	0	0	0	1	0	0	0	0	0	1	0	1	0	1	0	0	0
Species	CAABWEB	Arius thalassinius	Arius	thalassinius		Arius thalassinus	Arius	thalassinus		Type 1a-P	5	11		ARIS TALASINIS	ARIS TALASINA	0	1	0	1	0	1	1	0.88	0.9189	1	0.8148	0.8718	1	0	1	0	1	0	1	0	1	0	0	0	1	0	1	0	1	0	1	0	0	0
Species	CAABWEB	Arius thalassnia	Arius	thalassnia		Arius thalassinus	Arius	thalassinus		Type 3	5	10		ARIS TALASNA	ARIS TALASNA	0	3	0	3	0	3	1	0.6087	0.7429	1	0.56	0.7027	1	0	1	0	1	0	0	0	0	0	0	0	0	0	0	0	0	0	0	0	0	0
Species	CAABWEB	Arnoglossus watei	Arnoglossus	watei		Arnoglossus waitei	Arnoglossus	waitei		Type 1a	11	5		ARNAGLASIS WATI	ARNAGLASIS WATI	0	1	0	1	0	1	1	0.7692	0.9189	1	0.6667	0.8718	1	0	1	0	1	0	0	0	0	0	0	0	1	0	1	0	1	0	1	0	0	0
Species	CAABWEB	Arothon meleagris	Arothon	meleagris		Arothron meleagris	Arothron	meleagris		Type 1a	7	9		ARATAN MILIAGRIS	ARATAN MILIAGRA	1	0	1	0	1	0	0.8235	1	0.9189	0.7368	1	0.8718	1	0	1	0	0	0	0	0	0	0	0	0	1	0	1	0	1	0	1	0	0	0
Species	CAABWEB	Arothron aerstaticus	Arothron	aerstaticus		Arothron aerostaticus	Arothron	aerostaticus		Type 1a	8	11		ARATRAN IRSTATICIS	ARATRAN ERSTATICA	0	1	0	1	0	1	1	0.88	0.9302	1	0.8148	0.8889	1	0	1	0	1	2	0	0	0	0	0	0	1	0	1	0	1	0	1	0	0	0
Species	CAABWEB	Arothron filmamentum	Arothron	filmamentum		Arothron firmamentum	Arothron	firmamentum		Type 1a	8	11		ARATRAN FILMAMINTIM	ARATRAN FILMAMINTA	0	1	0	1	0	1	1	0.8333	0.9048	1	0.7692	0.8636	1	0	1	0	0	1	0	0	0	0	0	0	1	0	1	0	1	0	1	0	0	0
Species	CAABWEB	Arothron hispidis	Arothron	hispidis		Arothron hispidus	Arothron	hispidus		Type 1a-P	8	8		ARATRAN ISPIDIS	ARATRAN HISPIDA	0	1	0	1	0	1	1	0.7778	0.8889	1	0.7	0.8421	1	0	1	0	1	2	1	0	1	0	0	0	0	0	1	0	1	0	1	0	0	0
Species	CAABWEB	Arramphus sclerolepis	Arramphus	sclerolepis		Arrhamphus sclerolepis	Arrhamphus	sclerolepis		Type 1a-P	9	11		ARAMPIS SLIRALIPIS	ARAMPIS SCLIRALIPA	1	0	1	0	1	0	0.8571	1	0.9333	0.7826	1	0.8936	1	0	1	0	1	0	1	0	1	0	0	0	1	0	1	0	1	0	1	0	0	0
Species	CAABWEB	Arrhamphus sclerolpis	Arrhamphus	sclerolpis		Arrhamphus sclerolepis	Arrhamphus	sclerolepis		Type 1a	10	10		ARAMPIS SLIRALPIS	ARAMPIS SCLIRALPA	0	1	0	1	0	1	1	0.8696	0.9333	1	0.8	0.8936	1	0	1	0	1	0	0	0	0	0	0	0	1	0	1	0	1	0	1	0	0	0
Species	CAABWEB	Arripis georgiana	Arripis	georgiana		Arripis georgianus	Arripis	georgianus		Type 2-P	7	9		ARIPIS GIARGANA	ARIPIS GIARGANA	0	2	0	2	0	2	1	0.7619	0.8649	1	0.6957	0.8205	1	0	1	1	1	1	0	0	1	0	0	0	0	0	1	0	1	1	1	2	0	0
Species	CAABWEB	Arripis georgianas	Arripis	georgianas		Arripis georgianus	Arripis	georgianus		Type 1a-P	7	10		ARIPIS GIARGANAS	ARIPIS GIARGANA	0	1	0	1	0	1	1	0.8182	0.8947	1	0.75	0.85	1	0	1	0	1	1	0	0	1	0	0	0	0	0	1	0	1	0	1	0	0	0
Species	CAABWEB	Artedidraco lonnebergi	Artedidraco	lonnebergi		Artedidraco loennbergi	Artedidraco	loennbergi		Type 2	11	10		ARTIDIDRACA LANIBIRGI	ARTIDIDRACA LANIBIRGI	0	2	0	2	0	2	1	0.7273	0.8696	1	0.5833	0.7917	1	0	1	0	1	0	0	0	0	0	0	0	0	0	1	0	1	0	1	0	0	0
Species	CAABWEB	Artedidraco mirius	Artedidraco	mirius		Artedidraco mirus	Artedidraco	mirus		Type 1a-P	11	5		ARTIDIDRACA MIRIS	ARTIDIDRACA MIRA	0	1	0	1	0	1	1	0.7692	0.9189	1	0.6667	0.8718	1	0	1	0	1	0	1	0	1	0	0	0	1	0	1	0	1	0	1	0	0	0
Species	CAABWEB	Aseraggoges melanostictus	Aseraggoges	melanostictus		Aseraggodes melanostictus	Aseraggodes	melanostictus		Type 1a	11	13		ASIRAGAGIS MILANASTICTIS	ASIRAGAGIS MILANASTICTA	1	0	1	0	1	0	0.8333	1	0.9231	0.7692	1	0.8889	1	0	1	1	1	10	0	0	0	0	0	0	1	0	1	0	1	0	1	0	0	0
Species	CAABWEB	Aseragoddes macleayanus	Aseragoddes	macleayanus		Aseraggodes macleayanus	Aseraggodes	macleayanus		Type 2-P	11	11		ASIRAGADIS MACLIAIANIS	ASIRAGADIS MACLIAIANA	2	0	2	0	2	0	0.9167	1	0.9583	0.7692	1	0.88	1	0	1	0	1	2	1	0	1	0	1	0	1	0	1	0	1	0	1	0	0	0
Species	CAABWEB	Aseragodes filiger	Aseragodes	filiger		Aseraggodes filiger	Aseraggodes	filiger		Type 1a-P	10	7		ASIRAGADIS FILIGIR	ASIRAGADIS FILIGIR	1	0	1	0	1	0	0.9565	1	0.9744	0.88	1	0.9268	1	0	1	0	1	0	1	0	1	0	1	0	1	0	1	0	1	0	1	0	0	0
Species	CAABWEB	Aspidontes dussumieri	Aspidontes	dussumieri		Aspidontus dussumieri	Aspidontus	dussumieri		Type 1a-P	10	10		ASPIDANTIS DISIMIRI	ASPIDANTIS DISIMIRI	1	0	1	0	1	0	0.8182	1	0.9091	0.75	1	0.8696	1	0	1	0	1	1	1	0	1	0	0	0	1	0	1	0	1	0	1	0	0	0
Species	CAABWEB	Asseraggodes kaianus	Asseraggodes	kaianus		Aseraggodes kaianus	Aseraggodes	kaianus		Type 1a-P	11	7		ASIRAGADIS CANIS	ASIRAGADIS KANA	1	0	1	0	1	0	0.96	1	0.9756	0.8889	1	0.9302	1	0	1	0	1	1	1	0	1	0	1	0	1	0	1	0	1	0	1	0	0	0
Species	CAABWEB	Astele speciosa	Astele	speciosa		Astele speciosum	Astele	speciosum		Type 2-P	6	8		ASTILI SPICIASA	ASTILI SPICIASA	0	2	0	2	0	2	1	0.7368	0.8485	1	0.6667	0.8	1	0	1	0	1	0	0	0	1	0	0	0	0	0	0	0	1	0	1	0	0	0
Species	CAABWEB	Asteosmilia connata	Asteosmilia	connata		Astreosmilia connata	Astreosmilia	connata		Type 1a	11	7		ASTIASMILA CANATA	ASTIASMILA CANATA	1	0	1	0	1	0	0.88	1	0.9268	0.8148	1	0.8837	1	0	1	0	0	2	0	0	0	0	0	0	1	0	1	0	1	0	1	0	0	0
Species	CAABWEB	Asterhombus intermedius	Asterhombus	intermedius		Asterorhombus intermedius	Asterorhombus	intermedius		Type 2	11	11		ASTIRAMBIS INTIRMIDIS	ASTIRAMBIS INTIRMIDA	2	0	2	0	2	0	0.9231	1	0.96	0.8571	1	0.9231	1	0	1	0	1	25	0	0	0	0	1	0	1	0	1	0	1	0	1	0	0	0
Species	CAABWEB	Asterocarpa coerulas	Asterocarpa	coerulas		Asterocarpa coerulea	Asterocarpa	coerulea		Type 2	11	8		ASTIRACARPA CIRILAS	ASTIRACARPA CIRILA	0	2	0	2	0	2	1	0.6667	0.8571	1	0.6	0.8182	1	0	1	0	0	6	0	0	0	0	0	0	0	0	1	0	1	0	1	0	0	0
Species	CAABWEB	Astralium pileola	Astralium	pileola		Astralium pileolum	Astralium	pileolum		Type 2-P	9	7		ASTRALIM PILIALA	ASTRALIM PILIALA	0	2	0	2	0	2	1	0.7059	0.8649	1	0.6316	0.8205	1	0	1	0	0	0	0	0	1	0	0	0	0	0	1	0	1	0	1	0	0	0
Species	CAABWEB	Astrobatrachus foedus	Astrobatrachus	foedus		Austrobatrachus foedus	Austrobatrachus	foedus		Type 1a	14	6		ASTRABATRACIS FIDIS	ASTRABATRACIS FIDA	1	0	1	0	1	0	0.9032	1	0.9333	0.8485	1	0.8936	1	0	1	0	1	2	0	0	0	0	0	0	1	0	1	0	1	0	1	1	0	0
Species	CAABWEB	Astronesthes boulangeri	Astronesthes	boulangeri		Astronesthes boulengeri	Astronesthes	boulengeri		Type 1a	12	10		ASTRANISTIS BAILANGIRI	ASTRANISTIS BAILANGIRI	0	1	0	1	0	1	1	0.8182	0.9167	1	0.75	0.88	1	0	1	0	1	5	0	0	0	0	0	0	1	0	1	0	1	0	1	1	0	0
Species	CAABWEB	Astropecten monocanthus	Astropecten	monocanthus		Astropecten monacanthus	Astropecten	monacanthus		Type 1a-P	11	11		ASTRAPICTIN MANACANTIS	ASTRAPICTIN MANACANTA	0	1	0	1	0	1	1	0.8333	0.9167	1	0.7692	0.88	1	0	1	0	1	2	1	0	1	0	0	0	1	0	1	0	1	1	1	3	0	0
Species	CAABWEB	Astropecten preissei	Astropecten	preissei		Astropecten preissi	Astropecten	preissi		Type 1a-P	11	7		ASTRAPICTIN PRISI	ASTRAPICTIN PRISI	0	1	0	1	0	1	1	0.8235	0.9268	1	0.7368	0.8837	1	0	1	0	1	6	1	0	1	0	0	0	1	0	1	0	1	0	1	0	0	0
Species	CAABWEB	Astropeten monocanthus	Astropeten	monocanthus		Astropecten monacanthus	Astropecten	monacanthus		Type 4	10	11		ASTRAPITIN MANACANTIS	ASTRAPITIN MANACANTA	1	1	1	1	1	1	0.8696	0.8333	0.8511	0.8	0.7692	0.7755	1	0	1	0	1	2	0	0	0	0	0	0	0	0	1	0	1	0	1	0	0	0
Species	CAABWEB	Atelomyterus fasciatus	Atelomyterus	fasciatus		Atelomycterus fasciatus	Atelomycterus	fasciatus		Type 1a	12	9		ATILAMITIRIS FASATIS	ATILAMITIRIS FASATA	1	0	1	0	1	0	0.8889	1	0.9362	0.8276	1	0.898	1	0	1	0	1	0	0	0	0	0	0	0	1	0	1	0	1	0	1	1	0	0
Species	CAABWEB	Atennarius pictus	Atennarius	pictus		Antennarius pictus	Antennarius	pictus		Type 1a	10	6		ATINARIS PICTIS	ATINARIS PICTA	1	0	1	0	1	0	0.8696	1	0.9189	0.8	1	0.8718	1	0	1	1	0	1	0	0	0	0	0	0	1	0	1	0	1	0	1	1	0	0
Species	CAABWEB	Atherinason microstoma	Atherinason	microstoma		Atherina microstoma	Atherina	microstoma		Type 3	8	10		ATIRINASAN MICRASTAMA	ATIRINASAN MICRASTAMA	3	0	3	0	3	0	0.7619	1	0.8837	0.6957	1	0.8444	1	1	1	1	1	1	0	0	0	0	0	0	0	0	1	0	1	1	1	1	0	0
Species	CAABWEB	Atherinnosoma presbyteroides	Atherinnosoma	presbyteroides		Atherinosoma presbyteroides	Atherinosoma	presbyteroides		Type 1a-P	12	14		ATIRINASAMA PRISBITIRADIS	ATIRINASAMA PRISBITIRADA	1	0	1	0	1	0	0.963	1	0.9825	0.8966	1	0.9492	1	0	1	0	1	2	1	0	1	0	1	0	1	0	1	0	1	0	1	1	0	0
Species	CAABWEB	Atherino elongata	Atherino	elongata		Atherina elongata	Atherina	elongata		Type 1a-P	8	8		ATIRINA ILANGATA	ATIRINA ELANGATA	1	0	1	0	1	0	0.7778	1	0.8889	0.7	1	0.8421	1	0	1	1	1	2	1	0	1	0	0	0	0	0	1	1	1	1	1	1	0	0
Species	CAABWEB	Atherinomorus lucunosus	Atherinomorus	lucunosus		Atherinomorus lacunosus	Atherinomorus	lacunosus		Type 1a	13	9		ATIRINAMARIS LICINASIS	ATIRINAMARIS LICINASA	0	1	0	1	0	1	1	0.8	0.9167	1	0.7273	0.88	1	0	1	0	1	1	0	0	0	0	0	0	1	0	1	0	1	0	1	0	0	0
Species	CAABWEB	Atherinosoma rockinghamus	Atherinosoma	rockinghamus		Atherinosoma rockinghamensis	Atherinosoma	rockinghamensis		Type 3	12	12		ATIRINASAMA RACINGAMIS	ATIRINASAMA RACINGAMA	0	4	0	4	0	4	1	0.7586	0.8727	1	0.7097	0.8421	1	0	1	0	1	0	0	0	0	0	0	0	0	0	1	0	1	0	1	0	0	0
Species	CAABWEB	Atherinsoma elongata	Atherinsoma	elongata		Atherinosoma elongata	Atherinosoma	elongata		Type 1a	11	8		ATIRINSAMA ILANGATA	ATIRINSAMA ELANGATA	1	0	1	0	1	0	0.88	1	0.9302	0.8148	1	0.8889	1	0	1	1	1	2	0	0	0	0	0	0	1	0	1	1	1	1	1	2	0	0
Species	CAABWEB	Athrinomorus ogilbyi	Athrinomorus	ogilbyi		Atherinomorus ogilbyi	Atherinomorus	ogilbyi		Type 1a	12	7		ATRINAMARIS AGILBI	ATRINAMARIS OGILBI	1	0	1	0	1	0	0.8889	1	0.9302	0.8276	1	0.8889	1	0	1	0	1	0	0	0	0	0	0	0	1	0	1	0	1	0	1	0	0	0
Species	CAABWEB	Atractoscian aequidens	Atractoscian	aequidens		Atractoscion aequidens	Atractoscion	aequidens		Type 1a	12	9		ATRACTASAN IQIDINS	ATRACTASAN EQIDINS	1	0	1	0	1	0	0.8462	1	0.913	0.7857	1	0.875	1	0	1	0	1	1	0	0	0	0	0	0	1	0	1	0	1	0	1	0	0	0
Species	CAABWEB	Atractoscion raequidens	Atractoscion	raequidens		Atractoscion aequidens	Atractoscion	aequidens		Type 1c	12	9		ATRACTASIAN RIQIDINS	ATRACTASIAN RIQIDINS	0	1	0	1	0	1	1	0.8571	0.9362	1	0.7826	0.898	1	0	1	0	0	0	0	0	0	0	0	0	1	0	1	0	1	0	1	0	0	0
Species	CAABWEB	Atrotia stokesi	Atrotia	stokesi		Astrotia stokesii	Astrotia	stokesii		Type 4	7	7		ATRATA STACISI	ATRATA STACISI	1	1	1	1	1	1	0.8235	0.9412	0.8824	0.7368	0.8421	0.7778	1	0	1	0	0	0	0	0	0	0	0	0	0	0	1	0	1	0	1	0	0	0
Species	CAABWEB	Atys cylindricus	Atys	cylindricus		Atys cylindrica	Atys	cylindrica		Type 2-P	4	10		ATIS CILINDRICIS	ATIS CILINDRICA	0	2	0	2	0	2	1	0.7826	0.8485	1	0.72	0.8	1	1	1	1	1	4	0	0	1	0	0	0	0	0	0	0	1	1	1	1	0	0
Species	CAABWEB	Audouinella pacificum	Audouinella	pacificum		Audouinella pacifica	Audouinella	pacifica		Type 2-P	11	8		AIDAINILA PACIFICIM	AIDAINILA PACIFICA	0	2	0	2	0	2	1	0.7368	0.8837	1	0.6667	0.8444	1	0	1	0	1	0	0	0	1	0	0	0	0	0	1	0	1	0	1	0	0	0
Species	CAABWEB	Aulocephalus temmincki	Aulocephalus	temmincki		Aulacocephalus temminckii	Aulacocephalus	temminckii		Type 4	12	9		AILACIPALIS TIMINCI	AILACIPALIS TIMINCI	2	1	2	1	2	1	0.8571	0.9524	0.898	0.8	0.8696	0.8235	1	0	1	0	0	0	0	0	0	0	0	0	0	0	1	0	1	0	1	0	0	0
Species	CAABWEB	Aulopus purpurrissatus	Aulopus	purpurrissatus		Aulopus purpurissatus	Aulopus	purpurissatus		Type 1a-P	7	13		AILAPIS PIRPIRISATIS	AILAPIS PIRPIRISATA	0	1	0	1	0	1	1	0.9655	0.9778	1	0.9032	0.9362	1	0	1	0	1	3	1	0	1	0	1	0	1	0	1	0	1	0	1	0	0	0
Species	CAABWEB	Aulotrachichthys novaezelandiae	Aulotrachichthys	novaezelandiae		Aulotrachichthys novaezelandicus	Aulotrachichthys	novaezelandicus		Type 3	16	14		AILATRACICTIS NAVISILANDI	AILATRACICTIS NAVISILANDI	0	3	0	3	0	3	1	0.7742	0.8923	1	0.7273	0.8657	1	0	1	0	1	0	0	0	0	0	0	0	0	0	1	0	1	0	1	0	0	0
Species	CAABWEB	Australium tentoriforme	Australium	tentoriforme		Astralium tentoriiformis	Astralium	tentoriiformis		Type 4	9	12		AISTRALIM TINTARIFARMI	AISTRALIM TINTARIFARMI	1	3	1	3	1	3	0.8571	0.7857	0.8163	0.7826	0.6667	0.7059	1	0	1	0	1	1	0	0	0	0	0	0	0	0	0	0	1	0	1	0	0	0
Species	CAABWEB	Australium tentoriformis	Australium	tentoriformis		Astralium tentoriiformis	Astralium	tentoriiformis		Type 4	9	13		AISTRALIM TINTARIFARMIS	AISTRALIM TINTARIFARMA	1	1	1	1	1	1	0.8571	0.9655	0.92	0.7826	0.9032	0.8462	1	0	1	0	1	1	0	0	0	0	0	0	1	0	1	0	1	0	1	0	0	0
Species	CAABWEB	Australium tentoriiforme	Australium	tentoriiforme		Astralium tentoriiformis	Astralium	tentoriiformis		Type 4	9	13		AISTRALIM TINTARIFARMI	AISTRALIM TINTARIFARMI	1	2	1	2	1	2	0.8571	0.8276	0.84	0.7826	0.7742	0.7692	1	0	1	0	1	1	0	0	0	0	0	0	0	0	0	0	1	0	1	0	0	0
Species	CAABWEB	Australocochlea constricta	Australocochlea	constricta		Austrocochlea constricta	Austrocochlea	constricta		Type 2	13	10		AISTRALACACLIA CANSTRICTA	AISTRALACACLIA CANSTRICTA	2	0	2	0	2	0	0.8667	1	0.9231	0.8125	1	0.8889	1	0	1	0	1	12	0	0	0	0	0	0	1	0	1	0	1	0	1	0	0	0
Species	CAABWEB	Austropecten vappa	Austropecten	vappa		Astropecten vappa	Astropecten	vappa		Type 1a	11	5		AISTRAPICTIN VAPA	AISTRAPICTIN VAPA	1	0	1	0	1	0	0.88	1	0.9189	0.8148	1	0.8718	1	0	1	0	1	0	0	0	0	0	0	0	1	0	1	0	1	0	1	0	0	0
Species	CAABWEB	Austrophycis marginatus	Austrophycis	marginatus		Austrophycis marginata	Austrophycis	marginata		Type 2-P	12	9		AISTRAPICIS MARGINATIS	AISTRAPICIS MARGINATA	0	2	0	2	0	2	1	0.7619	0.8936	1	0.6957	0.8571	1	0	1	0	1	14	0	0	1	0	0	0	0	0	1	0	1	0	1	1	0	0
Species	CAABWEB	Austrophyllis allicornis	Austrophyllis	allicornis		Austrophyllis alcicornis	Austrophyllis	alcicornis		Type 1a	13	10		AISTRAPILIS ALICARNIS	AISTRAPILIS ALICARNA	0	1	0	1	0	1	1	0.8182	0.92	1	0.75	0.8846	1	0	1	0	0	3	0	0	0	0	0	0	1	0	1	0	1	0	1	2	0	0
Species	CAABWEB	Austrosquilla oxculans	Austrosquilla	oxculans		Austrosquilla osculans	Austrosquilla	osculans		Type 1a	13	8		AISTRASQILA AXCILANS	AISTRASQILA OXCILANS	0	1	0	1	0	1	1	0.7778	0.913	1	0.7	0.875	1	0	1	0	1	0	0	0	0	0	0	0	1	0	1	0	1	0	1	0	0	0
Species	CAABWEB	Autohalaelurus labiosus	Autohalaelurus	labiosus		Aulohalaelurus labiosus	Aulohalaelurus	labiosus		Type 1a	14	8		AITALILIRIS LABIASIS	AITALILIRIS LABIASA	1	0	1	0	1	0	0.8667	1	0.9167	0.8125	1	0.88	1	0	1	0	0	0	0	0	0	0	0	0	1	0	1	1	1	1	1	1	0	0
Species	CAABWEB	Avocettina acuticep	Avocettina	acuticep		Avocettina acuticeps	Avocettina	acuticeps		Type 1a	10	8		AVACITINA ACITICIP	AVACITINA ACITICIP	0	1	0	1	0	1	1	0.8421	0.9268	1	0.7619	0.8837	1	0	1	0	1	0	0	0	0	0	0	0	1	0	1	0	1	0	1	0	0	0
Species	CAABWEB	Axechina raspailoides	Axechina	raspailoides		Axechina raspailioides	Axechina	raspailioides		Type 1a	8	12		AXICINA RASPAILADIS	AXICINA RASPAILADA	0	1	0	1	0	1	1	0.8889	0.9333	1	0.8276	0.8936	1	0	1	0	1	0	0	0	0	0	0	0	1	0	1	0	1	0	1	0	0	0
Species	CAABWEB	Axinella arunensis	Axinella	arunensis		Axinella aruensis	Axinella	aruensis		Type 1a	8	8		AXINILA ARININSIS	AXINILA ARININSA	0	1	0	1	0	1	1	0.8421	0.9189	1	0.7619	0.8718	1	0	1	0	0	0	0	0	0	0	0	0	1	0	1	0	1	0	1	1	0	0
Species	CAABWEB	Azorinus minutius	Azorinus	minutius		Azorinus minutus	Azorinus	minutus		Type 1a-P	8	7		ASARINIS MINITIS	ASARINIS MINITA	0	1	0	1	0	1	1	0.8235	0.9143	1	0.7368	0.8649	1	0	1	0	1	5	1	0	1	0	0	0	1	0	1	0	1	0	1	2	0	0
Species	CAABWEB	Bacillaria paxillifera	Bacillaria	paxillifera		Bacillaria paxillifer	Bacillaria	paxillifer		Type 1a	10	10		BACILARA PAXILIFIRA	BACILARA PAXILIFIRA	0	1	0	1	0	1	1	0.8696	0.9333	1	0.8	0.8936	1	0	1	0	1	0	0	0	0	0	0	0	1	0	1	0	1	0	1	0	0	0
Species	CAABWEB	Banaka gyrinoides	Banaka	gyrinoides		Bunaka gyrinoides	Bunaka	gyrinoides		Type 1a	6	10		BANACA GIRINADIS	BANACA GIRINADA	1	0	1	0	1	0	0.7143	1	0.8889	0.625	1	0.8421	1	0	1	0	1	0	0	0	0	0	0	0	0	0	1	0	1	0	1	0	0	0
Species	CAABWEB	Bassango bulbiceps	Bassango	bulbiceps		Bassanago bulbiceps	Bassanago	bulbiceps		Type 1a	8	9		BASANGA BILBICIPS	BASANGA BILBICIPS	1	0	1	0	1	0	0.8421	1	0.9231	0.7619	1	0.878	1	0	1	0	1	1	0	0	0	0	0	0	1	0	1	0	1	0	1	0	0	0
Species	CAABWEB	Bathycallionymus moretoniensis	Bathycallionymus	moretoniensis		Bathycallionymus moretonensis	Bathycallionymus	moretonensis		Type 1a-P	16	12		BATICALIANIMIS MARITANINSIS	BATICALIANIMIS MARITANINSA	0	1	0	1	0	1	1	0.8889	0.9508	1	0.8276	0.9206	1	0	1	0	1	1	1	0	1	0	1	0	1	0	1	0	1	0	1	0	0	0
Species	CAABWEB	Bathylagus antarctica	Bathylagus	antarctica		Bathylagus antarcticus	Bathylagus	antarcticus		Type 2-P	10	10		BATILAGIS ANTARCTICA	BATILAGIS ANTARCTICA	0	2	0	2	0	2	1	0.7826	0.8889	1	0.72	0.8511	1	0	1	0	1	2	0	0	1	0	0	0	0	0	1	0	1	0	1	0	0	0
Species	CAABWEB	Bathypilummus pugilator	Bathypilummus	pugilator		Bathypilumnus pugilator	Bathypilumnus	pugilator		Type 1a	13	9		BATIPILIMIS PIGILATAR	BATIPILIMIS PIGILATAR	1	0	1	0	1	0	0.8571	1	0.9167	0.8	1	0.88	1	0	1	0	1	0	0	0	0	0	0	0	1	0	1	0	1	0	1	0	0	0
Species	CAABWEB	Bathyraja irassa	Bathyraja	irassa		Bathyraja irrasa	Bathyraja	irrasa		Type 2-P	9	6		BATIRAJA IRASA	BATIRAJA IRASA	0	2	0	2	0	2	1	0.8571	0.9412	1	0.625	0.8333	1	0	1	0	1	0	1	0	1	0	0	0	1	0	1	0	1	0	1	0	0	0
Species	CAABWEB	Batissa violecea	Batissa	violecea		Batissa violacea	Batissa	violacea		Type 1a	7	8		BATISA VIALICIA	BATISA VIALICIA	0	1	0	1	0	1	1	0.7778	0.8824	1	0.7	0.8333	1	0	1	0	1	1	0	0	0	0	0	0	0	0	1	0	1	0	1	0	0	0
Species	CAABWEB	Batrachomeus dubius	Batrachomeus	dubius		Batrachomoeus dubius	Batrachomoeus	dubius		Type 1a-P	12	6		BATRACAMIS DIBIS	BATRACAMIS DIBA	1	0	1	0	1	0	0.8889	1	0.9268	0.8276	1	0.8837	1	0	1	0	1	2	1	0	1	0	0	0	1	0	1	0	1	0	1	0	0	0
Species	CAABWEB	Batrachomeus trispinosus	Batrachomeus	trispinosus		Batrachomoeus trispinosus	Batrachomoeus	trispinosus		Type 1a-P	12	11		BATRACAMIS TRISPINASIS	BATRACAMIS TRISPINASA	1	0	1	0	1	0	0.8889	1	0.9412	0.8276	1	0.9057	1	0	1	1	1	8	1	0	1	0	0	0	1	0	1	1	1	1	1	3	0	0
Species	CAABWEB	Batrachonoeus dubius	Batrachonoeus	dubius		Batrachomoeus dubius	Batrachomoeus	dubius		Type 1a	13	6		BATRACANIS DIBIS	BATRACANIS DIBA	1	0	1	0	1	0	0.8571	1	0.9048	0.8	1	0.8636	1	0	1	0	1	2	0	0	0	0	0	0	1	0	1	0	1	0	1	0	0	0
Species	CAABWEB	Bellasquilla laevis	Bellasquilla	laevis		Belosquilla laevis	Belosquilla	laevis		Type 2-P	11	6		BILASQILA LIVIS	BILASQILA LIVA	2	0	2	0	2	0	0.8	1	0.8718	0.7407	1	0.8293	1	0	1	0	1	0	1	0	1	0	0	0	0	0	1	0	1	0	1	0	0	0
Species	CAABWEB	Bellidila undecimspinosa	Bellidila	undecimspinosa		Bellidilia undecimspinosa	Bellidilia	undecimspinosa		Type 1a-P	9	14		BILIDILA INDICIMSPINASA	BILIDILA UNDICIMSPINASA	1	0	1	0	1	0	0.8571	1	0.9412	0.7826	1	0.9057	1	0	1	0	1	0	1	0	1	0	0	0	1	0	1	0	1	0	1	0	0	0
Species	CAABWEB	Bellosquilla laevis	Bellosquilla	laevis		Belosquilla laevis	Belosquilla	laevis		Type 1a-P	11	6		BILASQILA LIVIS	BILASQILA LIVA	1	0	1	0	1	0	0.96	1	0.9744	0.8889	1	0.9268	1	0	1	0	1	0	1	0	1	0	1	0	1	0	1	0	1	0	1	0	0	0
Species	CAABWEB	Bembicium namum	Bembicium	namum		Bembicium nanum	Bembicium	nanum		Type 1a	9	5		BIMBICIM NAMIM	BIMBICIM NAMA	0	1	0	1	0	1	1	0.6667	0.875	1	0.5714	0.8235	1	0	1	0	1	0	0	0	0	0	0	0	0	0	1	0	1	0	1	0	0	0
Species	CAABWEB	Bembicum nanum	Bembicum	nanum		Bembicium nanum	Bembicium	nanum		Type 1a-P	8	5		BIMBICIM NANIM	BIMBICIM NANA	1	0	1	0	1	0	0.8421	1	0.9032	0.7619	1	0.8485	1	0	1	0	1	0	1	0	1	0	0	0	1	0	1	0	1	0	1	0	0	0
Species	CAABWEB	Bembras megacaphela	Bembras	megacaphela		Bembras megacephala	Bembras	megacephala		Type 2	7	11		BIMBRAS MIGACAPILA	BIMBRAS MIGACAPILA	0	2	0	2	0	2	1	0.6667	0.8	1	0.5385	0.7143	1	0	1	0	1	0	0	0	0	0	0	0	0	0	0	0	1	0	1	0	0	0
Species	CAABWEB	Bembrops aethales	Bembrops	aethales		Bembrops aethalea	Bembrops	aethalea		Type 1a	8	8		BIMBRAPS ITALIS	BIMBRAPS ETALA	0	1	0	1	0	1	1	0.7778	0.8889	1	0.7	0.8421	1	0	1	0	0	0	0	0	0	0	0	0	0	0	1	0	1	0	1	0	0	0
Species	CAABWEB	Bembrops indicus	Bembrops	indicus		Bembrops indica	Bembrops	indica		Type 2-P	8	6		BIMBRAPS INDICIS	BIMBRAPS INDICA	0	2	0	2	0	2	1	0.6667	0.8485	1	0.5882	0.8	1	0	1	0	1	0	0	0	1	0	0	0	0	0	0	0	1	0	1	0	0	0
Species	CAABWEB	Benbras megacaphela	Benbras	megacaphela		Bembras megacephala	Bembras	megacephala		Type 4	7	11		BINBRAS MIGACAPILA	BINBRAS MIGACAPILA	1	2	1	2	1	2	0.75	0.6667	0.7	0.6667	0.5385	0.5714	1	0	1	0	1	0	0	0	0	0	0	0	0	0	0	0	0	0	0	0	0	0
Species	CAABWEB	Beryx decdactylus	Beryx	decdactylus		Beryx decadactylus	Beryx	decadactylus		Type 1a	5	11		BIRIX DICDACTILIS	BIRIX DICDACTILA	0	1	0	1	0	1	1	0.88	0.9189	1	0.8148	0.8718	1	0	1	0	1	1	0	0	0	0	0	0	1	0	1	0	1	0	1	0	0	0
Species	CAABWEB	Bestiolina similis	Bestiolina	similis		Bestiola similis	Bestiola	similis		Type 2	8	7		BISTIALINA SIMILIS	BISTIALINA SIMILA	2	0	2	0	2	0	0.8	1	0.8889	0.7273	1	0.8421	1	0	1	0	1	0	0	0	0	0	0	0	0	0	1	0	1	0	1	1	0	0
Species	CAABWEB	Bigewlina phalangium	Bigewlina	phalangium		Bigelowina phalangium	Bigelowina	phalangium		Type 3	9	10		BIGIWLINA PALANGIM	BIGIWLINA FALANGA	3	0	3	0	3	0	0.6667	1	0.8372	0.6087	1	0.8	1	0	1	0	1	0	0	0	0	0	0	0	0	0	0	0	1	0	1	0	0	0
Species	CAABWEB	Bittium lacartinum	Bittium	lacartinum		Bittium lacertinum	Bittium	lacertinum		Type 1a	7	10		BITIM LACARTINIM	BITIM LACARTINA	0	1	0	1	0	1	1	0.8182	0.8947	1	0.75	0.85	1	0	1	0	1	0	0	0	0	0	0	0	0	0	1	0	1	0	1	0	0	0
Species	CAABWEB	Bodianus bilunulataus	Bodianus	bilunulataus		Bodianus bilunulatus	Bodianus	bilunulatus		Type 1a	8	11		BADANIS BILINILATAIS	BADANIS BILINILATAA	0	1	0	1	0	1	1	0.88	0.9302	1	0.8148	0.8889	1	0	1	0	1	0	0	0	0	0	0	0	1	0	1	0	1	0	1	0	0	0
Species	CAABWEB	Bodianus perdito	Bodianus	perdito		Bodianus perditio	Bodianus	perditio		Type 1a	8	7		BADANIS PIRDITA	BADANIS PIRDITA	0	1	0	1	0	1	1	0.8235	0.9143	1	0.7368	0.8649	1	0	1	0	1	0	0	0	0	0	0	0	1	0	1	0	1	0	1	0	0	0
Species	CAABWEB	Bodianus unimaculata	Bodianus	unimaculata		Bodianus unimaculatus	Bodianus	unimaculatus		Type 2-P	8	11		BADANIS INIMACILATA	BADANIS UNIMACILATA	0	2	0	2	0	2	1	0.8	0.8837	1	0.7407	0.8444	1	0	1	0	1	0	0	0	1	0	0	0	0	0	1	0	1	0	1	2	0	0
Species	CAABWEB	Bohadschia similus	Bohadschia	similus		Bohadschia similis	Bohadschia	similis		Type 1a-P	10	7		BADSA SIMILIS	BADSA SIMILA	0	1	0	1	0	1	1	0.75	0.8947	1	0.6667	0.85	1	0	1	0	1	0	1	0	1	0	0	0	0	0	1	0	1	0	1	0	0	0
Species	CAABWEB	Bonapartia pedalotia	Bonapartia	pedalotia		Bonapartia pedaliota	Bonapartia	pedaliota		Type 2	10	9		BANAPARTA PIDALATA	BANAPARTA PIDALATA	0	2	0	2	0	2	1	0.7	0.8571	1	0.5455	0.7727	1	0	1	0	1	0	0	0	0	0	0	0	0	0	1	0	1	0	1	0	0	0
Species	CAABWEB	Bostrichthus sinensis	Bostrichthus	sinensis		Bostrichthys sinensis	Bostrichthys	sinensis		Type 1a-P	12	8		BASTRICTIS SININSIS	BASTRICTIS SININSA	1	0	1	0	1	0	0.8462	1	0.9091	0.7857	1	0.8696	1	0	1	1	1	1	1	0	1	0	0	0	1	0	1	1	1	1	1	2	0	0
Species	CAABWEB	Bothhus swio	Bothhus	swio		Bothus swio	Bothus	swio		Type 1a-P	6	4		BATIS SWIA	BATIS SWIA	1	0	1	0	1	0	0.9333	1	0.96	0.8235	1	0.8889	1	0	1	0	1	0	1	0	1	0	1	0	1	0	1	0	1	0	1	0	0	0
Species	CAABWEB	Botryllus perspicus	Botryllus	perspicus		Botryllus perspicuum	Botryllus	perspicuum		Type 2-P	9	9		BATRILIS PIRSPICIS	BATRILIS PIRSPICA	0	2	0	2	0	2	1	0.7619	0.878	1	0.6957	0.8372	1	0	1	0	1	2	0	0	1	0	0	0	0	0	1	0	1	1	1	1	0	0
Species	CAABWEB	Botryllus schlosseria	Botryllus	schlosseria		Botryllus schlosseri	Botryllus	schlosseri		Type 1a	9	10		BATRILIS SLASIRA	BATRILIS SCLASIRA	0	1	0	1	0	1	1	0.8696	0.9302	1	0.8	0.8889	1	0	1	0	1	0	0	0	0	0	0	0	1	0	1	0	1	0	1	0	0	0
Species	CAABWEB	Botrytella micromorus	Botrytella	micromorus		Botrytella micromora	Botrytella	micromora		Type 2-P	10	9		BATRITILA MICRAMARIS	BATRITILA MICRAMARA	0	2	0	2	0	2	1	0.7619	0.8837	1	0.6957	0.8444	1	0	1	0	1	0	0	0	1	0	0	0	0	0	1	0	1	0	1	0	0	0
Species	CAABWEB	Bovichthys variegatus	Bovichthys	variegatus		Bovichtus variegatus	Bovichtus	variegatus		Type 2-P	9	10		BAVICTIS VARIGATIS	BAVICTIS VARIGATA	2	0	2	0	2	0	0.7619	1	0.8837	0.6957	1	0.8444	1	0	1	0	1	0	1	0	1	0	0	0	0	0	1	0	1	0	1	1	0	0
Species	CAABWEB	Brachaerus colcoughi	Brachaerus	colcoughi		Brachaelurus colcloughi	Brachaelurus	colcloughi		Type 4	10	9		BRACIRIS CALCAIGI	BRACIRIS CALCAIGI	2	1	2	1	2	1	0.8333	0.8571	0.8444	0.7692	0.7826	0.766	1	0	1	0	0	0	0	0	0	0	0	0	0	0	0	0	1	0	1	0	0	0
Species	CAABWEB	Brachalueteres jacksonianus	Brachalueteres	jacksonianus		Brachaluteres jacksonianus	Brachaluteres	jacksonianus		Type 1a-P	13	12		BRACALITIRIS JACSANANIS	BRACALITIRIS JACSANANA	1	0	1	0	1	0	0.8966	1	0.9455	0.8387	1	0.9123	1	0	1	0	1	1	1	0	1	0	0	0	1	0	1	0	1	0	1	0	0	0
Species	CAABWEB	Brachiodontes erosus	Brachiodontes	erosus		Brachidontes erosa	Brachidontes	erosa		Type 4	12	5		BRACIADANTIS IRASIS	BRACIADANTIS ERASA	1	2	1	2	1	2	0.8889	0.6154	0.8	0.8276	0.5333	0.7143	1	0	1	1	0	0	0	0	0	0	0	0	0	0	0	0	1	0	1	0	0	0
Species	CAABWEB	Brachpterois serrulata	Brachpterois	serrulata		Brachypterois serrulata	Brachypterois	serrulata		Type 1a	12	9		BRACPTIRAS SIRILATA	BRACPTIRAS SIRILATA	1	0	1	0	1	0	0.8889	1	0.9362	0.8276	1	0.898	1	0	1	0	1	0	0	0	0	0	0	0	1	0	1	0	1	0	1	1	0	0
Species	CAABWEB	Brachuleteres taylori	Brachuleteres	taylori		Brachaluteres taylori	Brachaluteres	taylori		Type 2	13	7		BRACILITIRIS TAILARI	BRACILITIRIS TAILARI	2	0	2	0	2	0	0.7143	1	0.8182	0.6667	1	0.7826	1	0	1	0	1	0	0	0	0	0	0	0	0	0	0	0	1	0	1	0	0	0
Species	CAABWEB	Brachysomophis cirrhochilus	Brachysomophis	cirrhochilus		Brachysomophis cirrocheilos	Brachysomophis	cirrocheilos		Type 3-P	14	12		BRACISAMAPIS CIRACILIS	BRACISAMAPIS CIRACILA	0	3	0	3	0	3	1	0.6154	0.8214	1	0.4286	0.7241	1	0	1	0	1	3	0	0	1	0	0	0	0	0	0	0	1	0	1	0	0	0
Species	CAABWEB	Braechaelurus colcloughi	Braechaelurus	colcloughi		Brachaelurus colcloughi	Brachaelurus	colcloughi		Type 1a	12	10		BRICILIRIS CALCLAIGI	BRICILIRIS CALCLAIGI	1	0	1	0	1	0	0.8889	1	0.9388	0.8276	1	0.902	1	0	1	0	1	0	0	0	0	0	0	0	1	0	1	0	1	0	1	0	0	0
Species	CAABWEB	Brama asutralis	Brama	asutralis		Brama australis	Brama	australis		Type 1b	5	9		BRAMA ASITRALIS	BRAMA ASITRALA	0	2	0	1	0	1	1	0.7	0.8125	1	0.6364	0.7647	1	0	1	0	1	5	0	0	0	0	0	0	0	0	0	0	1	0	1	0	0	0
Species	CAABWEB	Branchinella buchananesis	Branchinella	buchananesis		Branchinella buchananensis	Branchinella	buchananensis		Type 1a	12	12		BRANCINILA BICANANISIS	BRANCINILA BICANANISA	0	1	0	1	0	1	1	0.8889	0.9434	1	0.8276	0.9091	1	0	1	0	1	2	0	0	0	0	0	0	1	0	1	0	1	0	1	0	0	0
Species	CAABWEB	Branchioma nigromaculata	Branchioma	nigromaculata		Branchiomma nigromaculata	Branchiomma	nigromaculata		Type 1a-P	10	13		BRANCIAMA NIGRAMACILATA	BRANCIAMA NIGRAMACILATA	1	0	1	0	1	0	0.9565	1	0.9804	0.88	1	0.9434	1	0	1	0	1	2	1	0	1	0	1	0	1	0	1	0	1	0	1	0	0	0
Species	CAABWEB	Brissopsis luzonica	Brissopsis	luzonica		Brissopsis luzonicus	Brissopsis	luzonicus		Type 2-P	10	8		BRISAPSIS LISANICA	BRISAPSIS LISANICA	0	2	0	2	0	2	1	0.7368	0.878	1	0.6667	0.8372	1	0	1	0	1	3	0	0	1	0	0	0	0	0	1	1	1	1	1	1	0	0
Species	CAABWEB	Brugiuera exaristata	Brugiuera	exaristata		Bruguiera exaristata	Bruguiera	exaristata		Type 1b-P	9	10		BRIGIRA IXARISTATA	BRIGIRA EXARISTATA	2	0	1	0	1	0	0.7	1	0.8571	0.6364	1	0.8182	1	0	1	0	1	0	1	0	1	0	0	0	0	0	1	0	1	0	1	0	0	0
Species	CAABWEB	Bryaniops loki	Bryaniops	loki		Bryaninops loki	Bryaninops	loki		Type 1a	9	4		BRIANIAPS LACI	BRIANIAPS LACI	1	0	1	0	1	0	0.8571	1	0.9032	0.7826	1	0.8485	1	0	1	0	0	0	0	0	0	0	0	0	1	0	1	0	1	0	1	0	0	0
Species	CAABWEB	Bugula neritana	Bugula	neritana		Bugula neritina	Bugula	neritina		Type 1a	6	8		BIGILA NIRITANA	BIGILA NIRITANA	0	1	0	1	0	1	1	0.7778	0.875	1	0.7	0.8235	1	0	1	0	1	1	0	0	0	0	0	0	0	0	1	0	1	0	1	0	0	0
Species	CAABWEB	Bugulla neritina	Bugulla	neritina		Bugula neritina	Bugula	neritina		Type 1a-P	6	8		BIGILA NIRITINA	BIGILA NIRITINA	1	0	1	0	1	0	0.9333	1	0.9697	0.8235	1	0.9143	1	0	1	0	1	1	1	0	1	0	1	0	1	0	1	0	1	0	1	1	0	0
Species	CAABWEB	Bulbonaricus daveoensis	Bulbonaricus	daveoensis		Bulbonaricus davaoensis	Bulbonaricus	davaoensis		Type 1a	12	10		BILBANARICIS DAVINSIS	BILBANARICIS DAVINSA	0	1	0	1	0	1	1	0.8182	0.9167	1	0.75	0.88	1	0	1	0	1	0	0	0	0	0	0	0	1	0	1	0	1	0	1	0	0	0
Species	CAABWEB	Bulla ampolla	Bulla	ampolla		Bulla ampulla	Bulla	ampulla		Type 1a	5	7		BILA AMPALA	BILA AMPALA	0	1	0	1	0	1	1	0.75	0.8571	1	0.6667	0.8	1	0	1	0	1	1	0	0	0	0	0	0	0	0	1	0	1	0	1	0	0	0
Species	CAABWEB	Bydyamus welchi	Bydyamus	welchi		Bidyanus welchi	Bidyanus	welchi		Type 2	8	6		BIDIAMIS WILCI	BIDIAMIS WILCI	2	0	2	0	2	0	0.5556	1	0.75	0.4	1	0.6471	1	0	1	0	1	0	0	0	0	0	0	0	0	0	0	0	0	0	1	0	0	0
Species	CAABWEB	Cabertana waterhousei	Cabertana	waterhousei		Cabestana waterhousei	Cabestana	waterhousei		Type 1a	9	11		CABIRTANA WATIRAISI	CABIRTANA WATIRAISI	1	0	1	0	1	0	0.8	1	0.9091	0.7273	1	0.8696	1	0	1	0	0	0	0	0	0	0	0	0	1	0	1	0	1	0	1	0	0	0
Species	CAABWEB	Cacahrias taurus	Cacahrias	taurus		Carcharias taurus	Carcharias	taurus		Type 3	9	6		CACARAS TAIRIS	CACARAS TAIRA	3	0	2	0	2	0	0.5714	1	0.7429	0.5217	1	0.7027	1	0	1	0	0	0	0	0	0	0	0	0	0	0	0	0	0	0	0	0	0	0
Species	CAABWEB	Cacarnx heberi	Cacarnx	heberi		Caranx heberi	Caranx	heberi		Type 2	6	6		CACARNX IBIRI	CACARNX HIBIRI	2	0	2	0	2	0	0.6667	1	0.8276	0.4706	1	0.7097	1	0	1	0	0	0	0	0	0	0	0	0	0	0	0	0	1	0	1	0	0	0
Species	CAABWEB	Caelorhinchus matamua	Caelorhinchus	matamua		Coelorinchus matamua	Coelorinchus	matamua		Type 2-P	12	7		CILARINCIS MATAMIA	CILARINCIS MATAMIA	2	0	2	0	2	0	0.7407	1	0.8372	0.6207	1	0.7556	1	0	1	0	1	0	1	0	1	0	0	0	0	0	0	0	1	0	1	0	0	0
Species	CAABWEB	Caelorinchus multispinosus	Caelorinchus	multispinosus		Coelorinchus multispinulosus	Coelorinchus	multispinulosus		Type 4	12	13		CILARINCIS MILTISPINASIS	CILARINCIS MILTISPINASA	1	2	1	2	1	2	0.8462	0.8667	0.8571	0.7857	0.8125	0.7931	1	0	1	0	1	0	0	0	0	0	0	0	0	0	1	0	1	0	1	0	0	0
Species	CAABWEB	Caesioperca razor	Caesioperca	razor		Caesioperca rasor	Caesioperca	rasor		Type 1a-P	11	5		CISIAPIRCA RASAR	CISIAPIRCA RASAR	0	1	0	1	0	1	1	0.6667	0.8889	1	0.5714	0.8421	1	0	1	0	1	0	1	0	1	0	0	0	0	0	1	0	1	0	1	0	0	0
Species	CAABWEB	Callianasa australiensis	Callianasa	australiensis		Callianassa australiensis	Callianassa	australiensis		Type 1a-P	10	13		CALANASA AISTRALINSIS	CALANASA AISTRALINSA	1	0	1	0	1	0	0.9565	1	0.9804	0.88	1	0.9434	1	0	1	0	1	13	1	0	1	0	1	0	1	0	1	0	1	1	1	3	0	0
Species	CAABWEB	Callianassa australis	Callianassa	australis		Callianassa australiensis	Callianassa	australiensis		Type 3	11	9		CALANASA AISTRALIS	CALANASA AISTRALA	0	4	0	4	0	4	1	0.8333	0.9167	1	0.7692	0.88	1	0	1	0	1	13	0	0	0	0	0	0	1	0	1	0	1	1	1	3	0	0
Species	CAABWEB	Callianassa krauss	Callianassa	krauss		Callianassa kraussi	Callianassa	kraussi		Type 1a	11	6		CALANASA CRAIS	CALANASA KRAA	0	1	0	1	0	1	1	0.8	0.9231	1	0.7059	0.878	1	0	1	0	1	2	0	0	0	0	0	0	1	0	1	0	1	0	1	0	0	0
Species	CAABWEB	Callinectes madagascaninensis	Callinectes	madagascaninensis		Callinectes madagascariensis	Callinectes	madagascariensis		Type 2	11	16		CALINICTIS MADAGASANININSIS	CALINICTIS MADAGASANININSA	0	2	0	2	0	2	1	0.8	0.8814	1	0.7568	0.8525	1	0	1	0	1	1	0	0	0	0	0	0	0	0	1	0	1	0	1	0	0	0
Species	CAABWEB	Callionmyus japonicus	Callionmyus	japonicus		Callionymus japonicus	Callionymus	japonicus		Type 1b	11	9		CALIANMIS JAPANICIS	CALIANMIS JAPANICA	2	0	1	0	1	0	0.75	1	0.8636	0.6923	1	0.8261	1	0	1	2	0	7	0	0	0	0	0	0	0	0	1	0	1	0	1	1	0	0
Species	CAABWEB	Callionmyus limiceps	Callionmyus	limiceps		Callionymus limiceps	Callionymus	limiceps		Type 1b	11	8		CALIANMIS LIMICIPS	CALIANMIS LIMICIPS	2	0	1	0	1	0	0.75	1	0.8571	0.6923	1	0.8182	1	0	1	0	0	5	0	0	0	0	0	0	0	0	1	0	1	0	1	0	0	0
Species	CAABWEB	Callionymus moretoniensis	Callionymus	moretoniensis		Callionymus moretonensis	Callionymus	moretonensis		Type 1a-P	11	12		CALIANIMIS MARITANINSIS	CALIANIMIS MARITANINSA	0	1	0	1	0	1	1	0.8889	0.9412	1	0.8276	0.9057	1	0	1	0	1	4	1	0	1	0	0	0	1	0	1	0	1	0	1	0	0	0
Species	CAABWEB	Calliorhynchus millii	Calliorhynchus	millii		Callorhinchus milii	Callorhinchus	milii		Type 4	13	5		CALIARINCIS MILI	CALIARINCIS MILI	2	1	2	1	2	1	0.7586	0.9231	0.8095	0.6452	0.8	0.6818	1	0	1	0	1	0	0	0	0	0	0	0	0	0	0	0	1	0	1	0	0	0
Species	CAABWEB	Callista kingi	Callista	kingi		Callista kingii	Callista	kingii		Type 1a-P	8	5		CALISTA CINGI	CALISTA KINGI	0	1	0	1	0	1	1	0.9231	0.9677	1	0.8	0.9091	1	0	1	0	1	4	1	0	1	0	1	0	1	0	1	0	1	1	1	1	0	0
Species	CAABWEB	Calliurichtthys grossi	Calliurichtthys	grossi		Calliurichthys grossi	Calliurichthys	grossi		Type 1a-P	14	6		CALIRICTIS GRASI	CALIRICTIS GRASI	1	0	1	0	1	0	0.9677	1	0.9778	0.9091	1	0.9362	1	0	1	0	1	1	1	0	1	0	1	0	1	0	1	0	1	0	1	0	0	0
Species	CAABWEB	Callophyllis rangiferimus	Callophyllis	rangiferimus		Callophyllis rangiferina	Callophyllis	rangiferina		Type 3	12	11		CALAPILIS RANGIFIRIMIS	CALAPILIS RANGIFIRIMA	0	3	0	3	0	3	1	0.72	0.8627	1	0.6667	0.8302	1	0	1	0	1	0	0	0	0	0	0	0	0	0	1	0	1	0	1	0	0	0
Species	CAABWEB	Callophyllum inophyllum	Callophyllum	inophyllum		Calophyllum inophyllum	Calophyllum	inophyllum		Type 1a-P	11	10		CALAPILIM INAPILIM	CALAPILIM INAPILA	1	0	1	0	1	0	0.96	1	0.9787	0.8889	1	0.9388	1	0	1	1	1	1	1	0	1	0	1	0	1	0	1	0	1	2	1	2	0	0
Species	CAABWEB	Callorhinus milii	Callorhinus	milii		Callorhinchus milii	Callorhinchus	milii		Type 2	11	5		CALARINIS MILI	CALARINIS MILI	2	0	2	0	2	0	0.8462	1	0.8947	0.7857	1	0.85	1	0	1	0	1	0	0	0	0	0	0	0	0	0	1	0	1	0	1	0	0	0
Species	CAABWEB	Callorynchus milii	Callorynchus	milii		Callorhinchus milii	Callorhinchus	milii		Type 2-P	12	5		CALARINCIS MILI	CALARINCIS MILI	2	0	2	0	2	0	0.8148	1	0.8718	0.7586	1	0.8293	1	0	1	0	1	0	1	0	1	0	0	0	0	0	1	0	1	0	1	0	0	0
Species	CAABWEB	Calperna verrucosa	Calperna	verrucosa		Calpurnus verrucosus	Calpurnus	verrucosus		Type 4	8	9		CALPIRNA VIRICASA	CALPIRNA VIRICASA	3	2	3	2	3	2	0.5263	0.7619	0.65	0.381	0.6957	0.5238	0	0	0	0	1	5	0	0	0	0	0	0	0	0	0	0	0	0	0	0	0	0
Species	CAABWEB	Caluactaea tumida	Caluactaea	tumida		Calvactaea tumida	Calvactaea	tumida		Type 1a	10	6		CALIACTA TIMIDA	CALIACTA TIMIDA	1	0	1	0	1	0	0.8182	1	0.8889	0.75	1	0.8421	1	0	1	1	0	5	0	0	0	0	0	0	0	0	1	0	1	0	1	0	0	0
Species	CAABWEB	Cancer novaezandiae	Cancer	novaezandiae		Cancer novaezelandiae	Cancer	novaezelandiae		Type 2	6	12		CANCIR NAVISANDI	CANCIR NAVISANDI	0	2	0	2	0	2	1	0.8571	0.9048	1	0.8	0.8636	1	0	1	0	0	0	0	0	0	0	0	0	1	0	1	0	1	0	1	0	0	0
Species	CAABWEB	Cancer novaezealandiae	Cancer	novaezealandiae		Cancer novaezelandiae	Cancer	novaezelandiae		Type 1a	6	14		CANCIR NAVISIALANDI	CANCIR NAVISIALANDI	0	1	0	1	0	1	1	0.9032	0.9333	1	0.8485	0.8936	1	0	1	0	1	3	0	0	0	0	0	0	1	0	1	0	1	0	1	0	0	0
Species	CAABWEB	Cancilla praestantissma	Cancilla	praestantissma		Cancilla praestantissima	Cancilla	praestantissima		Type 1a	8	14		CANCILA PRISTANTISMA	CANCILA PRISTANTISMA	0	1	0	1	0	1	1	0.9032	0.9388	1	0.8485	0.902	1	0	1	0	1	0	0	0	0	0	0	0	1	0	1	0	1	0	1	0	0	0
Species	CAABWEB	Canthradella picturata	Canthradella	picturata		Cantharidella picturata	Cantharidella	picturata		Type 2	12	9		CANTRADILA PICTIRATA	CANTRADILA PICTIRATA	2	0	2	0	2	0	0.7407	1	0.8511	0.6897	1	0.8163	1	0	1	0	1	4	0	0	0	0	0	0	0	0	1	0	1	0	1	0	0	0
Species	CAABWEB	Caphalopholis urodeta	Caphalopholis	urodeta		Cephalopholis urodeta	Cephalopholis	urodeta		Type 1a	13	7		CAPALAPALIS IRADITA	CAPALAPALIS URADITA	1	0	1	0	1	0	0.8571	1	0.9091	0.8	1	0.8696	1	1	1	1	1	0	0	0	0	0	0	0	1	0	1	0	1	1	1	1	0	0
Species	CAABWEB	Caphyra rotundiformis	Caphyra	rotundiformis		Caphyra rotundifrons	Caphyra	rotundifrons		Type 3	7	12		CAPIRA RATINDIFARMIS	CAPIRA RATINDIFARMA	0	3	0	3	0	3	1	0.6667	0.7907	1	0.6207	0.7556	1	0	1	0	1	2	0	0	0	0	0	0	0	0	0	0	0	0	1	0	0	0
Species	CAABWEB	Caprella equilibris	Caprella	equilibris		Caprella equilibra	Caprella	equilibra		Type 2-P	8	9		CAPRILA IQILIBRIS	CAPRILA EQILIBRA	0	2	0	2	0	2	1	0.7619	0.8718	1	0.6957	0.8293	1	0	1	0	1	0	0	0	1	0	0	0	0	0	1	0	1	0	1	0	0	0
Species	CAABWEB	Caprodon schlegeli	Caprodon	schlegeli		Caprodon schlegelii	Caprodon	schlegelii		Type 1a-P	8	9		CAPRADAN SLIGILI	CAPRADAN SCLIGILI	0	1	0	1	0	1	1	0.9524	0.9744	1	0.8696	0.9268	1	0	1	0	1	0	1	0	1	0	1	0	1	0	1	0	1	0	1	0	0	0
Species	CAABWEB	Caradina indistincta	Caradina	indistincta		Caridina indistincta	Caridina	indistincta		Type 1a	8	11		CARADINA INDISTINCTA	CARADINA INDISTINCTA	1	0	1	0	1	0	0.7778	1	0.9048	0.7	1	0.8636	1	0	1	1	1	11	0	0	0	0	0	0	1	0	1	0	1	4	1	4	0	0
Species	CAABWEB	Caranax dentex	Caranax	dentex		Caranx dentex	Caranx	dentex		Type 1a	6	6		CARANAX DINTIX	CARANAX DINTIX	1	0	1	0	1	0	0.8	1	0.8966	0.7059	1	0.8387	1	0	1	0	1	2	0	0	0	0	0	0	0	0	1	0	1	0	1	0	0	0
Species	CAABWEB	Carangoides chrysophyrs	Carangoides	chrysophyrs		Carangoides chrysophrys	Carangoides	chrysophrys		Type 1b	11	11		CARANGADIS CRISAPIRS	CARANGADIS CRISAPIRS	0	2	0	1	0	1	1	0.75	0.875	1	0.6923	0.84	1	0	1	0	1	5	0	0	0	0	0	0	0	0	1	0	1	1	1	1	0	0
Species	CAABWEB	Carangoides ciliaris	Carangoides	ciliaris		Carangoides ciliarius	Carangoides	ciliarius		Type 1a-P	11	8		CARANGADIS CILARIS	CARANGADIS CILARA	0	1	0	1	0	1	1	0.8421	0.9302	1	0.7619	0.8889	1	0	1	0	1	6	1	0	1	0	0	0	1	0	1	0	1	0	1	0	0	0
Species	CAABWEB	Carangoides headlandensis	Carangoides	headlandensis		Carangoides hedlandensis	Carangoides	hedlandensis		Type 1a	11	12		CARANGADIS IADLANDINSIS	CARANGADIS HIADLANDINSA	0	1	0	1	0	1	1	0.8889	0.9412	1	0.8276	0.9057	1	0	1	0	1	1	0	0	0	0	0	0	1	0	1	0	1	0	1	0	0	0
Species	CAABWEB	Caranx buccentus	Caranx	buccentus		Caranx bucculentus	Caranx	bucculentus		Type 2	6	9		CARANX BICINTIS	CARANX BICINTA	0	2	0	2	0	2	1	0.8182	0.8889	1	0.75	0.8421	1	0	1	0	0	0	0	0	0	0	0	0	0	0	1	0	1	0	1	0	0	0
Species	CAABWEB	Caranx parva	Caranx	parva		Caranx para	Caranx	para		Type 1a	6	4		CARANX PARVA	CARANX PARVA	0	1	0	1	0	1	1	0.7273	0.88	1	0.6154	0.8148	1	0	1	2	0	4	0	0	0	0	0	0	0	0	1	0	1	0	1	0	0	0
Species	CAABWEB	Carapus rendhali	Carapus	rendhali		Carapus rendahli	Carapus	rendahli		Type 1b-P	7	8		CARAPIS RINDALI	CARAPIS RINDALI	0	2	0	1	0	1	1	0.6667	0.8235	1	0.6	0.7778	1	0	1	0	1	1	1	0	1	0	0	0	0	0	0	0	1	0	1	0	0	0
Species	CAABWEB	Carchahinus tilstoni	Carchahinus	tilstoni		Carcharhinus tilstoni	Carcharhinus	tilstoni		Type 1a	11	8		CARCAINIS TILSTANI	CARCAINIS TILSTANI	1	0	1	0	1	0	0.88	1	0.9302	0.8148	1	0.8889	1	0	1	0	0	0	0	0	0	0	0	0	1	0	1	0	1	0	1	0	0	0
Species	CAABWEB	Carchaodon carcharias	Carchaodon	carcharias		Carcharodon carcharias	Carcharodon	carcharias		Type 1a	10	10		CARCADAN CARCARAS	CARCADAN CARCARA	1	0	1	0	1	0	0.8696	1	0.9333	0.8	1	0.8936	1	0	1	0	0	1	0	0	0	0	0	0	1	0	1	0	1	0	1	1	0	0
Species	CAABWEB	Carcharadon carcharias	Carcharadon	carcharias		Carcharodon carcharias	Carcharodon	carcharias		Type 1a-P	11	10		CARCARADAN CARCARAS	CARCARADAN CARCARA	1	0	1	0	1	0	0.8333	1	0.913	0.7692	1	0.875	1	0	1	0	1	1	1	0	1	0	0	0	1	0	1	0	1	0	1	0	0	0
Species	CAABWEB	Carchardon carcharias	Carchardon	carcharias		Carcharodon carcharias	Carcharodon	carcharias		Type 1a	10	10		CARCARDAN CARCARAS	CARCARDAN CARCARA	1	0	1	0	1	0	0.8696	1	0.9333	0.8	1	0.8936	1	0	1	0	1	1	0	0	0	0	0	0	1	0	1	0	1	0	1	0	0	0
Species	CAABWEB	Carcharhinus ablyrhinchus	Carcharhinus	ablyrhinchus		Carcharhinus amblyrhynchos	Carcharhinus	amblyrhynchos		Type 3	12	12		CARCARINIS ABLIRINCIS	CARCARINIS ABLIRINCA	0	3	0	3	0	3	1	0.5926	0.7925	1	0.4138	0.6909	1	0	1	0	0	0	0	0	0	0	0	0	0	0	0	1	0	1	1	4	0	0
Species	CAABWEB	Carcharhinus amblirhincous	Carcharhinus	amblirhincous		Carcharhinus amblyrhynchos	Carcharhinus	amblyrhynchos		Type 3	12	13		CARCARINIS AMBLIRINCAIS	CARCARINIS AMBLIRINCAA	0	4	0	4	0	4	1	0.5	0.7407	1	0.3333	0.6429	1	0	1	0	1	2	0	0	0	0	0	0	0	0	0	0	0	0	0	0	0	0
Species	CAABWEB	Carcharhinus amblyrhinchus	Carcharhinus	amblyrhinchus		Carcharhinus amblyrhynchos	Carcharhinus	amblyrhynchos		Type 2-P	12	13		CARCARINIS AMBLIRINCIS	CARCARINIS AMBLIRINCA	0	2	0	2	0	2	1	0.7143	0.8519	1	0.6	0.7857	1	0	1	0	1	2	0	0	1	0	0	0	0	0	1	0	1	2	1	3	0	0
Species	CAABWEB	Carcharhinus amblyrhyncos	Carcharhinus	amblyrhyncos		Carcharhinus amblyrhynchos	Carcharhinus	amblyrhynchos		Type 1a-P	12	12		CARCARINIS AMBLIRINCAS	CARCARINIS AMBLIRINCA	0	1	0	1	0	1	1	0.8889	0.9434	1	0.8276	0.9091	1	0	1	2	1	2	1	0	1	0	0	0	1	0	1	1	1	1	1	2	0	0
Species	CAABWEB	Carcharhinus ambyrhynchoides	Carcharhinus	ambyrhynchoides		Carcharhinus amblyrhynchoides	Carcharhinus	amblyrhynchoides		Type 1a	12	15		CARCARINIS AMBIRINCADIS	CARCARINIS AMBIRINCADA	0	1	0	1	0	1	1	0.9091	0.9492	1	0.8571	0.918	1	0	1	1	0	1	0	0	0	0	0	0	1	0	1	1	1	1	1	1	0	0
Species	CAABWEB	Carcharhinus ambyrhynchos	Carcharhinus	ambyrhynchos		Carcharhinus amblyrhynchos	Carcharhinus	amblyrhynchos		Type 1a	12	12		CARCARINIS AMBIRINCAS	CARCARINIS AMBIRINCA	0	1	0	1	0	1	1	0.8889	0.9434	1	0.8276	0.9091	1	0	1	2	0	1	0	0	0	0	0	0	1	0	1	1	1	1	1	4	0	0
Species	CAABWEB	Carcharhinus dussimieri	Carcharhinus	dussimieri		Carcharhinus dussumieri	Carcharhinus	dussumieri		Type 1a-P	12	10		CARCARINIS DISIMIRI	CARCARINIS DISIMIRI	0	1	0	1	0	1	1	0.8182	0.9167	1	0.75	0.88	1	0	1	1	1	1	1	0	1	0	0	0	1	0	1	0	1	0	1	0	0	0
Species	CAABWEB	Carcharhinus maclotti	Carcharhinus	maclotti		Carcharhinus macloti	Carcharhinus	macloti		Type 1a-P	12	7		CARCARINIS MACLATI	CARCARINIS MACLATI	0	1	0	1	0	1	1	0.9412	0.9767	1	0.8421	0.9333	1	0	1	1	1	2	1	0	1	0	1	0	1	0	1	0	1	1	1	3	0	0
Species	CAABWEB	Carcharhinus plumbeous	Carcharhinus	plumbeous		Carcharhinus plumbeus	Carcharhinus	plumbeus		Type 1a	12	8		CARCARINIS PLIMBIAIS	CARCARINIS PLIMBIAA	0	1	0	1	0	1	1	0.8421	0.9333	1	0.7619	0.8936	1	0	1	0	1	0	0	0	0	0	0	0	1	0	1	0	1	0	1	0	0	0
Species	CAABWEB	Carcharinhus brachyurus	Carcharinhus	brachyurus		Carcharhinus brachyurus	Carcharhinus	brachyurus		Type 2-P	12	10		CARCARINIS BRACIRIS	CARCARINIS BRACIRA	2	0	2	0	2	0	0.7692	1	0.875	0.6429	1	0.8	1	0	1	1	1	2	1	0	1	0	0	0	0	0	1	1	1	1	1	1	0	0
Species	CAABWEB	Carcharinhus melanopterus	Carcharinhus	melanopterus		Carcharhinus melanopterus	Carcharhinus	melanopterus		Type 2-P	12	12		CARCARINIS MILANAPTIRIS	CARCARINIS MILANAPTIRA	2	0	2	0	2	0	0.7692	1	0.8846	0.6429	1	0.8148	1	0	1	1	1	1	1	0	1	0	0	0	0	0	1	1	1	1	1	1	0	0
Species	CAABWEB	Carcharinus falciformis	Carcharinus	falciformis		Carcharhinus falciformis	Carcharhinus	falciformis		Type 1a-P	11	11		CARCARINIS FALCIFARMIS	CARCARINIS FALCIFARMA	1	0	1	0	1	0	0.88	1	0.9388	0.8148	1	0.902	1	1	1	1	1	3	1	0	1	0	0	0	1	0	1	1	1	1	1	1	0	0
Species	CAABWEB	Carcharinus leucas	Carcharinus	leucas		Carcharhinus leucas	Carcharhinus	leucas		Type 1a-P	11	6		CARCARINIS LICAS	CARCARINIS LICA	1	0	1	0	1	0	0.88	1	0.9231	0.8148	1	0.878	1	1	1	1	1	1	1	0	1	0	0	0	1	0	1	1	1	1	1	1	0	0
Species	CAABWEB	Carcharinus sorrah	Carcharinus	sorrah		Carcharhinus sorrah	Carcharhinus	sorrah		Type 1a-P	11	6		CARCARINIS SARA	CARCARINIS SARA	1	0	1	0	1	0	0.88	1	0.9231	0.8148	1	0.878	1	1	1	1	1	2	1	0	1	0	0	0	1	0	1	1	1	1	1	2	0	0
Species	CAABWEB	Carcharodan carcharias	Carcharodan	carcharias		Carcharodon carcharias	Carcharodon	carcharias		Type 1a-P	11	10		CARCARADAN CARCARAS	CARCARADAN CARCARA	1	0	1	0	1	0	0.8333	1	0.913	0.7692	1	0.875	1	0	1	0	1	1	1	0	1	0	0	0	1	0	1	0	1	0	1	0	0	0
Species	CAABWEB	Carcharodan carcharis	Carcharodan	carcharis		Carcharodon carcharias	Carcharodon	carcharias		Type 4-P	11	9		CARCARADAN CARCARIS	CARCARADAN CARCARA	1	1	1	1	1	1	0.8333	0.8571	0.8444	0.7692	0.7826	0.766	1	0	1	0	1	1	0	0	1	0	0	0	0	0	0	0	1	0	1	0	0	0
Species	CAABWEB	Carcharoden carcharias	Carcharoden	carcharias		Carcharodon carcharias	Carcharodon	carcharias		Type 1a	11	10		CARCARADIN CARCARAS	CARCARADIN CARCARA	1	0	1	0	1	0	0.8333	1	0.913	0.7692	1	0.875	1	0	1	0	1	1	0	0	0	0	0	0	1	0	1	0	1	0	1	0	0	0
Species	CAABWEB	Carcharodon caraharias	Carcharodon	caraharias		Carcharodon carcharias	Carcharodon	carcharias		Type 1a	11	10		CARCARADAN CARARAS	CARCARADAN CARARA	0	1	0	1	0	1	1	0.8182	0.913	1	0.75	0.875	1	0	1	0	0	0	0	0	0	0	0	0	1	0	1	0	1	0	1	0	0	0
Species	CAABWEB	Carcharodon carcharais	Carcharodon	carcharais		Carcharodon carcharias	Carcharodon	carcharias		Type 1b	11	10		CARCARADAN CARCARAIS	CARCARADAN CARCARAA	0	2	0	1	0	1	1	0.7273	0.8696	1	0.6667	0.8333	1	0	1	0	1	1	0	0	0	0	0	0	0	0	1	0	1	0	1	0	0	0
Species	CAABWEB	Carcharodon carharias	Carcharodon	carharias		Carcharodon carcharias	Carcharodon	carcharias		Type 1a	11	9		CARCARADAN CARARAS	CARCARADAN CARARA	0	1	0	1	0	1	1	0.8571	0.9333	1	0.7826	0.8936	1	0	1	0	0	0	0	0	0	0	0	0	1	0	1	0	1	0	1	1	0	0
Species	CAABWEB	Carchyarodon carcharias	Carchyarodon	carcharias		Carcharodon carcharias	Carcharodon	carcharias		Type 1a	11	10		CARCIARADAN CARCARAS	CARCIARADAN CARCARA	1	0	1	0	1	0	0.88	1	0.9362	0.8148	1	0.898	1	0	1	0	1	1	0	0	0	0	0	0	1	0	1	0	1	0	1	0	0	0
Species	CAABWEB	Carcinoplax meridonalis	Carcinoplax	meridonalis		Carcinoplax meridionalis	Carcinoplax	meridionalis		Type 1a	11	11		CARCINAPLAX MIRIDANALIS	CARCINAPLAX MIRIDANALA	0	1	0	1	0	1	1	0.88	0.9388	1	0.8148	0.902	1	0	1	0	1	10	0	0	0	0	0	0	1	0	1	0	1	0	1	0	0	0
Species	CAABWEB	Carcinplax meridonalis	Carcinplax	meridonalis		Carcinoplax meridionalis	Carcinoplax	meridionalis		Type 4	10	11		CARCINPLAX MIRIDANALIS	CARCINPLAX MIRIDANALA	1	1	1	1	1	1	0.8696	0.88	0.875	0.8	0.8148	0.8	1	0	1	0	1	10	0	0	0	0	0	0	0	0	1	0	1	0	1	0	0	0
Species	CAABWEB	Carcinus maenus	Carcinus	maenus		Carcinus maenas	Carcinus	maenas		Type 1a-P	8	6		CARCINIS MINIS	CARCINIS MINA	0	1	0	1	0	1	1	0.7143	0.875	1	0.625	0.8235	1	0	1	2	1	7	0	0	1	0	0	0	0	0	1	0	1	0	1	0	0	0
Species	CAABWEB	Cardinia indistica	Cardinia	indistica		Caridina indistincta	Caridina	indistincta		Type 4	8	9		CARDINA INDISTICA	CARDINA INDISTICA	2	2	2	2	2	2	0.6667	0.7273	0.7	0.5	0.6667	0.5714	1	0	1	0	1	11	0	0	0	0	0	0	0	0	0	0	0	0	0	0	0	0
Species	CAABWEB	Cardinia indistincta	Cardinia	indistincta		Caridina indistincta	Caridina	indistincta		Type 2	8	11		CARDINA INDISTINCTA	CARDINA INDISTINCTA	2	0	2	0	2	0	0.6667	1	0.8571	0.5	1	0.7727	1	0	1	0	1	11	0	0	0	0	0	0	0	0	1	0	1	2	1	3	0	0
Species	CAABWEB	Carharhinus limbatus	Carharhinus	limbatus		Carcharhinus limbatus	Carcharhinus	limbatus		Type 1a	11	8		CARARINIS LIMBATIS	CARARINIS LIMBATA	1	0	1	0	1	0	0.88	1	0.9302	0.8148	1	0.8889	1	0	1	1	0	0	0	0	0	0	0	0	1	0	1	0	1	0	1	0	0	0
Species	CAABWEB	Caridina indistinta	Caridina	indistinta		Caridina indistincta	Caridina	indistincta		Type 1a	8	10		CARIDINA INDISTINTA	CARIDINA INDISTINTA	0	1	0	1	0	1	1	0.8696	0.9268	1	0.8	0.8837	1	0	1	0	1	11	0	0	0	0	0	0	1	0	1	0	1	0	1	2	0	0
Species	CAABWEB	Carranx hippos	Carranx	hippos		Caranx hippos	Caranx	hippos		Type 1a-P	6	6		CARANX IPAS	CARANX HIPA	1	0	1	0	1	0	0.9333	1	0.9655	0.8235	1	0.9032	1	0	1	0	1	2	1	0	1	0	1	0	1	0	1	0	1	0	1	1	0	0
Species	CAABWEB	Carybdea rastonii	Carybdea	rastonii		Carybdea rastoni	Carybdea	rastoni		Type 1a-P	8	7		CARIBDIA RASTANI	CARIBDIA RASTANI	0	1	0	1	0	1	1	0.9412	0.9714	1	0.8421	0.9189	1	0	1	0	1	0	1	0	1	0	1	0	1	0	1	0	1	0	1	0	0	0
Species	CAABWEB	Casllianassa australiensis	Casllianassa	australiensis		Callianassa australiensis	Callianassa	australiensis		Type 1a	11	13		CASLANASA AISTRALINSIS	CASLANASA AISTRALINSA	1	0	1	0	1	0	0.88	1	0.9434	0.8148	1	0.9091	1	0	1	0	0	6	0	0	0	0	0	0	1	0	1	0	1	1	1	2	0	0
Species	CAABWEB	Cassus cornuta	Cassus	cornuta		Cassis cornuta	Cassis	cornuta		Type 1a-P	6	7		CASIS CARNITA	CASIS CARNITA	1	0	1	0	1	0	0.7143	1	0.8667	0.625	1	0.8125	1	0	1	1	1	2	1	0	1	0	0	0	0	0	1	0	1	0	1	0	0	0
Species	CAABWEB	Castostylus mosaicus	Castostylus	mosaicus		Catostylus mosaicus	Catostylus	mosaicus		Type 1a	10	8		CASTASTILIS MASAICIS	CASTASTILIS MASAICA	1	0	1	0	1	0	0.8696	1	0.9268	0.8	1	0.8837	1	0	1	0	0	0	0	0	0	0	0	0	1	0	1	0	1	0	1	0	0	0
Species	CAABWEB	Castylus mosaicus	Castylus	mosaicus		Catostylus mosaicus	Catostylus	mosaicus		Type 2	8	8		CASTILIS MASAICIS	CASTILIS MASAICA	2	0	2	0	2	0	0.8	1	0.8947	0.7273	1	0.85	1	0	1	0	0	0	0	0	0	0	0	0	0	0	1	0	1	0	1	0	0	0
Species	CAABWEB	Catharacta antatectica	Catharacta	antatectica		Catharacta antarctica	Catharacta	antarctica		Type 2	10	10		CATARACTA ANTATICTICA	CATARACTA ANTATICTICA	0	2	0	2	0	2	1	0.7826	0.8889	1	0.72	0.8511	1	0	1	0	0	0	0	0	0	0	0	0	0	0	1	0	1	0	1	0	0	0
Species	CAABWEB	Catharracta lonnbergi	Catharracta	lonnbergi		Catharacta lonnbergi	Catharacta	lonnbergi		Type 1a-P	10	9		CATARACTA LANBIRGI	CATARACTA LANBIRGI	1	0	1	0	1	0	0.9565	1	0.9767	0.88	1	0.9333	1	0	1	0	1	0	1	0	1	0	1	0	1	0	1	0	1	0	1	0	0	0
Species	CAABWEB	Cathharacta skua	Cathharacta	skua		Catharacta skua	Catharacta	skua		Type 1a-P	10	4		CATARACTA SCIA	CATARACTA SCIA	1	0	1	0	1	0	0.9565	1	0.9697	0.88	1	0.9143	1	0	1	0	1	0	1	0	1	0	1	0	1	0	1	0	1	0	1	0	0	0
Species	CAABWEB	Cathigaster inframaculata	Cathigaster	inframaculata		Canthigaster inframacula	Canthigaster	inframacula		Type 4	11	11		CATIGASTIR INFRAMACILATA	CATIGASTIR INFRAMACILATA	1	2	1	2	1	2	0.88	0.9231	0.902	0.8148	0.8571	0.8302	1	0	1	0	0	0	0	0	0	0	0	0	1	0	1	0	1	0	1	0	0	0
Species	CAABWEB	Catostylus mosicacius	Catostylus	mosicacius		Catostylus mosaicus	Catostylus	mosaicus		Type 3	10	8		CATASTILIS MASICACIS	CATASTILIS MASICACA	0	4	0	3	0	3	1	0.6	0.8095	1	0.4545	0.7273	1	0	1	0	1	0	0	0	0	0	0	0	0	0	0	0	1	0	1	0	0	0
Species	CAABWEB	Caulastrea turmida	Caulastrea	turmida		Caulastraea tumida	Caulastraea	tumida		Type 4	10	6		CAILASTRIA TIRMIDA	CAILASTRIA TIRMIDA	1	1	1	1	1	1	0.8696	0.8	0.8421	0.8	0.7059	0.75	1	0	1	0	0	6	0	0	0	0	0	0	0	0	0	0	1	0	1	0	0	0
Species	CAABWEB	Caulerpa bikinesis	Caulerpa	bikinesis		Caulerpa bikinensis	Caulerpa	bikinensis		Type 1a	8	9		CAILIRPA BICINISIS	CAILIRPA BICINISA	0	1	0	1	0	1	1	0.8571	0.9231	1	0.7826	0.878	1	0	1	1	0	0	0	0	0	0	0	0	1	0	1	0	1	0	1	1	0	0
Species	CAABWEB	Caulerpa racemose	Caulerpa	racemose		Caulerpa racemosa	Caulerpa	racemosa		Type 1a	8	8		CAILIRPA RACIMASI	CAILIRPA RACIMASI	0	1	0	1	0	1	1	0.7778	0.8889	1	0.7	0.8421	1	0	1	0	1	1	0	0	0	0	0	0	0	0	1	0	1	0	1	0	0	0
Species	CAABWEB	Caulerper racemosa	Caulerper	racemosa		Caulerpa racemosa	Caulerpa	racemosa		Type 2	8	8		CAILIRPIR RACIMASA	CAILIRPIR RACIMASA	2	0	2	0	2	0	0.7368	1	0.8649	0.6667	1	0.8205	1	0	1	0	1	1	0	0	0	0	0	0	0	0	1	0	1	0	1	0	0	0
Species	CAABWEB	Caulpera lentilifera	Caulpera	lentilifera		Caulerpa lentillifera	Caulerpa	lentillifera		Type 4	8	11		CAILPIRA LINTILIFIRA	CAILPIRA LINTILIFIRA	2	1	2	1	2	1	0.6667	0.96	0.8372	0.5	0.8889	0.7111	1	0	1	0	0	2	0	0	0	0	0	0	0	0	0	0	1	0	1	0	0	0
Species	CAABWEB	Caulpera taxifolia	Caulpera	taxifolia		Caulerpa taxifolia	Caulerpa	taxifolia		Type 2	8	9		CAILPIRA TAXIFALA	CAILPIRA TAXIFALA	2	0	2	0	2	0	0.6667	1	0.8421	0.5	1	0.75	1	0	1	0	0	0	0	0	0	0	0	0	0	0	0	0	1	0	1	0	0	0
Species	CAABWEB	Ccanthigaster inframacula	Ccanthigaster	inframacula		Canthigaster inframacula	Canthigaster	inframacula		Type 1a-P	12	11		CANTIGASTIR INFRAMACILA	CANTIGASTIR INFRAMACILA	1	0	1	0	1	0	0.8889	1	0.9412	0.8276	1	0.9057	1	0	1	0	1	5	1	0	1	0	1	0	1	0	1	0	1	1	1	1	0	0
Species	CAABWEB	Ccorythoichthys conspicillatus	Ccorythoichthys	conspicillatus		Corythoichthys conspicillatus	Corythoichthys	conspicillatus		Type 1a-P	14	14		CARITACTIS CANSPICILATIS	CARITACTIS CANSPICILATA	1	0	1	0	1	0	0.9032	1	0.9508	0.8485	1	0.9206	1	0	1	0	1	7	1	0	1	0	1	0	1	0	1	0	1	0	1	0	1	0
Species	CAABWEB	Cebtrpogon australis	Cebtrpogon	australis		Centropogon australis	Centropogon	australis		Type 2	10	9		CIBTRPAGAN AISTRALIS	CIBTRPAGAN AISTRALA	2	0	2	0	2	0	0.6957	1	0.8372	0.56	1	0.7556	1	0	1	0	0	2	0	0	0	0	0	0	0	0	0	0	1	0	1	1	0	0
Species	CAABWEB	Centonurus globiceps	Centonurus	globiceps		Cetonurus globiceps	Cetonurus	globiceps		Type 1a	9	9		CINTANIRIS GLABICIPS	CINTANIRIS GLABICIPS	1	0	1	0	1	0	0.8571	1	0.9268	0.7826	1	0.8837	1	0	1	0	0	0	0	0	0	0	0	0	1	0	1	0	1	0	1	0	0	0
Species	CAABWEB	Centrocsymnus coelolepis	Centrocsymnus	coelolepis		Centroscymnus coelolepis	Centroscymnus	coelolepis		Type 1b	13	10		CINTRACSIMNIS CILALIPIS	CINTRACSIMNIS CILALIPA	2	0	1	0	1	0	0.7857	1	0.88	0.7333	1	0.8462	1	0	1	0	1	0	0	0	0	0	0	0	0	0	1	0	1	0	1	0	0	0
Species	CAABWEB	Centrogyns vaigiensis	Centrogyns	vaigiensis		Centrogenys vaigiensis	Centrogenys	vaigiensis		Type 2	10	10		CINTRAGINS VAIGINSIS	CINTRAGINS VAIGINSA	2	0	2	0	2	0	0.6957	1	0.8444	0.64	1	0.8085	1	0	1	0	1	1	0	0	0	0	0	0	0	0	0	0	1	0	1	0	0	0
Species	CAABWEB	Centronura larsonae	Centronura	larsonae		Acentronura larsonae	Acentronura	larsonae		Type 1c	10	8		CINTRANIRA LARSANI	CINTRANIRA LARSANI	1	0	1	0	1	0	0.7826	1	0.878	0.72	1	0.8372	1	0	1	0	0	0	0	0	0	0	0	0	1	0	1	0	1	0	1	0	0	0
Species	CAABWEB	Centrophorus harrisoni	Centrophorus	harrisoni		Centrophorus harrissoni	Centrophorus	harrissoni		Type 1a-P	12	9		CINTRAPARIS ARISANI	CINTRAPARIS HARISANI	0	1	0	1	0	1	1	0.9524	0.9787	1	0.8696	0.9388	1	0	1	0	1	2	1	0	1	0	1	0	1	0	1	0	1	0	1	1	0	0
Species	CAABWEB	Centrophorus niakang	Centrophorus	niakang		Centrophorus niaukang	Centrophorus	niaukang		Type 1a	12	7		CINTRAPARIS NACANG	CINTRAPARIS NACANG	0	1	0	1	0	1	1	0.8235	0.9302	1	0.7368	0.8889	1	0	1	0	1	0	0	0	0	0	0	0	1	0	1	0	1	0	1	0	0	0
Species	CAABWEB	Centrophorus niakung	Centrophorus	niakung		Centrophorus niaukang	Centrophorus	niaukang		Type 2	12	7		CINTRAPARIS NACING	CINTRAPARIS NACING	0	2	0	2	0	2	1	0.5882	0.8372	1	0.5263	0.8	1	0	1	0	1	0	0	0	0	0	0	0	0	0	0	0	1	0	1	0	0	0
Species	CAABWEB	Centropogon australias	Centropogon	australias		Centropogon australis	Centropogon	australis		Type 1a-P	11	9		CINTRAPAGAN AISTRALAS	CINTRAPAGAN AISTRALA	0	1	0	1	0	1	1	0.8571	0.9333	1	0.7826	0.8936	1	0	1	0	1	21	0	0	1	0	0	0	1	0	1	0	1	0	1	0	0	0
Species	CAABWEB	Centropogos australis	Centropogos	australis		Centropogon australis	Centropogon	australis		Type 1a	11	9		CINTRAPAGAS AISTRALIS	CINTRAPAGAS AISTRALA	1	0	1	0	1	0	0.8333	1	0.9091	0.7692	1	0.8696	1	0	1	1	1	21	0	0	0	0	0	0	1	0	1	0	1	1	1	3	0	0
Species	CAABWEB	Centroscymnus crepidator	Centroscymnus	crepidator		Centroscymnus crepidater	Centroscymnus	crepidater		Type 1a	13	10		CINTRASIMNIS CRIPIDATAR	CINTRASIMNIS CRIPIDATAR	0	1	0	1	0	1	1	0.8182	0.92	1	0.75	0.8846	1	0	1	0	1	7	0	0	0	0	0	0	1	0	1	0	1	0	1	0	0	0
Species	CAABWEB	Centroscymnus plunketii	Centroscymnus	plunketii		Centroscymnus plunketi	Centroscymnus	plunketi		Type 1a-P	13	8		CINTRASIMNIS PLINCITI	CINTRASIMNIS PLINCITI	0	1	0	1	0	1	1	0.9474	0.9787	1	0.8571	0.9388	1	0	1	0	1	7	1	0	1	0	1	0	1	0	1	0	1	0	1	0	0	0
Species	CAABWEB	Centroscymnus plunkeyi	Centroscymnus	plunkeyi		Centroscymnus plunketi	Centroscymnus	plunketi		Type 1a	13	8		CINTRASIMNIS PLINCI	CINTRASIMNIS PLINCI	0	1	0	1	0	1	1	0.7778	0.913	1	0.7	0.875	1	0	1	0	1	7	0	0	0	0	0	0	1	0	1	0	1	0	1	0	0	0
Species	CAABWEB	Centrostephanus rogersii	Centrostephanus	rogersii		Centrostephanus rodgersii	Centrostephanus	rodgersii		Type 1a	15	8		CINTRASTIPANIS RAGIRSI	CINTRASTIPANIS RAGIRSI	0	1	0	1	0	1	1	0.8421	0.9412	1	0.7619	0.9057	1	0	1	0	0	1	0	0	0	0	0	0	1	0	1	0	1	0	1	0	0	0
Species	CAABWEB	Ceohaloscyllium laticeps	Ceohaloscyllium	laticeps		Cephaloscyllium laticeps	Cephaloscyllium	laticeps		Type 1a	15	8		CIALASILIM LATICIPS	CIALASILIM LATICIPS	1	0	1	0	1	0	0.875	1	0.92	0.8235	1	0.8846	1	0	1	0	0	0	0	0	0	0	0	0	1	0	1	0	1	0	1	0	0	0
Species	CAABWEB	Cephalocyllium nascione	Cephalocyllium	nascione		Cephaloscyllium nascione	Cephaloscyllium	nascione		Type 1a	14	8		CIPALACILIM NASIANI	CIPALACILIM NASIANI	1	0	1	0	1	0	0.9032	1	0.9388	0.8485	1	0.902	1	0	1	0	1	0	0	0	0	0	0	0	1	0	1	0	1	0	1	0	0	0
Species	CAABWEB	Cephalolophis argus	Cephalolophis	argus		Cephalopholis argus	Cephalopholis	argus		Type 3	13	5		CIPALALAPIS ARGIS	CIPALALAPIS ARGA	4	0	4	0	4	0	0.8571	1	0.9	0.7333	1	0.8095	1	0	1	0	0	0	0	0	0	0	0	0	1	0	1	0	1	0	1	2	0	0
Species	CAABWEB	Cephalophis miniata	Cephalophis	miniata		Cephalopholis miniata	Cephalopholis	miniata		Type 2	11	7		CIPALAPIS MINATA	CIPALAPIS MINATA	2	0	2	0	2	0	0.8462	1	0.9048	0.7857	1	0.8636	1	0	1	0	1	1	0	0	0	0	0	0	1	0	1	0	1	0	1	0	0	0
Species	CAABWEB	Cephalophois boenack	Cephalophois	boenack		Cephalopholis boenak	Cephalopholis	boenak		Type 4	12	6		CIPALAPAS BINAC	CIPALAPAS BINAC	1	1	1	1	1	1	0.8889	0.8	0.8571	0.8276	0.7059	0.7727	1	0	1	0	1	0	0	0	0	0	0	0	0	0	1	0	1	0	1	0	0	0
Species	CAABWEB	Cephalopholis formoa	Cephalopholis	formoa		Cephalopholis formosa	Cephalopholis	formosa		Type 1a	13	6		CIPALAPALIS FARMA	CIPALAPALIS FARMA	0	1	0	1	0	1	1	0.8	0.9302	1	0.7059	0.8889	1	0	1	0	0	0	0	0	0	0	0	0	1	0	1	0	1	1	1	2	0	0
Species	CAABWEB	Cephalopholis loepardardus	Cephalopholis	loepardardus		Cephalopholis leopardus	Cephalopholis	leopardus		Type 3	13	9		CIPALAPALIS LIPARDARDIS	CIPALAPALIS LIPARDARDA	0	5	0	4	0	4	1	0.6087	0.8235	1	0.56	0.7925	0	0	0	0	1	0	0	0	0	0	0	0	0	0	0	0	1	0	1	0	0	0
Species	CAABWEB	Cephalophosis leopardus	Cephalophosis	leopardus		Cephalopholis leopardus	Cephalopholis	leopardus		Type 1a	13	9		CIPALAPASIS LIAPARDIS	CIPALAPASIS LIAPARDA	1	0	1	0	1	0	0.8571	1	0.9167	0.8	1	0.88	1	0	1	0	1	0	0	0	0	0	0	0	1	0	1	0	1	0	1	0	0	0
Species	CAABWEB	Cephalophosis sonnerati	Cephalophosis	sonnerati		Cephalopholis sonnerati	Cephalopholis	sonnerati		Type 1a	13	9		CIPALAPASIS SANIRATI	CIPALAPASIS SANIRATI	1	0	1	0	1	0	0.8571	1	0.9167	0.8	1	0.88	1	0	1	0	1	0	0	0	0	0	0	0	1	0	1	0	1	0	1	0	0	0
Species	CAABWEB	Cephalophus miniatus	Cephalophus	miniatus		Cephalopholis miniata	Cephalopholis	miniata		Type 4	11	7		CIPALAPIS MINATIS	CIPALAPIS MINATA	3	2	3	2	3	2	0.7692	0.7059	0.7442	0.7143	0.6316	0.6667	0	0	0	0	0	1	0	0	0	0	0	0	0	0	0	0	0	0	0	1	0	0
Species	CAABWEB	Cephalorhynchus commersinii	Cephalorhynchus	commersinii		Cephalorhynchus commersonii	Cephalorhynchus	commersonii		Type 1a	15	11		CIPALARINCIS CAMIRSINI	CIPALARINCIS CAMIRSINI	0	1	0	1	0	1	1	0.8333	0.9286	1	0.7692	0.8966	1	0	1	0	1	0	0	0	0	0	0	0	1	0	1	0	1	0	1	0	0	0
Species	CAABWEB	Cephaloscyllium fasciatumm	Cephaloscyllium	fasciatumm		Cephaloscyllium fasciatum	Cephaloscyllium	fasciatum		Type 1a-P	15	9		CIPALASILIM FASATIM	CIPALASILIM FASATA	0	1	0	1	0	1	1	0.9524	0.9811	1	0.8696	0.9455	1	0	1	0	1	0	1	0	1	0	1	0	1	0	1	0	1	0	1	0	0	0
Species	CAABWEB	Ceradocus doolibah	Ceradocus	doolibah		Ceradocus dooliba	Ceradocus	dooliba		Type 1a-P	9	7		CIRADACIS DALIBA	CIRADACIS DALIBA	0	1	0	1	0	1	1	0.8235	0.9189	1	0.7368	0.8718	1	0	1	0	1	0	1	0	1	0	0	0	1	0	1	0	1	0	1	0	0	0
Species	CAABWEB	Ceralodon purpurea	Ceralodon	purpurea		Ceratodon purpureus	Ceratodon	purpureus		Type 4	9	8		CIRALADAN PIRPIRIA	CIRALADAN PIRPIRIA	1	2	1	2	1	2	0.8	0.7368	0.7692	0.7273	0.6667	0.6829	1	0	1	0	0	0	0	0	0	0	0	0	0	0	0	0	0	0	1	0	0	0
Species	CAABWEB	Cerangoides orthogrammus	Cerangoides	orthogrammus		Carangoides orthogrammus	Carangoides	orthogrammus		Type 1a	11	12		CIRANGADIS ARTAGRAMIS	CIRANGADIS ORTAGRAMA	1	0	1	0	1	0	0.8333	1	0.92	0.7692	1	0.8846	1	0	1	0	1	1	0	0	0	0	0	0	1	0	1	0	1	0	1	0	0	0
Species	CAABWEB	Ceratoplax ciliate	Ceratoplax	ciliate		Ceratoplax ciliata	Ceratoplax	ciliata		Type 1a	10	7		CIRATAPLAX CILATI	CIRATAPLAX CILATI	0	1	0	1	0	1	1	0.75	0.8947	1	0.6667	0.85	1	0	1	0	1	3	0	0	0	0	0	0	0	0	1	0	1	0	1	0	0	0
Species	CAABWEB	Ceratosma trilobatum	Ceratosma	trilobatum		Ceratosoma trilobatum	Ceratosoma	trilobatum		Type 1a	9	10		CIRATASMA TRILABATIM	CIRATASMA TRILABATA	1	0	1	0	1	0	0.8571	1	0.9302	0.7826	1	0.8889	1	0	1	0	1	3	0	0	0	0	0	0	1	0	1	0	1	0	1	0	0	0
Species	CAABWEB	Ceratosoma breviculatum	Ceratosoma	breviculatum		Ceratosoma brevicaudatum	Ceratosoma	brevicaudatum		Type 2	10	12		CIRATASAMA BRIVICILATIM	CIRATASAMA BRIVICILATA	0	2	0	2	0	2	1	0.7407	0.8571	1	0.6897	0.8235	1	0	1	0	1	7	0	0	0	0	0	0	0	0	1	0	1	0	1	0	0	0
Species	CAABWEB	Cercamia cremia	Cercamia	cremia		Cercamia eremia	Cercamia	eremia		Type 1c	8	6		CIRCAMA CRIMA	CIRCAMA CRIMA	0	1	0	1	0	1	1	0.7143	0.875	1	0.625	0.8235	1	0	1	0	0	3	0	0	0	0	0	0	0	0	1	0	1	0	1	0	0	0
Species	CAABWEB	Cerceis trilobata	Cerceis	trilobata		Circeis trilobata	Circeis	trilobata		Type 1a-P	7	9		CIRCIS TRILABATA	CIRCIS TRILABATA	1	0	1	0	1	0	0.75	1	0.8889	0.6667	1	0.8421	1	0	1	3	1	1	1	0	1	0	0	0	0	0	1	0	1	0	1	1	0	0
Species	CAABWEB	Cerianthus membranaceous	Cerianthus	membranaceous		Cerianthus membranacea	Cerianthus	membranacea		Type 3	10	11		CIRANTIS MIMBRANACIAIS	CIRANTIS MIMBRANACIAA	0	3	0	3	0	3	1	0.7692	0.875	1	0.7143	0.84	1	0	1	0	1	2	0	0	0	0	0	0	0	0	1	0	1	0	1	0	0	0
Species	CAABWEB	Cerithium fasciata	Cerithium	fasciata		Cerithium fasciatum	Cerithium	fasciatum		Type 2-P	9	8		CIRITIM FASATA	CIRITIM FASATA	0	2	0	2	0	2	1	0.7368	0.8718	1	0.6667	0.8293	1	0	1	0	0	1	0	0	1	0	0	0	0	0	1	0	1	0	1	0	0	0
Species	CAABWEB	Cetoscareus bicolor	Cetoscareus	bicolor		Cetoscarus bicolor	Cetoscarus	bicolor		Type 1a-P	10	7		CITASARIS BICALAR	CITASARIS BICALAR	1	0	1	0	1	0	0.8696	1	0.9231	0.8	1	0.878	1	0	1	0	1	1	1	0	1	0	0	0	1	0	1	0	1	0	1	0	0	0
Species	CAABWEB	Chaceon bicolour	Chaceon	bicolour		Chaceon bicolor	Chaceon	bicolor		Type 1a	7	7		CACIAN BICALAIR	CACIAN BICALAIR	0	1	0	1	0	1	1	0.8235	0.9091	1	0.7368	0.8571	1	0	1	1	1	1	0	0	0	0	0	0	1	0	1	0	1	0	1	0	0	0
Species	CAABWEB	Chaenichthys rhinoceratus	Chaenichthys	rhinoceratus		Channichthys rhinoceratus	Channichthys	rhinoceratus		Type 1a	12	12		CINICTIS RINACIRATIS	CINICTIS RINACIRATA	1	0	1	0	1	0	0.8462	1	0.9231	0.7857	1	0.8889	1	0	1	0	1	0	0	0	0	0	0	0	1	0	1	0	1	0	1	0	0	0
Species	CAABWEB	Chaerodon venustus	Chaerodon	venustus		Choerodon venustus	Choerodon	venustus		Type 1a-P	9	8		CIRADAN VINISTIS	CIRADAN VINISTA	1	0	1	0	1	0	0.8	1	0.8947	0.7273	1	0.85	1	0	1	2	1	3	1	0	1	0	0	0	0	0	1	0	1	0	1	0	0	0
Species	CAABWEB	Chaetodermis penicilligrus	Chaetodermis	penicilligrus		Chaetodermis penicilligerus	Chaetodermis	penicilligerus		Type 1a	12	13		CITADIRMIS PINICILIGRIS	CITADIRMIS PINICILIGRA	0	1	0	1	0	1	1	0.8966	0.9455	1	0.8387	0.9123	1	0	1	0	1	1	0	0	0	0	0	0	1	0	1	0	1	0	1	0	0	0
Species	CAABWEB	Chaetodomtoplus duboulayi	Chaetodomtoplus	duboulayi		Chaetodontoplus duboulayi	Chaetodontoplus	duboulayi		Type 1a	15	9		CITADAMTAPLIS DIBAILAI	CITADAMTAPLIS DIBAILAI	1	0	1	0	1	0	0.875	1	0.9231	0.8235	1	0.8889	1	0	1	0	1	0	0	0	0	0	0	0	1	0	1	0	1	0	1	0	0	0
Species	CAABWEB	Chaetodon aureofaciatus	Chaetodon	aureofaciatus		Chaetodon aureofasciatus	Chaetodon	aureofasciatus		Type 1a	9	13		CITADAN AIRIAFACATIS	CITADAN AIRIAFACATA	0	1	0	1	0	1	1	0.8966	0.9388	1	0.8387	0.902	1	0	1	0	1	1	0	0	0	0	0	0	1	0	1	0	1	0	1	2	0	0
Species	CAABWEB	Chaetopterus variopedatu	Chaetopterus	variopedatu		Chaetopterus variopedatus	Chaetopterus	variopedatus		Type 1a	12	11		CITAPTIRIS VARIAPIDATI	CITAPTIRIS VARIAPIDATI	0	1	0	1	0	1	1	0.88	0.9412	1	0.8148	0.9057	1	0	1	0	1	0	0	0	0	0	0	0	1	0	1	0	1	0	1	0	0	0
Species	CAABWEB	Chaetopterus variopodatus	Chaetopterus	variopodatus		Chaetopterus variopedatus	Chaetopterus	variopedatus		Type 1a	12	12		CITAPTIRIS VARIAPADATIS	CITAPTIRIS VARIAPADATA	0	1	0	1	0	1	1	0.8462	0.9231	1	0.7857	0.8889	1	0	1	0	1	0	0	0	0	0	0	0	1	0	1	0	1	0	1	0	0	0
Species	CAABWEB	Chanus chanus	Chanus	chanus		Chanos chanos	Chanos	chanos		Type 4	6	6		CANIS CANIS	CANIS CANA	1	1	1	1	1	1	0.7143	0.7143	0.7143	0.625	0.625	0.6	1	0	1	5	1	2	0	0	0	0	0	0	0	0	0	0	0	0	0	0	0	0
Species	CAABWEB	Charybdis crucifer	Charybdis	crucifer		Charybdis cruciata	Charybdis	cruciata		Type 3	9	8		CARIBDIS CRICIFIR	CARIBDIS CRICIFIR	0	3	0	3	0	3	1	0.5556	0.7895	1	0.5	0.75	1	0	1	0	0	15	0	0	0	0	0	0	0	0	0	0	0	0	1	1	0	0
Species	CAABWEB	Charybdis feriatis	Charybdis	feriatis		Charybdis feriata	Charybdis	feriata		Type 2-P	9	7		CARIBDIS FIRATIS	CARIBDIS FIRATA	0	2	0	2	0	2	1	0.7059	0.8649	1	0.6316	0.8205	1	0	1	0	0	1	0	0	1	0	0	0	0	0	1	0	1	0	1	0	0	0
Species	CAABWEB	Charybdis ferriatus	Charybdis	ferriatus		Charybdis feriata	Charybdis	feriata		Type 3-P	9	7		CARIBDIS FIRATIS	CARIBDIS FIRATA	0	3	0	3	0	3	1	0.6667	0.8421	1	0.5	0.75	1	0	1	0	0	1	0	0	1	0	0	0	0	0	0	0	1	0	1	0	0	0
Species	CAABWEB	Charybdis variegatus	Charybdis	variegatus		Charybdis variegata	Charybdis	variegata		Type 2-P	9	9		CARIBDIS VARIGATIS	CARIBDIS VARIGATA	0	2	0	2	0	2	1	0.7619	0.878	1	0.6957	0.8372	1	0	1	0	1	9	0	0	1	0	0	0	0	0	1	0	1	0	1	0	0	0
Species	CAABWEB	Charybdys biomaculata	Charybdys	biomaculata		Charybdis bimaculata	Charybdis	bimaculata		Type 4	9	10		CARIBDIS BIAMACILATA	CARIBDIS BIAMACILATA	1	1	1	1	1	1	0.8	0.8696	0.8372	0.7273	0.8	0.7556	1	0	1	0	1	2	0	0	0	0	0	0	0	0	0	0	1	0	1	0	0	0
Species	CAABWEB	Chathamalus anternatus	Chathamalus	anternatus		Chthamalus antennatus	Chthamalus	antennatus		Type 4	10	10		CATAMALIS ANTIRNATIS	CATAMALIS ANTIRNATA	1	1	1	1	1	1	0.8696	0.8182	0.8444	0.8	0.75	0.766	1	0	1	0	0	0	0	0	0	0	0	0	0	0	0	0	1	0	1	0	0	0
Species	CAABWEB	Cheilodacrylus spectabilis	Cheilodacrylus	spectabilis		Cheilodactylus spectabilis	Cheilodactylus	spectabilis		Type 1a	14	11		CILADACRILIS SPICTABILIS	CILADACRILIS SPICTABILA	1	0	1	0	1	0	0.8667	1	0.9259	0.8125	1	0.8929	1	0	1	0	1	2	0	0	0	0	0	0	1	0	1	0	1	0	1	0	0	0
Species	CAABWEB	Cheilodactylus stectabilis	Cheilodactylus	stectabilis		Cheilodactylus spectabilis	Cheilodactylus	spectabilis		Type 1a	14	11		CILADACTILIS STICTABILIS	CILADACTILIS STICTABILA	0	1	0	1	0	1	1	0.8333	0.9259	1	0.7692	0.8929	1	0	1	0	0	1	0	0	0	0	0	0	1	0	1	0	1	0	1	1	0	0
Species	CAABWEB	Chelmodon pataoca	Chelmodon	pataoca		Chelonodon patoca	Chelonodon	patoca		Type 4	9	6		CILMADAN PATACA	CILMADAN PATACA	2	1	2	1	2	1	0.7619	0.8	0.7778	0.6957	0.7059	0.6842	1	0	1	0	1	0	0	0	0	0	0	0	0	0	0	0	0	0	1	0	0	0
Species	CAABWEB	Chelmon marginalus	Chelmon	marginalus		Chelmon marginalis	Chelmon	marginalis		Type 1a-P	7	10		CILMAN MARGINALIS	CILMAN MARGINALA	0	1	0	1	0	1	1	0.8182	0.8947	1	0.75	0.85	1	0	1	0	1	2	1	0	1	0	0	0	0	0	1	0	1	0	1	0	0	0
Species	CAABWEB	Chelmon marginatus	Chelmon	marginatus		Chelmon marginalis	Chelmon	marginalis		Type 2	7	10		CILMAN MARGINATIS	CILMAN MARGINATA	0	2	0	2	0	2	1	0.7273	0.8421	1	0.6667	0.8	1	0	1	0	1	2	0	0	0	0	0	0	0	0	0	0	1	1	1	1	0	0
Species	CAABWEB	Chelmonops curiousus	Chelmonops	curiousus		Chelmonops curiosus	Chelmonops	curiosus		Type 1a	10	8		CILMANAPS CIRIAISIS	CILMANAPS CIRIAISA	0	1	0	1	0	1	1	0.8421	0.9268	1	0.7619	0.8837	1	0	1	0	1	0	0	0	0	0	0	0	1	0	1	0	1	0	1	0	0	0
Species	CAABWEB	Chelonodon petoca	Chelonodon	petoca		Chelonodon patoca	Chelonodon	patoca		Type 1a	10	6		CILANADAN PITACA	CILANADAN PITACA	0	1	0	1	0	1	1	0.7143	0.8889	1	0.625	0.8421	1	0	1	0	1	0	0	0	0	0	0	0	0	0	1	0	1	0	1	0	0	0
Species	CAABWEB	Chenochaetus strigosus	Chenochaetus	strigosus		Ctenochaetus strigosus	Ctenochaetus	strigosus		Type 1a	12	9		CINACITIS STRIGASIS	CINACITIS STRIGASA	1	0	1	0	1	0	0.8462	1	0.913	0.7857	1	0.875	1	0	1	1	0	0	0	0	0	0	0	0	1	0	1	0	1	0	1	1	0	0
Species	CAABWEB	Childonias hybridus	Childonias	hybridus		Chlidonias hybridus	Chlidonias	hybridus		Type 1b	10	8		CILDANAS IBRIDIS	CILDANAS HIBRIDA	2	0	1	0	1	0	0.7273	1	0.85	0.6667	1	0.8095	1	0	1	0	1	1	0	0	0	0	0	0	0	0	1	0	1	0	1	0	0	0
Species	CAABWEB	Chilloscyllium punctatum	Chilloscyllium	punctatum		Chiloscyllium punctatum	Chiloscyllium	punctatum		Type 1a-P	13	9		CILASILIM PINCTATIM	CILASILIM PINCTATA	1	0	1	0	1	0	0.9655	1	0.9796	0.9032	1	0.9412	1	0	1	0	1	4	1	0	1	0	1	0	1	0	1	0	1	0	1	1	0	0
Species	CAABWEB	Chinoecetes tanneri	Chinoecetes	tanneri		Chionoecetes tanneri	Chionoecetes	tanneri		Type 1a	11	7		CINICITIS TANIRI	CINICITIS TANIRI	1	0	1	0	1	0	0.88	1	0.9268	0.8148	1	0.8837	1	0	1	0	1	0	0	0	0	0	0	0	1	0	1	0	1	0	1	0	0	0
Species	CAABWEB	Chionoecetes bairdii	Chionoecetes	bairdii		Chionoecetes bairdi	Chionoecetes	bairdi		Type 1a-P	12	6		CIANICITIS BAIRDI	CIANICITIS BAIRDI	0	1	0	1	0	1	1	0.9333	0.9756	1	0.8235	0.9302	1	0	1	0	1	1	1	0	1	0	1	0	1	0	1	0	1	0	1	0	0	0
Species	CAABWEB	Chircoreus longicornis	Chircoreus	longicornis		Chicoreus longicornis	Chicoreus	longicornis		Type 1a	9	11		CIRCARIS LANGICARNIS	CIRCARIS LANGICARNA	1	0	1	0	1	0	0.8571	1	0.9333	0.7826	1	0.8936	1	0	1	1	0	0	0	0	0	0	0	0	1	0	1	0	1	0	1	2	0	0
Species	CAABWEB	Chironema chlorotaenia	Chironema	chlorotaenia		Chrionema chlorotaenia	Chrionema	chlorotaenia		Type 1b	9	12		CIRANIMA CLARATINA	CIRANIMA CLARATINA	2	0	1	0	1	0	0.7	1	0.8696	0.6364	1	0.8333	1	0	1	0	1	1	0	0	0	0	0	0	0	0	1	0	1	0	1	0	0	0
Species	CAABWEB	Chiroteuthis imperitor	Chiroteuthis	imperitor		Chiroteuthis imperator	Chiroteuthis	imperator		Type 1a	12	9		CIRATITIS IMPIRITAR	CIRATITIS IMPIRITAR	0	1	0	1	0	1	1	0.8	0.913	1	0.7273	0.875	1	0	1	0	1	1	0	0	0	0	0	0	1	0	1	0	1	0	1	0	0	0
Species	CAABWEB	Chladophora prolifera	Chladophora	prolifera		Cladophora prolifera	Cladophora	prolifera		Type 1a-P	10	9		CLADAPARA PRALIFIRA	CLADAPARA PRALIFIRA	1	0	1	0	1	0	0.8696	1	0.9302	0.8	1	0.8889	1	0	1	0	1	0	1	0	1	0	0	0	1	0	1	0	1	0	1	0	0	0
Species	CAABWEB	Chlamys sematoria	Chlamys	sematoria		Chlamys senatoria	Chlamys	senatoria		Type 1a	7	9		CLAMIS SIMATARA	CLAMIS SIMATARA	0	1	0	1	0	1	1	0.8	0.8889	1	0.7273	0.8421	1	0	1	0	1	1	0	0	0	0	0	0	0	0	1	0	1	1	1	2	0	0
Species	CAABWEB	Chlorodicoma adelaidae	Chlorodicoma	adelaidae		Chlorodiloma adelaidae	Chlorodiloma	adelaidae		Type 1a	12	9		CLARADICAMA ADILAIDI	CLARADICAMA ADILAIDI	1	0	1	0	1	0	0.8462	1	0.913	0.7857	1	0.875	1	0	1	0	1	0	0	0	0	0	0	0	1	0	1	0	1	0	1	0	0	0
Species	CAABWEB	Chlorodicoma odontis	Chlorodicoma	odontis		Chlorodiloma odontis	Chlorodiloma	odontis		Type 1a	12	7		CLARADICAMA ADANTIS	CLARADICAMA ODANTA	1	0	1	0	1	0	0.8462	1	0.9048	0.7857	1	0.8636	1	0	1	0	1	0	0	0	0	0	0	0	1	0	1	0	1	0	1	0	0	0
Species	CAABWEB	Chlorotocus novaezelandiae	Chlorotocus	novaezelandiae		Chlorotocus novaezealandiae	Chlorotocus	novaezealandiae		Type 1a	11	14		CLARATACIS NAVISILANDI	CLARATACIS NAVISILANDI	0	1	0	1	0	1	1	0.9032	0.9455	1	0.8485	0.9123	1	0	1	1	1	0	0	0	0	0	0	0	1	0	1	0	1	1	1	1	0	0
Species	CAABWEB	Chlorurus microhinos	Chlorurus	microhinos		Chlorurus microrhinos	Chlorurus	microrhinos		Type 1a	9	10		CLARIRIS MICRAINAS	CLARIRIS MICRAINA	0	1	0	1	0	1	1	0.8696	0.9302	1	0.8	0.8889	1	0	1	0	0	0	0	0	0	0	0	0	1	0	1	0	1	0	1	0	0	0
Species	CAABWEB	Choerdon schoenlenii	Choerdon	schoenlenii		Choerodon schoenleinii	Choerodon	schoenleinii		Type 4	8	11		CIRDAN SINLINI	CIRDAN SCINLINI	1	1	1	1	1	1	0.8421	0.88	0.8636	0.7619	0.8148	0.7826	1	0	1	1	1	3	0	0	0	0	0	0	0	0	1	0	1	0	1	0	0	0
Species	CAABWEB	Choerodon schoenlenii	Choerodon	schoenlenii		Choerodon schoenleinii	Choerodon	schoenleinii		Type 1a-P	9	11		CIRADAN SINLINI	CIRADAN SCINLINI	0	1	0	1	0	1	1	0.88	0.9333	1	0.8148	0.8936	1	0	1	1	1	3	1	0	1	0	0	0	1	0	1	0	1	0	1	0	0	0
Species	CAABWEB	Choerodon sugillatus	Choerodon	sugillatus		Choerodon sugillatum	Choerodon	sugillatum		Type 1a-P	9	10		CIRADAN SIGILATIS	CIRADAN SIGILATA	0	1	0	1	0	1	1	0.8182	0.9048	1	0.75	0.8636	1	0	1	0	1	0	0	0	1	0	0	0	1	0	1	0	1	0	1	0	0	0
Species	CAABWEB	Choerodon venustusk	Choerodon	venustusk		Choerodon venustus	Choerodon	venustus		Type 1a	9	8		CIRADAN VINISTISC	CIRADAN VINISTISC	0	1	0	1	0	1	1	0.8421	0.9231	1	0.7619	0.878	1	0	1	1	1	3	0	0	0	0	0	0	1	0	1	0	1	0	1	0	0	0
Species	CAABWEB	Choerodon venustust	Choerodon	venustust		Choerodon venustus	Choerodon	venustus		Type 1a	9	8		CIRADAN VINISTIST	CIRADAN VINISTIST	0	1	0	1	0	1	1	0.8421	0.9231	1	0.7619	0.878	1	0	1	1	1	3	0	0	0	0	0	0	1	0	1	0	1	0	1	0	0	0
Species	CAABWEB	Choetodon guentheri	Choetodon	guentheri		Chaetodon guentheri	Chaetodon	guentheri		Type 1a-P	9	9		CITADAN GINTIRI	CITADAN GINTIRI	1	0	1	0	1	0	0.8	1	0.9	0.7273	1	0.8571	1	0	1	1	1	0	1	0	1	0	0	0	1	0	1	0	1	0	1	1	0	0
Species	CAABWEB	Chrinonemus marmoratus	Chrinonemus	marmoratus		Chironemus marmoratus	Chironemus	marmoratus		Type 2	10	10		CRINANIMIS MARMARATIS	CRINANIMIS MARMARATA	2	0	2	0	2	0	0.6957	1	0.8444	0.64	1	0.8085	1	0	1	1	1	1	0	0	0	0	0	0	0	0	0	0	1	2	1	2	0	0
Species	CAABWEB	Chrisallida fisheri	Chrisallida	fisheri		Chrysallida fischeri	Chrysallida	fischeri		Type 4-P	11	7		CRISALIDA FISIRI	CRISALIDA FISIRI	1	1	1	1	1	1	0.8333	0.8235	0.8293	0.7692	0.7368	0.7442	1	0	1	1	1	0	1	0	1	0	0	0	0	0	0	0	1	0	1	0	0	0
Species	CAABWEB	Chromadoris westraliensis	Chromadoris	westraliensis		Chromodoris westraliensis	Chromodoris	westraliensis		Type 1a-P	11	13		CRAMADARIS WISTRALINSIS	CRAMADARIS WISTRALINSA	1	0	1	0	1	0	0.8333	1	0.9231	0.7692	1	0.8889	1	0	1	0	1	0	1	0	1	0	0	0	1	0	1	0	1	0	1	0	0	0
Species	CAABWEB	Chromodoris lineulata	Chromodoris	lineulata		Chromodoris lineolata	Chromodoris	lineolata		Type 1a	11	9		CRAMADARIS LINILATA	CRAMADARIS LINILATA	0	1	0	1	0	1	1	0.8	0.9091	1	0.7273	0.8696	1	0	1	0	1	1	0	0	0	0	0	0	1	0	1	0	1	0	1	2	0	0
Species	CAABWEB	Chthalamus antennatus	Chthalamus	antennatus		Chthamalus antennatus	Chthamalus	antennatus		Type 2	10	10		CTALAMIS ANTINATIS	CTALAMIS ANTINATA	2	0	2	0	2	0	0.8182	1	0.9091	0.5833	1	0.7826	1	0	1	0	0	0	0	0	0	0	0	0	1	0	1	0	1	0	1	0	0	0
Species	CAABWEB	Chthamalus anternatus	Chthamalus	anternatus		Chthamalus antennatus	Chthamalus	antennatus		Type 1a	10	10		CTAMALIS ANTIRNATIS	CTAMALIS ANTIRNATA	0	1	0	1	0	1	1	0.8182	0.9091	1	0.75	0.8696	1	0	1	0	0	0	0	0	0	0	0	0	1	0	1	0	1	0	1	1	0	0
Species	CAABWEB	Cichlasoma dovei	Cichlasoma	dovei		Cichlasoma dovii	Cichlasoma	dovii		Type 1a-P	10	5		CICLASAMA DAVI	CICLASAMA DAVI	0	1	0	1	0	1	1	0.6667	0.8824	1	0.5714	0.8333	1	0	1	0	1	1	1	0	1	0	0	0	0	0	1	0	1	0	1	1	0	0
Species	CAABWEB	Cilicea curtispina	Cilicea	curtispina		Cilicaea curtispina	Cilicaea	curtispina		Type 1a	7	10		CILICIA CIRTISPINA	CILICIA CIRTISPINA	1	0	1	0	1	0	0.8235	1	0.9231	0.7368	1	0.878	1	0	1	0	1	3	0	0	0	0	0	0	1	0	1	0	1	0	1	0	0	0
Species	CAABWEB	Cirrepectes variolosus	Cirrepectes	variolosus		Cirripectes variolosus	Cirripectes	variolosus		Type 1a-P	11	10		CIRIPICTIS VARIALASIS	CIRIPICTIS VARIALASA	1	0	1	0	1	0	0.8333	1	0.913	0.7692	1	0.875	1	0	1	1	1	0	1	0	1	0	0	0	1	0	1	0	1	0	1	1	0	0
Species	CAABWEB	Cirrhilabrus termminckii	Cirrhilabrus	termminckii		Cirrhilabrus temminckii	Cirrhilabrus	temminckii		Type 1a	12	10		CIRILABRIS TIRMINCI	CIRILABRIS TIRMINCI	0	1	0	1	0	1	1	0.8696	0.9388	1	0.8	0.902	1	0	1	0	0	0	0	0	0	0	0	0	1	0	1	0	1	0	1	0	0	0
Species	CAABWEB	Cittus traversi	Cittus	traversi		Cyttus traversi	Cyttus	traversi		Type 1a-P	6	8		CITIS TRAVIRSI	CITIS TRAVIRSI	1	0	1	0	1	0	0.7143	1	0.875	0.625	1	0.8235	1	0	1	0	1	0	1	0	1	0	0	0	0	0	1	0	1	0	1	0	0	0
Species	CAABWEB	Cladhymenia oblongifoila	Cladhymenia	oblongifoila		Cladhymenia oblongifolia	Cladhymenia	oblongifolia		Type 1b-P	11	12		CLADIMINA ABLANGIFALA	CLADIMINA OBLANGIFALA	0	2	0	1	0	1	1	0.7692	0.88	1	0.7143	0.8462	1	0	1	0	1	2	1	0	1	0	0	0	0	0	1	0	1	0	1	0	0	0
Species	CAABWEB	Cladophora faredayi	Cladophora	faredayi		Cladophora feredayi	Cladophora	feredayi		Type 1a	10	8		CLADAPARA FARIDAI	CLADAPARA FARIDAI	0	1	0	1	0	1	1	0.7778	0.9	1	0.7	0.8571	1	0	1	0	1	0	0	0	0	0	0	0	1	0	1	0	1	0	1	0	0	0
Species	CAABWEB	Clalthria selachia	Clalthria	selachia		Clathria selachia	Clathria	selachia		Type 1a	8	8		CLALTRA SILACA	CLALTRA SILACA	1	0	1	0	1	0	0.8421	1	0.9189	0.7619	1	0.8718	1	0	1	0	0	0	0	0	0	0	0	0	1	0	1	0	1	0	1	0	0	0
Species	CAABWEB	Clavelina molluccensis	Clavelina	molluccensis		Clavelina moluccensis	Clavelina	moluccensis		Type 1a-P	9	11		CLAVILINA MALICINSIS	CLAVILINA MALICINSA	0	1	0	1	0	1	1	0.96	0.9778	1	0.8889	0.9362	1	0	1	0	1	0	1	0	1	0	1	0	1	0	1	0	1	0	1	2	0	0
Species	CAABWEB	Claviclonium oratum	Claviclonium	oratum		Claviclonium ovatum	Claviclonium	ovatum		Type 1a	12	6		CLAVICLANIM ARATIM	CLAVICLANIM ORATA	0	1	0	1	0	1	1	0.7143	0.9	1	0.625	0.8571	1	0	1	0	0	0	0	0	0	0	0	0	1	0	1	0	1	0	1	0	0	0
Species	CAABWEB	Clithon ovalaniensis	Clithon	ovalaniensis		Clithon oualaniensis	Clithon	oualaniensis		Type 1a	7	12		CLITAN AVALANINSIS	CLITAN OVALANINSA	0	1	0	1	0	1	1	0.8462	0.9048	1	0.7857	0.8636	1	0	1	0	0	3	0	0	0	0	0	0	1	0	1	0	1	0	1	0	0	0
Species	CAABWEB	Clodolabes perspicullum	Clodolabes	perspicullum		Cladolabes perspicillum	Cladolabes	perspicillum		Type 4-P	10	12		CLADALABIS PIRSPICILIM	CLADALABIS PIRSPICILA	1	1	1	1	1	1	0.8182	0.8462	0.8333	0.75	0.7857	0.76	1	0	1	0	1	0	1	0	1	0	0	0	0	0	0	0	1	0	1	0	0	0
Species	CAABWEB	Cloerodon schoenleinii	Cloerodon	schoenleinii		Choerodon schoenleinii	Choerodon	schoenleinii		Type 1a	9	12		CLIRADAN SINLINI	CLIRADAN SCINLINI	1	0	1	0	1	0	0.8	1	0.913	0.7273	1	0.875	1	0	1	0	0	0	0	0	0	0	0	0	1	0	1	0	1	0	1	0	0	0
Species	CAABWEB	Cloerodon schoenlenii	Cloerodon	schoenlenii		Choerodon schoenleinii	Choerodon	schoenleinii		Type 4	9	11		CLIRADAN SINLINI	CLIRADAN SCINLINI	1	1	1	1	1	1	0.8	0.88	0.8444	0.7273	0.8148	0.766	1	0	1	0	0	0	0	0	0	0	0	0	0	0	0	0	1	0	1	0	0	0
Species	CAABWEB	Cloridina verucosa	Cloridina	verucosa		Cloridina verrucosa	Cloridina	verrucosa		Type 1a-P	9	8		CLARIDINA VIRICASA	CLARIDINA VIRICASA	0	1	0	1	0	1	1	0.9474	0.9744	1	0.8571	0.9268	1	0	1	0	1	0	1	0	1	0	1	0	1	0	1	0	1	0	1	1	0	0
Species	CAABWEB	Clytia mollis	Clytia	mollis		Clutia mollis	Clutia	mollis		Type 1a-P	6	6		CLITA MALIS	CLITA MALA	1	0	1	0	1	0	0.7143	1	0.8571	0.625	1	0.8	1	0	1	0	1	0	1	0	1	0	0	0	0	0	1	0	1	0	1	0	0	0
Species	CAABWEB	Cnemidocarpo stolonifera	Cnemidocarpo	stolonifera		Cnemidocarpa stolonifera	Cnemidocarpa	stolonifera		Type 1a-P	12	11		CNIMIDACARPA STALANIFIRA	NIMIDACARPA STALANIFIRA	1	0	1	0	1	0	0.8462	1	0.92	0.7857	1	0.8846	1	0	1	0	1	0	1	0	1	0	0	0	1	0	1	0	1	0	1	0	0	0
Species	CAABWEB	Cnidoglanis macrocephala	Cnidoglanis	macrocephala		Cnidoglanis macrocephalus	Cnidoglanis	macrocephalus		Type 2-P	11	12		CNIDAGLANIS MACRACIPALA	NIDAGLANIS MACRACIPALA	0	2	0	2	0	2	1	0.8148	0.902	1	0.7586	0.8679	1	0	1	1	1	3	0	0	1	0	0	0	1	0	1	0	1	1	1	1	0	0
Species	CAABWEB	Codium geleatum	Codium	geleatum		Codium galeatum	Codium	galeatum		Type 1a	6	8		CADIM GILIATIM	CADIM GILIATA	0	1	0	1	0	1	1	0.7778	0.875	1	0.7	0.8235	1	0	1	0	1	0	0	0	0	0	0	0	0	0	1	0	1	0	1	2	0	0
Species	CAABWEB	Codium laminaroides	Codium	laminaroides		Codium laminarioides	Codium	laminarioides		Type 1a	6	12		CADIM LAMINARADIS	CADIM LAMINARADA	0	1	0	1	0	1	1	0.8889	0.9268	1	0.8276	0.8837	1	0	1	0	1	0	0	0	0	0	0	0	1	0	1	0	1	0	1	0	0	0
Species	CAABWEB	Coelarthrum cliftoni	Coelarthrum	cliftoni		Coelarthrum cliftonii	Coelarthrum	cliftonii		Type 1a-P	11	8		CILARTRIM CLIFTANI	CILARTRIM CLIFTANI	0	1	0	1	0	1	1	0.9474	0.9767	1	0.8571	0.9333	1	0	1	0	1	1	1	0	1	0	1	0	1	0	1	0	1	0	1	0	0	0
Species	CAABWEB	Coelarthrum meulleri	Coelarthrum	meulleri		Coelarthrum muelleri	Coelarthrum	muelleri		Type 1b-P	11	8		CILARTRIM MILIRI	CILARTRIM MILIRI	0	2	0	1	0	1	1	0.6667	0.8571	1	0.6	0.8182	1	0	1	0	1	1	1	0	1	0	0	0	0	0	1	0	1	0	1	0	0	0
Species	CAABWEB	Coelorinchus multispinosus	Coelorinchus	multispinosus		Coelorinchus multispinulosus	Coelorinchus	multispinulosus		Type 2	12	13		CILARINCIS MILTISPINASIS	CILARINCIS MILTISPINASA	0	2	0	2	0	2	1	0.8667	0.9286	1	0.8125	0.8966	1	0	1	0	1	0	0	0	0	0	0	0	1	0	1	0	1	0	1	0	0	0
Species	CAABWEB	Coenobita variablis	Coenobita	variablis		Coenobita variabilis	Coenobita	variabilis		Type 1a	9	9		CINABITA VARABLIS	CINABITA VARABLA	0	1	0	1	0	1	1	0.8571	0.9268	1	0.7826	0.8837	1	0	1	0	1	1	0	0	0	0	0	0	1	0	1	0	1	0	1	0	0	0
Species	CAABWEB	Comatula rotolaria	Comatula	rotolaria		Comatula rotalaria	Comatula	rotalaria		Type 1a-P	8	9		CAMATILA RATALARA	CAMATILA RATALARA	0	1	0	1	0	1	1	0.8	0.8947	1	0.7273	0.85	1	0	1	0	1	0	1	0	1	0	0	0	0	0	1	0	1	0	1	0	0	0
Species	CAABWEB	Cominella lineolatus	Cominella	lineolatus		Cominella lineolata	Cominella	lineolata		Type 2-P	9	9		CAMINILA LINIALATIS	CAMINILA LINIALATA	0	2	0	2	0	2	1	0.7619	0.878	1	0.6957	0.8372	1	0	1	0	1	0	0	0	1	0	0	0	0	0	1	0	1	0	1	1	0	0
Species	CAABWEB	Complichlamys dringi	Complichlamys	dringi		Complicachlamys dringi	Complicachlamys	dringi		Type 2	13	6		CAMPLICLAMIS DRINGI	CAMPLICLAMIS DRINGI	2	0	2	0	2	0	0.9333	1	0.9545	0.875	1	0.913	1	0	1	0	1	0	0	0	0	0	1	0	1	0	1	0	1	0	1	0	0	0
Species	CAABWEB	Conger verreaxi	Conger	verreaxi		Conger verreauxi	Conger	verreauxi		Type 1a	6	8		CANGIR VIRIAXI	CANGIR VIRIAXI	0	1	0	1	0	1	1	0.8421	0.9091	1	0.7619	0.8571	1	0	1	0	1	1	0	0	0	0	0	0	1	0	1	0	1	0	1	0	0	0
Species	CAABWEB	Congrogadus subduceus	Congrogadus	subduceus		Congrogadus subducens	Congrogadus	subducens		Type 1a	11	9		CANGRAGADIS SIBDICIS	CANGRAGADIS SIBDICA	0	1	0	1	0	1	1	0.8	0.9091	1	0.7273	0.8696	1	0	1	1	1	2	0	0	0	0	0	0	1	0	1	0	1	0	1	1	0	0
Species	CAABWEB	Contusus brevicaudas	Contusus	brevicaudas		Contusus brevicaudus	Contusus	brevicaudus		Type 1a-P	8	11		CANTISIS BRIVICAIDAS	CANTISIS BRIVICAIDA	0	1	0	1	0	1	1	0.8333	0.9048	1	0.7692	0.8636	1	0	1	0	1	2	0	0	1	0	0	0	1	0	1	0	1	0	1	0	0	0
Species	CAABWEB	Contusus brevicaudatus	Contusus	brevicaudatus		Contusus brevicaudus	Contusus	brevicaudus		Type 2	8	11		CANTISIS BRIVICAIDATIS	CANTISIS BRIVICAIDATA	0	2	0	2	0	2	1	0.8462	0.9091	1	0.7857	0.8696	1	0	1	0	1	2	0	0	0	0	0	0	1	0	1	0	1	0	1	0	0	0
Species	CAABWEB	Conus ritilus	Conus	ritilus		Conus rutilus	Conus	rutilus		Type 1a-P	5	7		CANIS RITILIS	CANIS RITILA	0	1	0	1	0	1	1	0.75	0.8571	1	0.6667	0.8	1	0	1	2	1	1	1	0	1	0	0	0	0	0	1	0	1	0	1	0	0	0
Species	CAABWEB	Coradion chryozonus	Coradion	chryozonus		Coradion chrysozonus	Coradion	chrysozonus		Type 1a	8	10		CARADIAN CRIASANIS	CARADIAN CRIASANA	0	1	0	1	0	1	1	0.8696	0.9268	1	0.8	0.8837	1	0	1	0	0	5	0	0	0	0	0	0	1	0	1	0	1	0	1	0	0	0
Species	CAABWEB	Corallina officinalus	Corallina	officinalus		Corallina officinalis	Corallina	officinalis		Type 1a-P	9	11		CARALINA AFICINALIS	CARALINA OFICINALA	0	1	0	1	0	1	1	0.8333	0.9091	1	0.7692	0.8696	1	0	1	0	1	0	1	0	1	0	0	0	1	0	1	0	1	0	1	0	0	0
Species	CAABWEB	Corbula macgillvrayi	Corbula	macgillvrayi		Corbula macgillivrayi	Corbula	macgillivrayi		Type 1a	7	12		CARBILA MACGILVRAI	CARBILA MACGILVRAI	0	1	0	1	0	1	1	0.8889	0.9302	1	0.8276	0.8889	1	0	1	0	1	0	0	0	0	0	0	0	1	0	1	0	1	0	1	0	0	0
Species	CAABWEB	Coris aurcularis	Coris	aurcularis		Coris auricularis	Coris	auricularis		Type 1a	5	10		CARIS AIRCILARIS	CARIS AIRCILARA	0	1	0	1	0	1	1	0.8696	0.9143	1	0.8	0.8649	1	0	1	2	1	0	0	0	0	0	0	0	1	0	1	0	1	0	1	0	0	0
Species	CAABWEB	Coris pictoidas	Coris	pictoidas		Coris pictoides	Coris	pictoides		Type 1a-P	5	9		CARIS PICTADAS	CARIS PICTADA	0	1	0	1	0	1	1	0.8	0.875	1	0.7273	0.8235	1	0	1	0	1	0	0	0	1	0	0	0	0	0	1	0	1	0	1	0	0	0
Species	CAABWEB	Corticulum candelabrum	Corticulum	candelabrum		Corticium candelabrum	Corticium	candelabrum		Type 2	9	11		CARTICILIM CANDILABRIM	CARTICILIM CANDILABRA	2	0	2	0	2	0	0.7619	1	0.8889	0.6957	1	0.8511	1	0	1	0	1	1	0	0	0	0	0	0	0	0	1	0	1	0	1	0	0	0
Species	CAABWEB	Corythoicthys amplexus	Corythoicthys	amplexus		Corythoichthys amplexus	Corythoichthys	amplexus		Type 1a-P	13	8		CARITACTIS AMPLIXIS	CARITACTIS AMPLIXA	1	0	1	0	1	0	0.8966	1	0.9362	0.8387	1	0.898	1	0	1	0	1	9	1	0	1	0	0	0	1	0	1	0	1	0	1	0	0	0
Species	CAABWEB	Coscinarea marshae	Coscinarea	marshae		Coscinaraea marshae	Coscinaraea	marshae		Type 1a	10	7		CASINARIA MARSI	CASINARIA MARSI	1	0	1	0	1	0	0.8696	1	0.9231	0.8	1	0.878	1	0	1	0	1	1	0	0	0	0	0	0	1	0	1	0	1	0	1	0	0	0
Species	CAABWEB	Cougrugadus spinifer	Cougrugadus	spinifer		Congrogadus spinifer	Congrogadus	spinifer		Type 2	11	8		CAIGRIGADIS SPINIFIR	CAIGRIGADIS SPINIFIR	2	0	2	0	2	0	0.6667	1	0.8095	0.5385	1	0.7273	1	0	1	0	0	0	0	0	0	0	0	0	0	0	0	0	1	0	1	0	0	0
Species	CAABWEB	Crapatulus arenarius	Crapatulus	arenarius		Crapatalus arenarius	Crapatalus	arenarius		Type 1a	10	9		CRAPATILIS ARINARIS	CRAPATILIS ARINARA	1	0	1	0	1	0	0.8182	1	0.9048	0.75	1	0.8636	1	0	1	0	1	0	0	0	0	0	0	0	1	0	1	0	1	0	1	1	0	0
Species	CAABWEB	Crapatulus munroi	Crapatulus	munroi		Crapatalus munroi	Crapatalus	munroi		Type 1a	10	6		CRAPATILIS MINRA	CRAPATILIS MINRA	1	0	1	0	1	0	0.8182	1	0.8889	0.75	1	0.8421	1	0	1	0	1	10	0	0	0	0	0	0	0	0	1	0	1	0	1	0	0	0
Species	CAABWEB	Craspedacusta sowerbii	Craspedacusta	sowerbii		Craspedacusta sowerbyi	Craspedacusta	sowerbyi		Type 1a-P	13	8		CRASPIDACISTA SAWIRBI	CRASPIDACISTA SAWIRBI	0	1	0	1	0	1	1	0.7778	0.913	1	0.7	0.875	1	0	1	0	1	1	1	0	1	0	0	0	1	0	1	0	1	0	1	0	0	0
Species	CAABWEB	Crassostera gigas	Crassostera	gigas		Crassostrea gigas	Crassostrea	gigas		Type 1b	11	5		CRASASTIRA GIGAS	CRASASTIRA GIGA	2	0	1	0	1	0	0.75	1	0.8333	0.6923	1	0.7895	1	0	1	0	1	2	0	0	0	0	0	0	0	0	0	0	1	0	1	0	0	0
Species	CAABWEB	Cratercephalus amnicularis	Cratercephalus	amnicularis		Craterocephalus amniculus	Craterocephalus	amniculus		Type 4	14	9		CRATIRCIPALIS AMNICILARIS	CRATIRCIPALIS AMNICILARA	1	3	1	3	1	3	0.9032	0.7273	0.8302	0.8485	0.6667	0.7636	1	0	1	0	1	3	0	0	0	0	0	0	0	0	0	0	1	0	1	0	0	0
Species	CAABWEB	Crepidula walshii	Crepidula	walshii		Crepidula walshi	Crepidula	walshi		Type 1a-P	9	6		CRIPIDILA WALSI	CRIPIDILA WALSI	0	1	0	1	0	1	1	0.9333	0.9714	1	0.8235	0.9189	1	0	1	0	1	3	1	0	1	0	1	0	1	0	1	0	1	0	1	0	0	0
Species	CAABWEB	Cromileptes altiveles	Cromileptes	altiveles		Cromileptes altivelis	Cromileptes	altivelis		Type 1a-P	11	9		CRAMILIPTIS ALTIVILIS	CRAMILIPTIS ALTIVILA	0	1	0	1	0	1	1	0.8	0.9091	1	0.7273	0.8696	1	0	1	0	1	0	1	0	1	0	0	0	1	0	1	0	1	0	1	0	0	0
Species	CAABWEB	Cronia crasulata	Cronia	crasulata		Cronia crassulnata	Cronia	crassulnata		Type 2	6	9		CRANA CRASILATA	CRANA CRASILATA	0	2	0	2	0	2	1	0.8182	0.8889	1	0.6667	0.7895	1	0	1	1	1	1	0	0	0	0	0	0	0	0	1	0	1	0	1	1	0	0
Species	CAABWEB	Cryptocentrus fasciata	Cryptocentrus	fasciata		Cryptocentrus fasciatus	Cryptocentrus	fasciatus		Type 2-P	13	8		CRIPTACINTRIS FASATA	CRIPTACINTRIS FASATA	0	2	0	2	0	2	1	0.7368	0.8936	1	0.6667	0.8571	1	0	1	0	0	1	0	0	1	0	0	0	0	0	1	0	1	0	1	0	0	0
Species	CAABWEB	Cryptopodia queenslandicus	Cryptopodia	queenslandicus		Cryptopodia queenslandi	Cryptopodia	queenslandi		Type 3	11	11		CRIPTAPADA QINSLANDICIS	CRIPTAPADA QINSLANDICA	0	3	0	3	0	3	1	0.8148	0.902	1	0.7586	0.8679	1	0	1	0	1	4	0	0	0	0	0	0	1	0	1	0	1	1	1	1	0	0
Species	CAABWEB	Cthamalus antennatus	Cthamalus	antennatus		Chthamalus antennatus	Chthamalus	antennatus		Type 1a	9	10		CTAMALIS ANTINATIS	TAMALIS ANTINATA	1	0	1	0	1	0	0.8571	1	0.9302	0.7826	1	0.8889	1	0	1	0	1	0	1	0	0	0	0	0	1	0	1	0	1	0	1	0	0	0
Species	CAABWEB	Cybiosarda elegens	Cybiosarda	elegens		Cybiosarda elegans	Cybiosarda	elegans		Type 1a	10	7		CIBIASARDA ILIGINS	CIBIASARDA ELIGINS	0	1	0	1	0	1	1	0.75	0.8947	1	0.6667	0.85	1	0	1	0	1	1	0	0	0	0	0	0	0	0	1	0	1	0	1	0	0	0
Species	CAABWEB	Cyblosarda elegans	Cyblosarda	elegans		Cybiosarda elegans	Cybiosarda	elegans		Type 1a	10	7		CIBLASARDA ILIGANS	CIBLASARDA ELIGANS	1	0	1	0	1	0	0.8182	1	0.8947	0.75	1	0.85	1	0	1	0	0	3	0	0	0	0	0	0	0	0	1	0	1	0	1	1	0	0
Species	CAABWEB	Cyclichthys jaculiferous	Cyclichthys	jaculiferous		Cyclichthys jaculiferus	Cyclichthys	jaculiferus		Type 1a	11	11		CICLICTIS JACILIFIRAIS	CICLICTIS JACILIFIRAA	0	1	0	1	0	1	1	0.88	0.9388	1	0.8148	0.902	1	0	1	0	1	0	0	0	0	0	0	0	1	0	1	0	1	0	1	0	0	0
Species	CAABWEB	Cyclitchthys jaculiferus	Cyclitchthys	jaculiferus		Cyclichthys jaculiferus	Cyclichthys	jaculiferus		Type 1a	11	11		CICLITCTIS JACILIFIRIS	CICLITCTIS JACILIFIRA	1	0	1	0	1	0	0.88	1	0.9388	0.8148	1	0.902	1	0	1	0	0	0	0	0	0	0	0	0	1	0	1	0	1	0	1	0	0	0
Species	CAABWEB	Cymatiuim caudatum	Cymatiuim	caudatum		Cymatium caudatum	Cymatium	caudatum		Type 1a-P	8	8		CIMATIM CAIDATIM	CIMATIM CAIDATA	1	0	1	0	1	0	0.8421	1	0.9189	0.7619	1	0.8718	1	0	1	1	1	0	1	0	1	0	0	0	1	0	1	0	1	0	1	0	0	0
Species	CAABWEB	Cymbastela coralliophia	Cymbastela	coralliophia		Cymbastela coralliophila	Cymbastela	coralliophila		Type 1a	10	12		CIMBASTILA CARALIAPA	CIMBASTILA CARALIAPA	0	1	0	1	0	1	1	0.8889	0.9388	1	0.8276	0.902	1	0	1	0	1	1	0	0	0	0	0	0	1	0	1	0	1	0	1	0	0	0
Species	CAABWEB	Cymbolia magnifica	Cymbolia	magnifica		Cymbiola magnifica	Cymbiola	magnifica		Type 2	8	9		CIMBALA MAGNIFICA	CIMBALA MAGNIFICA	2	0	2	0	2	0	0.6667	1	0.8421	0.5	1	0.75	1	0	1	0	1	2	0	0	0	0	0	0	0	0	0	0	1	0	1	0	0	0
Species	CAABWEB	Cynoglossus klopsii	Cynoglossus	klopsii		Cynoglossus kopsii	Cynoglossus	kopsii		Type 1a	11	6		CINAGLASIS CLAPSI	CINAGLASIS KLAPSI	0	1	0	1	0	1	1	0.8	0.9231	1	0.7059	0.878	1	0	1	0	0	0	0	0	0	0	0	0	1	0	1	0	1	0	1	0	0	0
Species	CAABWEB	Cynolglossus broadhursti	Cynolglossus	broadhursti		Cynoglossus broadhursti	Cynoglossus	broadhursti		Type 1a	11	11		CINALGLASIS BRADIRSTI	CINALGLASIS BRADIRSTI	1	0	1	0	1	0	0.88	1	0.9388	0.8148	1	0.902	1	0	1	0	0	0	0	0	0	0	0	0	1	0	1	0	1	0	1	0	0	0
Species	CAABWEB	Cynoseion striatus	Cynoseion	striatus		Cynoscion striatus	Cynoscion	striatus		Type 1a-P	9	8		CINASIAN STRATIS	CINASIAN STRATA	1	0	1	0	1	0	0.8	1	0.8947	0.7273	1	0.85	1	0	1	0	1	2	1	0	1	0	0	0	0	0	1	0	1	0	1	0	0	0
Species	CAABWEB	Cypraea pyrimformis	Cypraea	pyrimformis		Cypraea pyriformis	Cypraea	pyriformis		Type 1a	7	10		CIPRA PIRIMFARMIS	CIPRA PIRIMFARMA	0	1	0	1	0	1	1	0.8696	0.9231	1	0.8	0.878	1	0	1	0	0	1	0	0	0	0	0	0	1	0	1	0	1	0	1	0	0	0
Species	CAABWEB	Cypraea subviridus	Cypraea	subviridus		Cypraea subviridis	Cypraea	subviridis		Type 1a-P	7	10		CIPRA SIBVIRIDIS	CIPRA SIBVIRIDA	0	1	0	1	0	1	1	0.8182	0.8947	1	0.75	0.85	1	0	1	0	1	1	1	0	1	0	0	0	0	0	1	0	1	0	1	0	0	0
Species	CAABWEB	Cypraena tigris	Cypraena	tigris		Cypraea tigris	Cypraea	tigris		Type 1a	7	6		CIPRINA TIGRIS	CIPRINA TIGRA	1	0	1	0	1	0	0.8235	1	0.9032	0.7368	1	0.8485	1	0	1	0	0	0	0	0	0	0	0	0	1	0	1	0	1	0	1	0	0	0
Species	CAABWEB	Cyprea subviridis	Cyprea	subviridis		Cypraea subviridis	Cypraea	subviridis		Type 1a	6	10		CIPRIA SIBVIRIDIS	CIPRIA SIBVIRIDA	1	0	1	0	1	0	0.8	1	0.9189	0.7059	1	0.8718	1	0	1	0	1	1	0	0	0	0	0	0	1	0	1	0	1	0	1	0	0	0
Species	CAABWEB	Cystodites dellachiajei	Cystodites	dellachiajei		Cystodytes dellechiajei	Cystodytes	dellechiajei		Type 4	10	12		CISTADITIS DILACAJI	CISTADITIS DILACAJI	1	1	1	1	1	1	0.8182	0.8462	0.8333	0.75	0.7857	0.76	1	0	1	0	1	0	0	0	0	0	0	0	0	0	0	0	1	0	1	0	0	0
Species	CAABWEB	Cystodites ramosus	Cystodites	ramosus		Cystodytes ramosus	Cystodytes	ramosus		Type 1a-P	10	7		CISTADITIS RAMASIS	CISTADITIS RAMASA	1	0	1	0	1	0	0.8182	1	0.8947	0.75	1	0.85	1	0	1	0	1	0	1	0	1	0	0	0	0	0	1	0	1	0	1	0	0	0
Species	CAABWEB	Cystophora siliquose	Cystophora	siliquose		Cystophora siliquosa	Cystophora	siliquosa		Type 1a	10	9		CISTAPARA SILIQIASI	CISTAPARA SILIQIASI	0	1	0	1	0	1	1	0.8	0.9048	1	0.7273	0.8636	1	0	1	1	1	1	0	0	0	0	0	0	1	0	1	0	1	0	1	1	0	0
Species	CAABWEB	Cystophora silliquose	Cystophora	silliquose		Cystophora siliquosa	Cystophora	siliquosa		Type 2	10	9		CISTAPARA SILIQIASI	CISTAPARA SILIQIASI	0	2	0	2	0	2	1	0.7619	0.8837	1	0.6087	0.8	1	0	1	0	1	1	0	0	0	0	0	0	0	0	1	0	1	0	1	0	0	0
Species	CAABWEB	Cyttus traverse	Cyttus	traverse		Cyttus traversi	Cyttus	traversi		Type 1a-P	6	8		CITIS TRAVIRSI	CITIS TRAVIRSI	0	1	0	1	0	1	1	0.7778	0.875	1	0.7	0.8235	1	0	1	0	1	0	1	0	1	0	0	0	0	0	1	0	1	0	1	0	0	0
Species	CAABWEB	Dactiloptena papilo	Dactiloptena	papilo		Dactyloptena papilio	Dactyloptena	papilio		Type 4	12	6		DACTILAPTINA PAPILA	DACTILAPTINA PAPILA	1	1	1	1	1	1	0.8462	0.8	0.8293	0.7857	0.7059	0.7442	1	0	1	0	1	0	0	0	0	0	0	0	0	0	0	0	1	0	1	0	0	0
Species	CAABWEB	Dactiloptera papillo	Dactiloptera	papillo		Dactyloptena papilio	Dactyloptena	papilio		Type 4	12	7		DACTILAPTIRA PAPILA	DACTILAPTIRA PAPILA	2	1	2	1	2	1	0.6923	0.75	0.7143	0.5714	0.6667	0.5909	1	0	1	0	1	0	0	0	0	0	0	0	0	0	0	0	0	0	0	0	0	0
Species	CAABWEB	Dactiloptera papilo	Dactiloptera	papilo		Dactyloptena papilio	Dactyloptena	papilio		Type 4	12	6		DACTILAPTIRA PAPILA	DACTILAPTIRA PAPILA	2	1	2	1	2	1	0.6923	0.8	0.7317	0.5714	0.7059	0.6047	1	0	1	0	1	0	0	0	0	0	0	0	0	0	0	0	0	0	0	0	0	0
Species	CAABWEB	Dactyloptaenia orientalis	Dactyloptaenia	orientalis		Dactyloptena orientalis	Dactyloptena	orientalis		Type 2-P	12	10		DACTILAPTINA ARINTALIS	DACTILAPTINA ORINTALA	2	0	2	0	2	0	0.7857	1	0.88	0.6667	1	0.8077	1	0	1	2	1	7	1	0	1	0	0	0	0	0	1	0	1	0	1	3	0	0
Species	CAABWEB	Dactyloptana macracanthus	Dactyloptana	macracanthus		Dactyloptena macracantha	Dactyloptena	macracantha		Type 4	12	11		DACTILAPTANA MACRACANTIS	DACTILAPTANA MACRACANTA	1	2	1	2	1	2	0.8462	0.8	0.8235	0.7857	0.7407	0.7547	1	0	1	1	1	8	0	0	0	0	0	0	0	0	0	0	1	1	1	1	0	0
Species	CAABWEB	Dactyloptena volitans	Dactyloptena	volitans		Dactylopterus volitans	Dactylopterus	volitans		Type 3	12	8		DACTILAPTINA VALITANS	DACTILAPTINA VALITANS	3	0	3	0	3	0	0.7407	1	0.8444	0.6897	1	0.8085	1	0	1	0	1	0	0	0	0	0	0	0	0	0	0	0	1	0	1	0	0	0
Species	CAABWEB	Dactyloptera orientalis	Dactyloptera	orientalis		Dactylopterus orientalis	Dactylopterus	orientalis		Type 2	12	10		DACTILAPTIRA ARINTALIS	DACTILAPTIRA ORINTALA	2	0	2	0	2	0	0.8148	1	0.898	0.7586	1	0.8627	1	2	1	3	1	7	0	0	0	0	0	0	0	1	1	2	1	4	1	5	0	0
Species	CAABWEB	Daenia calcea	Daenia	calcea		Deania calcea	Deania	calcea		Type 1b	6	6		DINA CALCIA	DINA CALCIA	2	0	1	0	1	0	0.5714	1	0.7857	0.5	1	0.7333	1	0	1	1	1	0	0	0	0	0	0	0	0	0	0	0	0	0	1	0	0	0
Species	CAABWEB	Daigramma pictum	Daigramma	pictum		Diagramma pictum	Diagramma	pictum		Type 1b	9	6		DAIGRAMA PICTIM	DAIGRAMA PICTA	2	0	1	0	1	0	0.7	1	0.8235	0.6364	1	0.7778	1	0	1	0	1	4	0	0	0	0	0	0	0	0	0	0	1	0	1	0	0	0
Species	CAABWEB	Daphnia thompsoni	Daphnia	thompsoni		Daphnia thomsoni	Daphnia	thomsoni		Type 1a	7	8		DAPNA TAMPSANI	DAPNA TAMPSANI	0	1	0	1	0	1	1	0.8421	0.9143	1	0.7619	0.8649	1	0	1	0	0	0	0	0	0	0	0	0	1	0	1	0	1	0	1	1	0	0
Species	CAABWEB	Dardanus calichela	Dardanus	calichela		Dardanus callichela	Dardanus	callichela		Type 1a-P	8	9		DARDANIS CALICILA	DARDANIS CALICILA	0	1	0	1	0	1	1	0.9524	0.9744	1	0.8696	0.9268	1	0	1	0	1	0	1	0	1	0	1	0	1	0	1	0	1	0	1	0	0	0
Species	CAABWEB	Dardonus hessii	Dardonus	hessii		Dardanus hessii	Dardanus	hessii		Type 1a-P	8	6		DARDANIS ISI	DARDANIS HISI	1	0	1	0	1	0	0.7778	1	0.875	0.7	1	0.8235	1	0	1	0	1	0	1	0	1	0	0	0	0	0	1	0	1	0	1	0	0	0
Species	CAABWEB	Darwinella australianensis	Darwinella	australianensis		Darwinella australiensis	Darwinella	australiensis		Type 2	10	13		DARWINILA AISTRALANINSIS	DARWINILA AISTRALANINSA	0	2	0	2	0	2	1	0.8667	0.9231	1	0.8125	0.8889	1	0	1	0	1	2	0	0	0	0	0	0	1	0	1	0	1	0	1	1	0	0
Species	CAABWEB	Dasyatic kuhlii	Dasyatic	kuhlii		Dasyatis kuhlii	Dasyatis	kuhlii		Type 1a	8	6		DASIATIC CILI	DASIATIC KILI	1	0	1	0	1	0	0.7778	1	0.875	0.7	1	0.8235	1	0	1	1	1	0	0	0	0	0	0	0	0	0	1	0	1	0	1	0	0	0
Species	CAABWEB	Dasyatis khulii	Dasyatis	khulii		Dasyatis kuhlii	Dasyatis	kuhlii		Type 1b-P	8	6		DASIATIS CILI	DASIATIS KILI	0	2	0	1	0	1	1	0.5714	0.8125	1	0.5	0.7647	1	0	1	1	1	0	1	0	1	0	0	0	0	0	0	0	1	0	1	0	0	0
Species	CAABWEB	Dasyatis laylandi	Dasyatis	laylandi		Dasyatis leylandi	Dasyatis	leylandi		Type 1a	8	8		DASIATIS LAILANDI	DASIATIS LAILANDI	0	1	0	1	0	1	1	0.7778	0.8889	1	0.7	0.8421	1	0	1	0	1	0	0	0	0	0	0	0	0	0	1	0	1	0	1	0	0	0
Species	CAABWEB	Dasyatis micops	Dasyatis	micops		Dasyatis microps	Dasyatis	microps		Type 1a	8	6		DASIATIS MICAPS	DASIATIS MICAPS	0	1	0	1	0	1	1	0.8	0.9091	1	0.7059	0.8571	1	0	1	0	0	0	0	0	0	0	0	0	1	0	1	0	1	0	1	0	0	0
Species	CAABWEB	Dasyatis mioops	Dasyatis	mioops		Dasyatis microps	Dasyatis	microps		Type 2	8	6		DASIATIS MIAPS	DASIATIS MIAPS	0	2	0	2	0	2	1	0.6667	0.8485	1	0.5882	0.8	1	0	1	0	0	0	0	0	0	0	0	0	0	0	0	0	1	0	1	0	0	0
Species	CAABWEB	Dasyatis miuops	Dasyatis	miuops		Dasyatis microps	Dasyatis	microps		Type 2	8	6		DASIATIS MIAPS	DASIATIS MIAPS	0	2	0	2	0	2	1	0.6667	0.8485	1	0.5882	0.8	1	0	1	0	0	0	0	0	0	0	0	0	0	0	0	0	1	0	1	0	0	0
Species	CAABWEB	Dasyatis mivops	Dasyatis	mivops		Dasyatis microps	Dasyatis	microps		Type 2	8	6		DASIATIS MIVAPS	DASIATIS MIVAPS	0	2	0	2	0	2	1	0.6667	0.8485	1	0.5882	0.8	1	0	1	0	0	0	0	0	0	0	0	0	0	0	0	0	1	0	1	0	0	0
Species	CAABWEB	Dasyatis thetidas	Dasyatis	thetidas		Dasyatis thetidis	Dasyatis	thetidis		Type 1a-P	8	8		DASIATIS TITIDAS	DASIATIS TITIDA	0	1	0	1	0	1	1	0.7778	0.8889	1	0.7	0.8421	1	0	1	0	1	0	0	0	1	0	0	0	0	0	1	0	1	0	1	0	0	0
Species	CAABWEB	Dasyatus fluviorum	Dasyatus	fluviorum		Dasyatis fluviorum	Dasyatis	fluviorum		Type 1a-P	8	9		DASIATIS FLIVIARIM	DASIATIS FLIVIARA	1	0	1	0	1	0	0.7778	1	0.8947	0.7	1	0.85	1	0	1	0	1	1	1	0	1	0	0	0	0	0	1	0	1	0	1	0	0	0
Species	CAABWEB	Decapterus maroadsi	Decapterus	maroadsi		Decapterus maruadsi	Decapterus	maruadsi		Type 1a	10	8		DICAPTIRIS MARADSI	DICAPTIRIS MARADSI	0	1	0	1	0	1	1	0.7778	0.9	1	0.7	0.8571	1	1	1	1	1	1	0	0	0	0	0	0	1	1	1	1	1	1	1	2	0	0
Species	CAABWEB	Decapturus kurroides	Decapturus	kurroides		Decapterus kurroides	Decapterus	kurroides		Type 1a-P	10	9		DICAPTIRIS CIRADIS	DICAPTIRIS KIRADA	1	0	1	0	1	0	0.8182	1	0.9048	0.75	1	0.8636	1	0	1	0	1	0	1	0	1	0	0	0	1	0	1	0	1	0	1	0	0	0
Species	CAABWEB	Dendophysa russelli	Dendophysa	russelli		Dendrophysa russelii	Dendrophysa	russelii		Type 4	10	8		DINDAPISA RISILI	DINDAPISA RISILI	1	1	1	1	1	1	0.8696	0.8889	0.878	0.8	0.7	0.7442	1	0	1	0	0	0	0	0	0	0	0	0	0	0	1	0	1	0	1	0	0	0
Species	CAABWEB	Dendrostrea folium	Dendrostrea	folium		Dendostrea folium	Dendostrea	folium		Type 1a	10	6		DINDRASTRIA FALIM	DINDRASTRIA FALA	1	0	1	0	1	0	0.8696	1	0.9189	0.8	1	0.8718	1	0	1	0	0	1	0	0	0	0	0	0	1	0	1	0	1	0	1	0	0	0
Species	CAABWEB	Desmoderma polystictum	Desmoderma	polystictum		Desmodema polystictum	Desmodema	polystictum		Type 1a	9	11		DISMADIRMA PALISTICTIM	DISMADIRMA PALISTICTA	1	0	1	0	1	0	0.8571	1	0.9333	0.7826	1	0.8936	1	0	1	0	1	7	0	0	0	0	0	0	1	0	1	0	1	0	1	0	0	0
Species	CAABWEB	Dexillichthys meulleri	Dexillichthys	meulleri		Dexillichthys muelleri	Dexillichthys	muelleri		Type 1b-P	13	8		DIXILICTIS MILIRI	DIXILICTIS MILIRI	0	2	0	1	0	1	1	0.6667	0.8696	1	0.6	0.8333	1	0	1	0	1	1	1	0	1	0	0	0	0	0	1	0	1	0	1	0	0	0
Species	CAABWEB	Dexillichthys mulleri	Dexillichthys	mulleri		Dexillichthys muelleri	Dexillichthys	muelleri		Type 1a-P	13	7		DIXILICTIS MILIRI	DIXILICTIS MILIRI	0	1	0	1	0	1	1	0.8235	0.9333	1	0.7368	0.8936	1	0	1	0	1	1	1	0	1	0	0	0	1	0	1	0	1	0	1	0	0	0
Species	CAABWEB	Dhimantura toshi	Dhimantura	toshi		Himantura toshi	Himantura	toshi		Type 1c	9	5		DIMANTIRA TASI	DIMANTIRA TASI	1	0	1	0	1	0	0.7619	1	0.8485	0.6957	1	0.8	1	0	1	0	0	0	0	0	0	0	0	0	1	0	1	0	1	0	1	0	0	0
Species	CAABWEB	Diacarnus spinopoculum	Diacarnus	spinopoculum		Diacarnus spinipoculum	Diacarnus	spinipoculum		Type 1a	9	12		DACARNIS SPINAPACILIM	DACARNIS SPINAPACILA	0	1	0	1	0	1	1	0.8462	0.913	1	0.7857	0.875	1	0	1	0	1	3	0	0	0	0	0	0	1	0	1	0	1	0	1	0	0	0
Species	CAABWEB	Dianema urostriata	Dianema	urostriata		Dianema urostriatum	Dianema	urostriatum		Type 2-P	7	10		DANIMA IRASTRATA	DANIMA URASTRATA	0	2	0	2	0	2	1	0.7826	0.8718	1	0.72	0.8293	1	0	1	0	1	0	0	0	1	0	0	0	0	0	1	0	1	0	1	0	0	0
Species	CAABWEB	Diaphus danea	Diaphus	danea		Diaphus danae	Diaphus	danae		Type 1b	7	5		DAPIS DANIA	DAPIS DANIA	0	2	0	1	0	1	1	0.5	0.7857	1	0.4286	0.7333	1	0	1	0	1	0	0	0	0	0	0	0	0	0	0	0	0	0	1	0	0	0
Species	CAABWEB	Diaphus dania	Diaphus	dania		Diaphus danae	Diaphus	danae		Type 2	7	5		DAPIS DANA	DAPIS DANA	0	2	0	2	0	2	1	0.5	0.7857	1	0.4286	0.7333	1	0	1	0	1	0	0	0	0	0	0	0	0	0	0	0	0	0	1	0	0	0
Species	CAABWEB	Dicotylichtys punctulatus	Dicotylichtys	punctulatus		Dicotylichthys punctulatus	Dicotylichthys	punctulatus		Type 1a-P	13	11		DICATILICTIS PINCTILATIS	DICATILICTIS PINCTILATA	1	0	1	0	1	0	0.8966	1	0.9434	0.8387	1	0.9091	1	0	1	0	1	4	1	0	1	0	0	0	1	0	1	0	1	0	1	0	0	0
Species	CAABWEB	Dictenophuria stellata	Dictenophuria	stellata		Dictenophiura stellata	Dictenophiura	stellata		Type 2-P	13	8		DICTINAPIRA STILATA	DICTINAPIRA STILATA	2	0	2	0	2	0	0.7857	1	0.8696	0.6667	1	0.7917	1	0	1	0	1	0	1	0	1	0	0	0	0	0	1	0	1	0	1	0	0	0
Species	CAABWEB	Dictymenia sonderi	Dictymenia	sonderi		Dictyomenia sonderi	Dictyomenia	sonderi		Type 1a	10	7		DICTIMINA SANDIRI	DICTIMINA SANDIRI	1	0	1	0	1	0	0.8696	1	0.9231	0.8	1	0.878	1	0	1	1	1	3	0	0	0	0	0	0	1	0	1	0	1	1	1	1	0	0
Species	CAABWEB	Dictyopteris woodwardii	Dictyopteris	woodwardii		Dictyopteris woodwardia	Dictyopteris	woodwardia		Type 1a	12	10		DICTIAPTIRIS WADWARDI	DICTIAPTIRIS WADWARDI	0	1	0	1	0	1	1	0.8182	0.9167	1	0.75	0.88	1	0	1	0	1	0	0	0	0	0	0	0	1	0	1	0	1	0	1	0	0	0
Species	CAABWEB	Dictyothamnion sultatum	Dictyothamnion	sultatum		Dictyothamnion saltatum	Dictyothamnion	saltatum		Type 1a	14	8		DICTIATAMNIAN SILTATIM	DICTIATAMNIAN SILTATA	0	1	0	1	0	1	1	0.7778	0.9167	1	0.7	0.88	1	0	1	0	1	1	0	0	0	0	0	0	1	0	1	0	1	0	1	0	0	0
Species	CAABWEB	Didemnum caudidum	Didemnum	caudidum		Didemnum candidum	Didemnum	candidum		Type 1a	8	8		DIDIMNIM CAIDIDIM	DIDIMNIM CAIDIDA	0	1	0	1	0	1	1	0.7778	0.8889	1	0.7	0.8421	1	0	1	2	0	0	0	0	0	0	0	0	0	0	1	0	1	1	1	2	0	0
Species	CAABWEB	Didemnum perflexum	Didemnum	perflexum		Didemnum perplexum	Didemnum	perplexum		Type 1a	8	9		DIDIMNIM PIRFLIXIM	DIDIMNIM PIRFLIXA	0	1	0	1	0	1	1	0.8	0.8947	1	0.7273	0.85	1	0	1	0	1	0	0	0	0	0	0	0	0	0	1	0	1	0	1	0	0	0
Species	CAABWEB	Didemnum spongiodes	Didemnum	spongiodes		Didemnum spongioides	Didemnum	spongioides		Type 1a-P	8	10		DIDIMNIM SPANGIADIS	DIDIMNIM SPANGIADA	0	1	0	1	0	1	1	0.8696	0.9268	1	0.8	0.8837	1	0	1	0	1	1	1	0	1	0	0	0	1	0	1	0	1	0	1	0	0	0
Species	CAABWEB	Didon nithemerus	Didon	nithemerus		Diodon nicthemerus	Diodon	nicthemerus		Type 4	5	10		DIDAN NITIMIRIS	DIDAN NITIMIRA	1	1	1	1	1	1	0.7692	0.8696	0.8333	0.6667	0.8	0.7368	1	0	1	0	0	0	0	0	0	0	0	0	0	0	0	0	1	0	1	0	0	0
Species	CAABWEB	Dinolestes lweini	Dinolestes	lweini		Dinolestes lewini	Dinolestes	lewini		Type 1b	10	6		DINALISTIS LWINI	DINALISTIS LWINI	0	2	0	1	0	1	1	0.5714	0.8333	1	0.5	0.7895	1	0	1	0	1	0	0	0	0	0	0	0	0	0	0	0	1	0	1	0	0	0
Species	CAABWEB	Diodon nichthemerus	Diodon	nichthemerus		Diodon nicthemerus	Diodon	nicthemerus		Type 1a-P	6	11		DIADAN NICTIMIRIS	DIADAN NICTIMIRA	0	1	0	1	0	1	1	0.88	0.9231	1	0.8148	0.878	1	0	1	0	1	0	1	0	1	0	0	0	1	0	1	0	1	0	1	0	0	0
Species	CAABWEB	Diodon nicthemenus	Diodon	nicthemenus		Diodon nicthemerus	Diodon	nicthemerus		Type 1a	6	11		DIADAN NICTIMINIS	DIADAN NICTIMINA	0	1	0	1	0	1	1	0.8333	0.8947	1	0.7692	0.85	1	0	1	0	1	0	0	0	0	0	0	0	0	0	1	0	1	0	1	0	0	0
Species	CAABWEB	Diofleina armata	Diofleina	armata		Dofleinia armata	Dofleinia	armata		Type 2	9	6		DIAFLINA ARMATA	DIAFLINA ARMATA	2	0	2	0	2	0	0.7	1	0.8235	0.5455	1	0.7222	1	0	1	0	1	1	0	0	0	0	0	0	0	0	0	0	1	0	1	0	0	0
Species	CAABWEB	Diomedea exultans	Diomedea	exultans		Diomedea exulans	Diomedea	exulans		Type 1a	8	7		DIAMIDIA IXILTANS	DIAMIDIA EXILTANS	0	1	0	1	0	1	1	0.8235	0.9143	1	0.7368	0.8649	1	0	1	0	0	0	0	0	0	0	0	0	1	0	1	0	1	0	1	0	0	0
Species	CAABWEB	Diopatra dentate	Diopatra	dentate		Diopatra dentata	Diopatra	dentata		Type 1a	8	7		DIAPATRA DINTATI	DIAPATRA DINTATI	0	1	0	1	0	1	1	0.75	0.8824	1	0.6667	0.8333	1	0	1	0	1	0	0	0	0	0	0	0	0	0	1	0	1	0	1	2	0	0
Species	CAABWEB	Dipolydora caeca	Dipolydora	caeca		Dipolydora coeca	Dipolydora	coeca		Type 1a-P	10	5		DIPALIDARA CICA	DIPALIDARA CICA	0	1	0	1	0	1	1	0.6667	0.8824	1	0.5714	0.8333	1	0	1	0	1	1	1	0	1	0	0	0	0	0	1	1	1	1	1	2	0	0
Species	CAABWEB	Dipolydora cilata	Dipolydora	cilata		Dipolydora ciliata	Dipolydora	ciliata		Type 1a-P	10	6		DIPALIDARA CILATA	DIPALIDARA CILATA	0	1	0	1	0	1	1	0.8	0.9189	1	0.7059	0.8718	1	0	1	0	1	1	1	0	1	0	0	0	1	0	1	0	1	2	1	3	0	0
Species	CAABWEB	Dipterogonotus balteatus	Dipterogonotus	balteatus		Dipterygonotus balteatus	Dipterygonotus	balteatus		Type 1a	14	9		DIPTIRAGANATIS BALTIATIS	DIPTIRAGANATIS BALTIATA	1	0	1	0	1	0	0.8667	1	0.92	0.8125	1	0.8846	1	0	1	0	1	0	0	0	0	0	0	0	1	0	1	0	1	0	1	0	0	0
Species	CAABWEB	Dipturus innominata	Dipturus	innominata		Dipturus innominatus	Dipturus	innominatus		Type 2-P	8	10		DIPTIRIS INAMINATA	DIPTIRIS INAMINATA	0	2	0	2	0	2	1	0.7826	0.878	1	0.72	0.8372	1	0	1	0	1	0	0	0	1	0	0	0	0	0	1	0	1	0	1	0	0	0
Species	CAABWEB	Discosma rhodostoma	Discosma	rhodostoma		Discosoma rhodostoma	Discosoma	rhodostoma		Type 1a	8	10		DISASMA RADASTAMA	DISASMA RADASTAMA	1	0	1	0	1	0	0.8421	1	0.9268	0.7619	1	0.8837	1	0	1	1	1	0	0	0	0	0	0	0	1	0	1	0	1	0	1	0	0	0
Species	CAABWEB	Distaplia valli	Distaplia	valli		Distaplia vallii	Distaplia	vallii		Type 1a-P	9	5		DISTAPLA VALI	DISTAPLA VALI	0	1	0	1	0	1	1	0.9231	0.9697	1	0.8	0.9143	1	0	1	0	1	0	1	0	1	0	1	0	1	0	1	0	1	0	1	1	0	0
Species	CAABWEB	Disteria kingii	Disteria	kingii		Disteira kingii	Disteira	kingii		Type 1b-P	8	6		DISTIRA CINGI	DISTIRA KINGI	2	0	1	0	1	0	0.6667	1	0.8125	0.6	1	0.7647	1	0	1	0	1	0	1	0	1	0	0	0	0	0	0	0	1	0	1	0	0	0
Species	CAABWEB	Disteria major	Disteria	major		Disteira major	Disteira	major		Type 1b-P	8	5		DISTIRA MAJAR	DISTIRA MAJAR	2	0	1	0	1	0	0.6667	1	0.8	0.6	1	0.75	1	0	1	1	1	3	1	0	1	0	0	0	0	0	0	0	1	0	1	1	0	0
Species	CAABWEB	Distorio reticularis	Distorio	reticularis		Distorsio reticularis	Distorsio	reticularis		Type 1a	8	11		DISTARIA RITICILARIS	DISTARIA RITICILARA	1	0	1	0	1	0	0.8421	1	0.9302	0.7619	1	0.8889	1	0	1	2	1	4	0	0	0	0	0	0	1	0	1	0	1	0	1	2	0	0
Species	CAABWEB	Distorio reticulata	Distorio	reticulata		Distorsio reticulata	Distorsio	reticulata		Type 1a	8	10		DISTARIA RITICILATA	DISTARIA RITICILATA	1	0	1	0	1	0	0.8421	1	0.9268	0.7619	1	0.8837	1	0	1	3	1	4	0	0	0	0	0	0	1	0	1	0	1	2	1	3	0	0
Species	CAABWEB	Distorsia reticulata	Distorsia	reticulata		Distorsio reticulata	Distorsio	reticulata		Type 1a	9	10		DISTARSA RITICILATA	DISTARSA RITICILATA	1	0	1	0	1	0	0.8	1	0.9048	0.7273	1	0.8636	1	0	1	6	1	4	0	0	0	0	0	0	1	0	1	0	1	1	1	2	0	0
Species	CAABWEB	Disyringia schmidti	Disyringia	schmidti		Disyringa schmidti	Disyringa	schmidti		Type 1a-P	9	8		DISIRINGA SMIDTI	DISIRINGA SCMIDTI	1	0	1	0	1	0	0.8571	1	0.9231	0.7826	1	0.878	1	0	1	0	1	3	1	0	1	0	0	0	1	0	1	0	1	0	1	0	0	0
Species	CAABWEB	Dofleina armata	Dofleina	armata		Dofleinia armata	Dofleinia	armata		Type 1a-P	8	6		DAFLINA ARMATA	DAFLINA ARMATA	1	0	1	0	1	0	0.8421	1	0.9091	0.7619	1	0.8571	1	0	1	0	1	1	1	0	1	0	0	0	1	0	1	0	1	0	1	0	0	0
Species	CAABWEB	Dormia dehaani	Dormia	dehaani		Dromia dehaani	Dromia	dehaani		Type 1b	6	7		DARMA DIANI	DARMA DIANI	2	0	1	0	1	0	0.5714	1	0.8	0.5	1	0.75	1	0	1	0	1	0	0	0	0	0	0	0	0	0	0	0	1	0	1	0	0	0
Species	CAABWEB	Doryrhamphus dactliophorus	Doryrhamphus	dactliophorus		Doryrhamphus dactyliophorus	Doryrhamphus	dactyliophorus		Type 1a	12	13		DARIRAMPIS DACTLIAPARIS	DARIRAMPIS DACTLIAPARA	0	1	0	1	0	1	1	0.8966	0.9455	1	0.8387	0.9123	1	0	1	0	1	0	0	0	0	0	0	0	1	0	1	0	1	0	1	0	0	0
Species	CAABWEB	Dosinia dehayseii	Dosinia	dehayseii		Dosinia deshayesii	Dosinia	deshayesii		Type 3	7	9		DASINA DIAISI	DASINA DIAISI	0	3	0	2	0	2	1	0.5714	0.7568	1	0.4348	0.6667	1	0	1	0	0	1	0	0	0	0	0	0	0	0	0	0	0	0	1	0	0	0
Species	CAABWEB	Dosinia juvenalis	Dosinia	juvenalis		Dosinia juvenilis	Dosinia	juvenilis		Type 1a	7	9		DASINA JIVINALIS	DASINA JIVINALA	0	1	0	1	0	1	1	0.8	0.8889	1	0.7273	0.8421	1	0	1	0	1	0	0	0	0	0	0	0	0	0	1	0	1	0	1	0	0	0
Species	CAABWEB	Dotolabrus alleni	Dotolabrus	alleni		Dotalabrus alleni	Dotalabrus	alleni		Type 1a-P	10	6		DATALABRIS ALINI	DATALABRIS ALINI	1	0	1	0	1	0	0.8182	1	0.8889	0.75	1	0.8421	1	0	1	0	1	0	1	0	1	0	0	0	0	0	1	0	1	0	1	0	0	0
Species	CAABWEB	Dromia dehaan	Dromia	dehaan		Dromia dehaani	Dromia	dehaani		Type 1a	6	6		DRAMA DIAN	DRAMA DIAN	0	1	0	1	0	1	1	0.8	0.8966	1	0.7059	0.8387	1	0	1	0	1	0	0	0	0	0	0	0	0	0	1	0	1	0	1	0	0	0
Species	CAABWEB	Dromidiopsis australensis	Dromidiopsis	australensis		Dromidiopsis australiensis	Dromidiopsis	australiensis		Type 1a-P	12	12		DRAMIDIAPSIS AISTRALINSIS	DRAMIDIAPSIS AISTRALINSA	0	1	0	1	0	1	1	0.8889	0.9434	1	0.8276	0.9091	1	0	1	0	1	2	1	0	1	0	0	0	1	0	1	0	1	0	1	1	0	0
Species	CAABWEB	Dunconoposammia axifuga	Dunconoposammia	axifuga		Duncanopsammia axifuga	Duncanopsammia	axifuga		Type 2	14	7		DINCANAPASAMA AXIFIGA	DINCANAPASAMA AXIFIGA	2	0	2	0	2	0	0.7742	1	0.8511	0.6667	1	0.7755	1	0	1	0	1	0	0	0	0	0	0	0	0	0	1	0	1	0	1	0	0	0
Species	CAABWEB	Durvillea willana	Durvillea	willana		Durvillaea willana	Durvillaea	willana		Type 1a	9	7		DIRVILIA WILANA	DIRVILIA WILANA	1	0	1	0	1	0	0.8571	1	0.9189	0.7826	1	0.8718	1	0	1	0	1	0	0	0	0	0	0	0	1	0	1	0	1	0	1	0	0	0
Species	CAABWEB	Dyctiota dichotoma	Dyctiota	dichotoma		Dictyota dichotoma	Dictyota	dichotoma		Type 2-P	8	9		DICTIATA DICATAMA	DICTIATA DICATAMA	2	0	2	0	2	0	0.5556	1	0.7895	0.4	1	0.7	1	0	1	0	1	0	1	0	1	0	0	0	0	0	0	0	0	0	1	0	0	0
Species	CAABWEB	Dysidea arenana	Dysidea	arenana		Dysidea arenaria	Dysidea	arenaria		Type 2	7	7		DISIDIA ARINANA	DISIDIA ARINANA	0	2	0	2	0	2	1	0.7059	0.8485	1	0.6316	0.8	1	0	1	1	0	0	0	0	0	0	0	0	0	0	0	0	1	0	1	1	0	0
Species	CAABWEB	Dysidea vermacularis	Dysidea	vermacularis		Dysdera vermicularis	Dysdera	vermicularis		Type 4	7	12		DISIDIA VIRMACILARIS	DISIDIA VIRMACILARA	2	1	2	1	2	1	0.625	0.8462	0.7619	0.4444	0.7857	0.6364	1	0	1	0	0	0	0	0	0	0	0	0	0	0	0	0	0	0	1	0	0	0
Species	CAABWEB	Ebibulus insidiator	Ebibulus	insidiator		Epibulus insidiator	Epibulus	insidiator		Type 1a	8	10		EBIBILIS INSIDATAR	EBIBILIS INSIDATAR	1	0	1	0	1	0	0.7778	1	0.9	0.7	1	0.8571	1	0	1	0	1	1	0	0	0	0	0	0	1	0	1	0	1	0	1	0	0	0
Species	CAABWEB	Echeneis naucrate	Echeneis	naucrate		Echeneis naucrates	Echeneis	naucrates		Type 1a	8	8		ECINIS NAICRATI	ECINIS NAICRATI	0	1	0	1	0	1	1	0.8421	0.9189	1	0.7619	0.8718	1	0	1	0	1	1	0	0	0	0	0	0	1	0	1	0	1	0	1	1	0	0
Species	CAABWEB	Echinoclathria leoporina	Echinoclathria	leoporina		Echinoclathria leporina	Echinoclathria	leporina		Type 1a	14	8		ECINACLATRA LIAPARINA	ECINACLATRA LIAPARINA	0	1	0	1	0	1	1	0.8421	0.9388	1	0.7619	0.902	1	0	1	0	1	1	0	0	0	0	0	0	1	0	1	0	1	0	1	1	0	0
Species	CAABWEB	Echinodictyum clathroides	Echinodictyum	clathroides		Echinodictyum clathrioides	Echinodictyum	clathrioides		Type 1a	13	11		ECINADICTIM CLATRADIS	ECINADICTIM CLATRADA	0	1	0	1	0	1	1	0.88	0.9434	1	0.8148	0.9091	1	0	1	0	1	1	0	0	0	0	0	0	1	0	1	0	1	0	1	3	0	0
Species	CAABWEB	Echinodictyum mesenterium	Echinodictyum	mesenterium		Echinodictyum mesenterinum	Echinodictyum	mesenterinum		Type 1a	13	11		ECINADICTIM MISINTIRIM	ECINADICTIM MISINTIRA	0	1	0	1	0	1	1	0.88	0.9434	1	0.8148	0.9091	1	0	1	0	1	0	0	0	0	0	0	0	1	0	1	0	1	0	1	0	0	0
Species	CAABWEB	Echinodyctium cancellatum	Echinodyctium	cancellatum		Echinodictyum cancellatum	Echinodictyum	cancellatum		Type 2-P	13	11		ECINADICTIM CANCILATIM	ECINADICTIM CANCILATA	2	0	2	0	2	0	0.7143	1	0.8462	0.6	1	0.7778	1	0	1	0	1	0	1	0	1	0	0	0	0	0	0	0	1	0	1	0	0	0
Species	CAABWEB	Echinodyctium clathrioides	Echinodyctium	clathrioides		Echinodictyum clathrioides	Echinodictyum	clathrioides		Type 2-P	13	12		ECINADICTIM CLATRIADIS	ECINADICTIM CLATRIADA	2	0	2	0	2	0	0.7143	1	0.8519	0.6	1	0.7857	1	0	1	0	1	1	1	0	1	0	0	0	0	0	1	0	1	0	1	0	0	0
Species	CAABWEB	Echinus esculenitus	Echinus	esculenitus		Echinus esculentus	Echinus	esculentus		Type 1a	7	10		ECINIS ISILINITIS	ECINIS ESILINITA	0	1	0	1	0	1	1	0.8696	0.9231	1	0.8	0.878	1	0	1	0	1	1	0	0	0	0	0	0	1	0	1	0	1	0	1	0	0	0
Species	CAABWEB	Ecsenius prooculus	Ecsenius	prooculus		Ecsenius prooculis	Ecsenius	prooculis		Type 1a-P	8	9		ECSINIS PRACILIS	ECSINIS PRACILA	0	1	0	1	0	1	1	0.8	0.8947	1	0.7273	0.85	1	1	1	1	1	1	1	0	1	0	0	0	0	0	1	2	1	2	1	4	0	0
Species	CAABWEB	Eduarctus martinsii	Eduarctus	martinsii		Eduarctus martensii	Eduarctus	martensii		Type 1a-P	9	9		EDIARCTIS MARTINSI	EDIARCTIS MARTINSI	0	1	0	1	0	1	1	0.8	0.9	1	0.7273	0.8571	1	0	1	0	1	0	1	0	1	0	0	0	1	0	1	0	1	0	1	0	0	0
Species	CAABWEB	Eklonia radiata	Eklonia	radiata		Ecklonia radiata	Ecklonia	radiata		Type 1a-P	7	7		ECLANA RADATA	ECLANA RADATA	1	0	1	0	1	0	0.8235	1	0.9091	0.7368	1	0.8571	1	0	1	1	1	0	1	0	1	0	0	0	1	0	1	0	1	0	1	1	0	0
Species	CAABWEB	Electrona pauciraster	Electrona	pauciraster		Electrona paucirastra	Electrona	paucirastra		Type 2	9	11		ELICTRANA PAICIRASTIR	ELICTRANA PAICIRASTIR	0	2	0	2	0	2	1	0.75	0.8636	1	0.6923	0.8261	1	0	1	0	1	1	0	0	0	0	0	0	0	0	1	0	1	0	1	0	0	0
Species	CAABWEB	Elegatis bipunnulata	Elegatis	bipunnulata		Elagatis bipinnulata	Elagatis	bipinnulata		Type 4	8	11		ELIGATIS BIPINILATA	ELIGATIS BIPINILATA	1	1	1	1	1	1	0.7778	0.8333	0.8095	0.7	0.7692	0.7273	1	0	1	0	1	0	0	0	0	0	0	0	0	0	0	0	1	0	1	0	0	0
Species	CAABWEB	Eleotris acanthropoma	Eleotris	acanthropoma		Eleotris acanthopoma	Eleotris	acanthopoma		Type 1a	8	11		ELIATRIS ACANTRAPAMA	ELIATRIS ACANTRAPAMA	0	1	0	1	0	1	1	0.88	0.9302	1	0.8148	0.8889	1	0	1	0	1	2	0	0	0	0	0	0	1	0	1	0	1	0	1	0	0	0
Species	CAABWEB	Ellerkeldia mccullochi	Ellerkeldia	mccullochi		Ellerkeldia maccullochi	Ellerkeldia	maccullochi		Type 1a-P	11	10		ELIRCILDA MACILACI	ELIRCILDA MACILACI	0	1	0	1	0	1	1	0.8696	0.9362	1	0.8	0.898	1	0	1	0	1	0	1	0	1	0	0	0	1	0	1	0	1	0	1	0	0	0
Species	CAABWEB	Elminius adelaidea	Elminius	adelaidea		Elminius adelaidae	Elminius	adelaidae		Type 1b	8	9		ELMINIS ADILAIDIA	ELMINIS ADILAIDIA	0	2	0	1	0	1	1	0.7	0.8421	1	0.6364	0.8	1	0	1	0	1	0	0	0	0	0	0	0	0	0	0	0	1	0	1	0	0	0
Species	CAABWEB	Elutheronema tetradactylum	Elutheronema	tetradactylum		Eleutheronema tetradactylum	Eleutheronema	tetradactylum		Type 1a-P	12	13		ELITIRANIMA TITRADACTILIM	ELITIRANIMA TITRADACTILA	1	0	1	0	1	0	0.8889	1	0.9455	0.8276	1	0.9123	1	0	1	1	1	0	1	0	1	0	0	0	1	0	1	0	1	1	1	1	0	0
Species	CAABWEB	Emmelichthys nitidis	Emmelichthys	nitidis		Emmelichthys nitidus	Emmelichthys	nitidus		Type 1a-P	12	7		EMILICTIS NITIDIS	EMILICTIS NITIDA	0	1	0	1	0	1	1	0.75	0.9048	1	0.6667	0.8636	1	0	1	0	1	0	1	0	1	0	0	0	1	0	1	0	1	0	1	0	0	0
Species	CAABWEB	Emmelichthys strusakeri	Emmelichthys	strusakeri		Emmelichthys struhsakeri	Emmelichthys	struhsakeri		Type 1a-P	12	10		EMILICTIS STRISACIRI	EMILICTIS STRISACIRI	0	1	0	1	0	1	1	0.8696	0.9388	1	0.8	0.902	1	0	1	0	1	1	1	0	1	0	0	0	1	0	1	0	1	0	1	0	0	0
Species	CAABWEB	Emmelicthys nitidus	Emmelicthys	nitidus		Emmelichthys nitidus	Emmelichthys	nitidus		Type 1a-P	11	7		EMILICTIS NITIDIS	EMILICTIS NITIDA	1	0	1	0	1	0	0.88	1	0.9268	0.8148	1	0.8837	1	0	1	0	1	0	1	0	1	0	0	0	1	0	1	0	1	0	1	0	0	0
Species	CAABWEB	Emmilichthys nitidus	Emmilichthys	nitidus		Emmelichthys nitidus	Emmelichthys	nitidus		Type 1a-P	12	7		EMILICTIS NITIDIS	EMILICTIS NITIDA	1	0	1	0	1	0	0.8462	1	0.9048	0.7857	1	0.8636	1	0	1	0	1	0	1	0	1	0	0	0	1	0	1	0	1	0	1	1	0	0
Species	CAABWEB	Encrasicolina oligobranchus	Encrasicolina	oligobranchus		Encrasicholina oligobranchus	Encrasicholina	oligobranchus		Type 1a-P	13	13		ENCRASICALINA ALIGABRANCIS	ENCRASICALINA OLIGABRANCA	1	0	1	0	1	0	0.8966	1	0.9474	0.8387	1	0.9153	1	0	1	0	1	0	1	0	1	0	0	0	1	0	1	0	1	0	1	0	0	0
Species	CAABWEB	Endectyon fruticosa	Endectyon	fruticosa		Endectyon fruticosum	Endectyon	fruticosum		Type 2-P	9	9		ENDICTIAN FRITICASA	ENDICTIAN FRITICASA	0	2	0	2	0	2	1	0.7619	0.878	1	0.6957	0.8372	1	0	1	0	1	0	0	0	1	0	0	0	0	0	1	0	1	0	1	0	0	0
Species	CAABWEB	Engyprosodon grandisquamma	Engyprosodon	grandisquamma		Engyprosopon grandisquama	Engyprosopon	grandisquama		Type 4	12	12		ENGIPRASADAN GRANDISQIAMA	ENGIPRASADAN GRANDISQIAMA	1	1	1	1	1	1	0.8462	0.963	0.9057	0.7857	0.8966	0.8364	1	0	1	0	1	2	0	0	0	0	0	0	1	0	1	0	1	0	1	0	0	0
Species	CAABWEB	Engyprosopon grandisquamma	Engyprosopon	grandisquamma		Engyprosopon grandisquama	Engyprosopon	grandisquama		Type 1a-P	12	12		ENGIPRASAPAN GRANDISQIAMA	ENGIPRASAPAN GRANDISQIAMA	0	1	0	1	0	1	1	0.963	0.9811	1	0.8966	0.9455	1	0	1	0	1	2	1	0	1	0	1	0	1	0	1	0	1	0	1	1	0	0
Species	CAABWEB	Engyprosopon grandisquawa	Engyprosopon	grandisquawa		Engyprosopon grandisquama	Engyprosopon	grandisquama		Type 1a	12	12		ENGIPRASAPAN GRANDISQIAWA	ENGIPRASAPAN GRANDISQIAWA	0	1	0	1	0	1	1	0.8462	0.9231	1	0.7857	0.8889	1	0	1	0	1	2	0	0	0	0	0	0	1	0	1	0	1	0	1	0	0	0
Species	CAABWEB	Engyprosopon maldiviensis	Engyprosopon	maldiviensis		Engyprosopon maldivensis	Engyprosopon	maldivensis		Type 1a-P	12	11		ENGIPRASAPAN MALDIVINSIS	ENGIPRASAPAN MALDIVINSA	0	1	0	1	0	1	1	0.88	0.9412	1	0.8148	0.9057	1	0	1	0	1	0	1	0	1	0	0	0	1	0	1	0	1	0	1	3	0	0
Species	CAABWEB	Engyprysopon grandisquama	Engyprysopon	grandisquama		Engyprosopon grandisquama	Engyprosopon	grandisquama		Type 1a	12	12		ENGIPRISAPAN GRANDISQIAMA	ENGIPRISAPAN GRANDISQIAMA	1	0	1	0	1	0	0.8462	1	0.9231	0.7857	1	0.8889	1	0	1	0	1	2	0	0	0	0	0	0	1	0	1	0	1	0	1	0	0	0
Species	CAABWEB	Engyprysopon grandisquamum	Engyprysopon	grandisquamum		Engyprosopon grandisquama	Engyprosopon	grandisquama		Type 4	12	12		ENGIPRISAPAN GRANDISQIAMIM	ENGIPRISAPAN GRANDISQIAMA	1	2	1	2	1	2	0.8462	0.8148	0.8302	0.7857	0.7586	0.7636	1	0	1	0	1	2	0	0	0	0	0	0	0	0	0	0	1	0	1	0	0	0
Species	CAABWEB	Enisiculus cultellus	Enisiculus	cultellus		Ensiculus cultellus	Ensiculus	cultellus		Type 1a	9	9		ENISICILIS CILTILIS	ENISICILIS CILTILA	1	0	1	0	1	0	0.8571	1	0.9268	0.7826	1	0.8837	1	0	1	0	1	0	0	0	0	0	0	0	1	0	1	0	1	0	1	1	0	0
Species	CAABWEB	Enoplonetopus occidentalis	Enoplonetopus	occidentalis		Enoplometopus occidentalis	Enoplometopus	occidentalis		Type 1a	13	12		ENAPLANITAPIS ACIDINTALIS	ENAPLANITAPIS OCIDINTALA	1	0	1	0	1	0	0.8571	1	0.9259	0.8	1	0.8929	1	0	1	0	1	1	0	0	0	0	0	0	1	0	1	0	1	0	1	0	0	0
Species	CAABWEB	Enoplosus armartus	Enoplosus	armartus		Enoplosus armatus	Enoplosus	armatus		Type 1a	9	7		ENAPLASIS ARMARTIS	ENAPLASIS ARMARTA	0	1	0	1	0	1	1	0.8235	0.9189	1	0.7368	0.8718	1	0	1	0	0	1	0	0	0	0	0	0	1	0	1	0	1	0	1	0	0	0
Species	CAABWEB	Entamacrodus decussatus	Entamacrodus	decussatus		Entomacrodus decussatus	Entomacrodus	decussatus		Type 1a-P	12	10		ENTAMACRADIS DICISATIS	ENTAMACRADIS DICISATA	1	0	1	0	1	0	0.8462	1	0.9167	0.7857	1	0.88	1	0	1	0	1	1	1	0	1	0	0	0	1	0	1	0	1	0	1	0	0	0
Species	CAABWEB	Enteromorpha flexnosa	Enteromorpha	flexnosa		Enteromorpha flexuosa	Enteromorpha	flexuosa		Type 1a	12	8		ENTIRAMARPA FLIXNASA	ENTIRAMARPA FLIXNASA	0	1	0	1	0	1	1	0.7778	0.9091	1	0.7	0.8696	1	0	1	0	0	2	0	0	0	0	0	0	1	0	1	0	1	0	1	3	0	0
Species	CAABWEB	Entromarodus decussatus	Entromarodus	decussatus		Entomacrodus decussatus	Entomacrodus	decussatus		Type 2	12	10		ENTRAMARADIS DICISATIS	ENTRAMARADIS DICISATA	2	0	2	0	2	0	0.7692	1	0.875	0.6429	1	0.8	1	0	1	0	0	0	0	0	0	0	0	0	0	0	1	0	1	0	1	0	0	0
Species	CAABWEB	Eocalliionymus papilio	Eocalliionymus	papilio		Eocallionymus papilio	Eocallionymus	papilio		Type 1a-P	13	7		EACALIANIMIS PAPILIA	EACALIANIMIS PAPILIA	1	0	1	0	1	0	0.9655	1	0.9778	0.9032	1	0.9362	1	0	1	0	1	0	1	0	1	0	1	0	1	0	1	1	1	1	1	1	0	0
Species	CAABWEB	Eocallionymus papillio	Eocallionymus	papillio		Eocallionymus papilio	Eocallionymus	papilio		Type 1a-P	13	7		EACALIANIMIS PAPILIA	EACALIANIMIS PAPILIA	0	1	0	1	0	1	1	0.9412	0.9778	1	0.8421	0.9362	1	0	1	0	1	0	1	0	1	0	1	0	1	0	1	1	1	1	1	1	0	0
Species	CAABWEB	Eorchestia australis	Eorchestia	australis		Orchestia australis	Orchestia	australis		Type 1c	9	9		EARCISTA AISTRALIS	EARCISTA AISTRALA	1	0	1	0	1	0	0.7619	1	0.878	0.6957	1	0.8372	1	0	1	1	0	2	0	0	0	0	0	0	1	0	1	2	1	3	1	4	0	0
Species	CAABWEB	Epeinephelus radiatus	Epeinephelus	radiatus		Epinephelus radiatus	Epinephelus	radiatus		Type 1a-P	11	8		EPINIPILIS RADATIS	EPINIPILIS RADATA	1	0	1	0	1	0	0.88	1	0.9302	0.8148	1	0.8889	1	0	1	1	1	0	1	0	1	0	0	0	1	0	1	0	1	0	1	0	0	0
Species	CAABWEB	Ephinephalus coioides	Ephinephalus	coioides		Epinephelus coioides	Epinephelus	coioides		Type 2	11	8		EPINIPALIS CADIS	EPINIPALIS CADA	2	0	2	0	2	0	0.72	1	0.8372	0.5926	1	0.7556	1	0	1	0	1	0	0	0	0	0	0	0	0	0	0	0	1	0	1	0	0	0
Species	CAABWEB	Ephinephelus howlandi	Ephinephelus	howlandi		Epinephelus howlandi	Epinephelus	howlandi		Type 1a-P	11	8		EPINIPILIS AWLANDI	EPINIPILIS HAWLANDI	1	0	1	0	1	0	0.88	1	0.9302	0.8148	1	0.8889	1	0	1	0	1	0	1	0	1	0	0	0	1	0	1	0	1	0	1	0	0	0
Species	CAABWEB	Ephinephelus malabaricus	Ephinephelus	malabaricus		Epinephelus malabaricus	Epinephelus	malabaricus		Type 1a-P	11	11		EPINIPILIS MALABARICIS	EPINIPILIS MALABARICA	1	0	1	0	1	0	0.88	1	0.9388	0.8148	1	0.902	1	0	1	0	1	0	1	0	1	0	0	0	1	0	1	0	1	0	1	1	0	0
Species	CAABWEB	Ephippias endeavouriscens	Ephippias	endeavouriscens		Ephippias endeavouri	Ephippias	endeavouri		Type 3	9	10		EPIPAS INDIAVAIRISINS	EPIPAS ENDIAVAIRISINS	0	5	0	5	0	5	1	0.7407	0.8511	1	0.6897	0.8163	0	0	0	0	1	0	0	0	0	0	0	0	0	0	0	0	0	0	0	0	0	0
Species	CAABWEB	Epiderella tasmanica	Epiderella	tasmanica		Epidirella tasmanica	Epidirella	tasmanica		Type 1a-P	10	9		EPIDIRILA TASMANICA	EPIDIRILA TASMANICA	1	0	1	0	1	0	0.8182	1	0.9048	0.75	1	0.8636	1	0	1	0	1	1	1	0	1	0	0	0	1	0	1	0	1	0	1	2	0	0
Species	CAABWEB	Epigonus leninmen	Epigonus	leninmen		Epigonus lenimen	Epigonus	lenimen		Type 1a	8	7		EPIGANIS LININMIN	EPIGANIS LININMIN	0	1	0	1	0	1	1	0.8235	0.9143	1	0.7368	0.8649	1	0	1	0	1	0	0	0	0	0	0	0	1	0	1	0	1	0	1	0	0	0
Species	CAABWEB	Epigonus telascopus	Epigonus	telascopus		Epigonus telescopus	Epigonus	telescopus		Type 1a	8	10		EPIGANIS TILASAPIS	EPIGANIS TILASAPA	0	1	0	1	0	1	1	0.8182	0.9	1	0.75	0.8571	1	0	1	0	1	0	0	0	0	0	0	0	1	0	1	0	1	0	1	0	0	0
Species	CAABWEB	Epineohelus rivulatus	Epineohelus	rivulatus		Epinephelus rivulatus	Epinephelus	rivulatus		Type 1a	11	9		EPINIAILIS RIVILATIS	EPINIAILIS RIVILATA	1	0	1	0	1	0	0.8333	1	0.9091	0.7692	1	0.8696	1	0	1	0	0	0	0	0	0	0	0	0	1	0	1	0	1	0	1	0	0	0
Species	CAABWEB	Epinepbelus ergastularius	Epinepbelus	ergastularius		Epinephelus ergastularius	Epinephelus	ergastularius		Type 1a	11	13		EPINIPBILIS IRGASTILARIS	EPINIPBILIS ERGASTILARA	1	0	1	0	1	0	0.8333	1	0.9231	0.7692	1	0.8889	1	0	1	0	1	0	0	0	0	0	0	0	1	0	1	0	1	0	1	0	0	0
Species	CAABWEB	Epinephalus coidies	Epinephalus	coidies		Epinephelus coioides	Epinephelus	coioides		Type 4	11	7		EPINIPALIS CADIS	EPINIPALIS CADA	1	2	1	2	1	2	0.8333	0.7059	0.7805	0.7692	0.6316	0.6977	1	0	1	0	1	0	0	0	0	0	0	0	0	0	0	0	0	0	1	0	0	0
Species	CAABWEB	Epinephalus coioides	Epinephalus	coioides		Epinephelus coioides	Epinephelus	coioides		Type 1a	11	8		EPINIPALIS CADIS	EPINIPALIS CADA	1	0	1	0	1	0	0.8333	1	0.9048	0.7692	1	0.8636	1	0	1	0	1	0	0	0	0	0	0	0	1	0	1	0	1	0	1	0	0	0
Species	CAABWEB	Epinephalus cyanopodus	Epinephalus	cyanopodus		Epinephelus cyanopodus	Epinephelus	cyanopodus		Type 1a	11	10		EPINIPALIS CIANAPADIS	EPINIPALIS CIANAPADA	1	0	1	0	1	0	0.8333	1	0.913	0.7692	1	0.875	1	0	1	0	1	0	0	0	0	0	0	0	1	0	1	0	1	0	1	0	0	0
Species	CAABWEB	Epinephalus ergastularius	Epinephalus	ergastularius		Epinephelus ergastularius	Epinephelus	ergastularius		Type 1a	11	13		EPINIPALIS IRGASTILARIS	EPINIPALIS ERGASTILARA	1	0	1	0	1	0	0.8333	1	0.9231	0.7692	1	0.8889	1	0	1	0	1	0	0	0	0	0	0	0	1	0	1	0	1	0	1	0	0	0
Species	CAABWEB	Epinephalus ergastulorum	Epinephalus	ergastulorum		Epinephelus ergastularius	Epinephelus	ergastularius		Type 4	11	12		EPINIPALIS IRGASTILARIM	EPINIPALIS ERGASTILARA	1	3	1	3	1	3	0.8333	0.5926	0.7059	0.7692	0.5517	0.6415	1	0	1	0	1	0	0	0	0	0	0	0	0	0	0	0	0	0	0	0	0	0
Species	CAABWEB	Epinephalus fuscoguttatus	Epinephalus	fuscoguttatus		Epinephelus fuscoguttatus	Epinephelus	fuscoguttatus		Type 1a	11	13		EPINIPALIS FISAGITATIS	EPINIPALIS FISAGITATA	1	0	1	0	1	0	0.8333	1	0.9231	0.7692	1	0.8889	1	0	1	0	1	0	0	0	0	0	0	0	1	0	1	0	1	0	1	0	0	0
Species	CAABWEB	Epinephalus quoyanus	Epinephalus	quoyanus		Epinephelus quoyanus	Epinephelus	quoyanus		Type 1a	11	8		EPINIPALIS QIAIANIS	EPINIPALIS QAIANA	1	0	1	0	1	0	0.8333	1	0.9048	0.7692	1	0.8636	1	0	1	1	1	0	0	0	0	0	0	0	1	0	1	0	1	0	1	0	0	0
Species	CAABWEB	Epinephalus radiatus	Epinephalus	radiatus		Epinephelus radiatus	Epinephelus	radiatus		Type 1a	11	8		EPINIPALIS RADATIS	EPINIPALIS RADATA	1	0	1	0	1	0	0.8333	1	0.9048	0.7692	1	0.8636	1	0	1	1	1	0	0	0	0	0	0	0	1	0	1	0	1	0	1	1	0	0
Species	CAABWEB	Epinephelus aerolatus	Epinephelus	aerolatus		Epinephelus areolatus	Epinephelus	areolatus		Type 1b	11	9		EPINIPILIS IRALATIS	EPINIPILIS ERALATA	0	2	0	1	0	1	1	0.7	0.8636	1	0.6364	0.8261	1	0	1	1	1	0	0	0	0	0	0	0	0	0	1	0	1	1	1	9	0	0
Species	CAABWEB	Epinephelus coides	Epinephelus	coides		Epinephelus coioides	Epinephelus	coioides		Type 2-P	11	6		EPINIPILIS CADIS	EPINIPILIS CADA	0	2	0	2	0	2	1	0.875	0.95	1	0.8889	0.9524	1	0	1	0	1	0	1	0	1	0	1	0	1	0	1	0	1	3	1	5	1	0
Species	CAABWEB	Epinephelus corallicla	Epinephelus	corallicla		Epinephelus corallicola	Epinephelus	corallicola		Type 1a	11	10		EPINIPILIS CARALICLA	EPINIPILIS CARALICLA	0	1	0	1	0	1	1	0.8696	0.9362	1	0.8	0.898	1	0	1	0	1	0	0	0	0	0	0	0	1	0	1	0	1	0	1	0	0	0
Species	CAABWEB	Epinephelus daemlii	Epinephelus	daemlii		Epinephelus daemelii	Epinephelus	daemelii		Type 1a	11	7		EPINIPILIS DIMLI	EPINIPILIS DIMLI	0	1	0	1	0	1	1	0.8235	0.9268	1	0.7368	0.8837	1	0	1	0	1	0	0	0	0	0	0	0	1	0	1	0	1	1	1	1	0	0
Species	CAABWEB	Epinephelus fascoguttatus	Epinephelus	fascoguttatus		Epinephelus fuscoguttatus	Epinephelus	fuscoguttatus		Type 1a	11	13		EPINIPILIS FASAGITATIS	EPINIPILIS FASAGITATA	0	1	0	1	0	1	1	0.8571	0.9231	1	0.8	0.8889	1	0	1	0	1	0	0	0	0	0	0	0	1	0	1	0	1	1	1	2	0	0
Species	CAABWEB	Epinephelus fiscoguttatus	Epinephelus	fiscoguttatus		Epinephelus fuscoguttatus	Epinephelus	fuscoguttatus		Type 1a-P	11	13		EPINIPILIS FISAGITATIS	EPINIPILIS FISAGITATA	0	1	0	1	0	1	1	0.8571	0.9231	1	0.8	0.8889	1	0	1	0	1	0	1	0	1	0	0	0	1	0	1	0	1	0	1	2	0	0
Species	CAABWEB	Epinephelus fuscoguttattus	Epinephelus	fuscoguttattus		Epinephelus fuscoguttatus	Epinephelus	fuscoguttatus		Type 1a-P	11	13		EPINIPILIS FISAGITATIS	EPINIPILIS FISAGITATA	0	1	0	1	0	1	1	0.9655	0.9811	1	0.9032	0.9455	1	0	1	0	1	0	1	0	1	0	1	0	1	0	1	0	1	0	1	1	0	0
Species	CAABWEB	Epinephelus fuscoguttus	Epinephelus	fuscoguttus		Epinephelus fuscoguttatus	Epinephelus	fuscoguttatus		Type 2	11	11		EPINIPILIS FISAGITIS	EPINIPILIS FISAGITA	0	2	0	2	0	2	1	0.9231	0.96	1	0.8571	0.9231	1	0	1	0	1	0	0	0	0	0	1	0	1	0	1	0	1	1	1	1	0	0
Species	CAABWEB	Epinephelus milliaris	Epinephelus	milliaris		Epinephelus miliaris	Epinephelus	miliaris		Type 1a-P	11	8		EPINIPILIS MILARIS	EPINIPILIS MILARA	0	1	0	1	0	1	1	0.9474	0.9767	1	0.8571	0.9333	1	0	1	0	1	0	1	0	1	0	1	0	1	0	1	0	1	0	1	1	0	0
Species	CAABWEB	Epinephelus multiotatus	Epinephelus	multiotatus		Epinephelus multinotatus	Epinephelus	multinotatus		Type 1a	11	11		EPINIPILIS MILTIATATIS	EPINIPILIS MILTIATATA	0	1	0	1	0	1	1	0.88	0.9388	1	0.8148	0.902	1	0	1	1	0	0	0	0	0	0	0	0	1	0	1	1	1	1	1	4	0	0
Species	CAABWEB	Epinephelus septemfascaitus	Epinephelus	septemfascaitus		Epinephelus septemfasciatus	Epinephelus	septemfasciatus		Type 1b	11	15		EPINIPILIS SIPTIMFASAITIS	EPINIPILIS SIPTIMFASAITA	0	2	0	1	0	1	1	0.8125	0.8929	1	0.7647	0.8621	1	0	1	0	1	0	0	0	0	0	0	0	0	0	1	0	1	0	1	1	0	0
Species	CAABWEB	Epinephelus suillis	Epinephelus	suillis		Epinephelus suillus	Epinephelus	suillus		Type 1a-P	11	7		EPINIPILIS SILIS	EPINIPILIS SILA	0	1	0	1	0	1	1	0.75	0.9	1	0.6667	0.8571	1	0	1	2	1	0	1	0	1	0	0	0	1	0	1	0	1	1	1	4	0	0
Species	CAABWEB	Epinephelus undulostriatus	Epinephelus	undulostriatus		Epinephelus undulatostriatus	Epinephelus	undulatostriatus		Type 2	11	14		EPINIPILIS INDILASTRATIS	EPINIPILIS UNDILASTRATA	0	2	0	2	0	2	1	0.875	0.9286	1	0.8235	0.8966	1	0	1	0	1	1	0	0	0	0	0	0	1	0	1	0	1	0	1	0	0	0
Species	CAABWEB	Epinephilus ergastularius	Epinephilus	ergastularius		Epinephelus ergastularius	Epinephelus	ergastularius		Type 1a-P	11	13		EPINIPILIS IRGASTILARIS	EPINIPILIS ERGASTILARA	1	0	1	0	1	0	0.8333	1	0.9231	0.7692	1	0.8889	1	0	1	0	1	0	1	0	1	0	0	0	1	0	1	0	1	0	1	0	0	0
Species	CAABWEB	Epinephulus cooidies	Epinephulus	cooidies		Epinephelus coioides	Epinephelus	coioides		Type 4-P	11	8		EPINIPILIS CADIS	EPINIPILIS CADA	1	2	1	2	1	2	0.8333	0.6667	0.7619	0.7692	0.5	0.6364	1	0	1	0	1	0	1	0	1	0	0	0	0	0	0	0	0	0	1	0	0	0
Species	CAABWEB	Epinphelides armatus	Epinphelides	armatus		Epinephelides armatus	Epinephelides	armatus		Type 1a	12	7		EPINPILIDIS ARMATIS	EPINPILIDIS ARMATA	1	0	1	0	1	0	0.8889	1	0.9302	0.8276	1	0.8889	1	0	1	1	1	2	0	0	0	0	0	0	1	0	1	0	1	0	1	1	0	0
Species	CAABWEB	Eppinula orientalis	Eppinula	orientalis		Epinnula orientalis	Epinnula	orientalis		Type 2-P	8	10		EPINILA ARINTALIS	EPINILA ORINTALA	2	0	2	0	2	0	0.8889	1	0.95	0.7	1	0.8571	1	0	1	1	1	1	1	0	1	0	1	0	1	0	1	0	1	2	1	3	0	0
Species	CAABWEB	Eretmochelys imbricatus	Eretmochelys	imbricatus		Eretmochelys imbricata	Eretmochelys	imbricata		Type 2-P	12	9		ERITMACILIS IMBRICATIS	ERITMACILIS IMBRICATA	0	2	0	2	0	2	1	0.7619	0.8936	1	0.6957	0.8571	1	0	1	0	1	0	0	0	1	0	0	0	0	0	1	0	1	0	1	0	0	0
Species	CAABWEB	Ericisa papikosa	Ericisa	papikosa		Ericusa papillosa	Ericusa	papillosa		Type 4	7	8		ERICISA PAPICASA	ERICISA PAPICASA	1	2	1	2	1	2	0.75	0.7368	0.7429	0.6667	0.6667	0.6486	1	0	1	0	0	0	0	0	0	0	0	0	0	0	0	0	0	0	0	0	0	0
Species	CAABWEB	Ericusa serricata	Ericusa	serricata		Ericusa sericata	Ericusa	sericata		Type 1a-P	7	8		ERICISA SIRICATA	ERICISA SIRICATA	0	1	0	1	0	1	1	0.9474	0.9714	1	0.8571	0.9189	1	0	1	0	1	0	1	0	1	0	1	0	1	0	1	0	1	0	1	0	0	0
Species	CAABWEB	Erisphex aniaris	Erisphex	aniaris		Erisphex aniarus	Erisphex	aniarus		Type 1a-P	8	7		ERISPIX ANARIS	ERISPIX ANARA	0	1	0	1	0	1	1	0.75	0.8824	1	0.6667	0.8333	1	0	1	0	1	0	1	0	1	0	0	0	0	0	1	0	1	0	1	0	0	0
Species	CAABWEB	Erthrocles schlegeli	Erthrocles	schlegeli		Erythrocles schlegelii	Erythrocles	schlegelii		Type 4	10	9		ERTRACLIS SLIGILI	ERTRACLIS SCLIGILI	1	1	1	1	1	1	0.8696	0.9524	0.9091	0.8	0.8696	0.8261	1	0	1	0	1	1	0	0	0	0	0	0	1	0	1	0	1	0	1	0	0	0
Species	CAABWEB	Erugosquillina woodmasoni	Erugosquillina	woodmasoni		Erugosquilla woodmasoni	Erugosquilla	woodmasoni		Type 2	12	10		ERIGASQILINA WADMASANI	ERIGASQILINA WADMASANI	2	0	2	0	2	0	0.8571	1	0.92	0.8	1	0.8846	1	0	1	0	1	0	0	0	0	0	0	0	1	0	1	0	1	0	1	0	0	0
Species	CAABWEB	Escenius midas	Escenius	midas		Ecsenius midas	Ecsenius	midas		Type 1b	8	5		ESINIS MIDAS	ESINIS MIDA	2	0	1	0	1	0	0.6667	1	0.8	0.6	1	0.75	1	0	1	0	1	1	0	0	0	0	0	0	0	0	0	0	1	0	1	0	0	0
Species	CAABWEB	Escenius tigris	Escenius	tigris		Ecsenius tigris	Ecsenius	tigris		Type 1b	8	6		ESINIS TIGRIS	ESINIS TIGRA	2	0	1	0	1	0	0.6667	1	0.8125	0.6	1	0.7647	1	0	1	0	1	0	0	0	0	0	0	0	0	0	0	0	1	0	1	0	0	0
Species	CAABWEB	Escualsoa thoracata	Escualsoa	thoracata		Escualosa thoracata	Escualosa	thoracata		Type 1b	9	9		ESIALSA TARACATA	ESIALSA TARACATA	2	0	1	0	1	0	0.7	1	0.85	0.6364	1	0.8095	1	0	1	0	1	0	0	0	0	0	0	0	0	0	1	0	1	0	1	0	0	0
Species	CAABWEB	Esox lucious	Esox	lucious		Esox lucius	Esox	lucius		Type 1a	4	6		ESAX LICIAIS	ESAX LICIAA	0	1	0	1	0	1	1	0.8	0.88	1	0.7059	0.8148	1	0	1	1	1	0	0	0	0	0	0	0	0	0	1	0	1	0	1	1	0	0
Species	CAABWEB	Etelis cabunculus	Etelis	cabunculus		Etelis carbunculus	Etelis	carbunculus		Type 1a	6	10		ETILIS CABINCILIS	ETILIS CABINCILA	0	1	0	1	0	1	1	0.8696	0.9189	1	0.8	0.8718	1	0	1	0	0	0	0	0	0	0	0	0	1	0	1	0	1	0	1	0	0	0
Species	CAABWEB	Etilis carbunculus	Etilis	carbunculus		Etelis carbunculus	Etelis	carbunculus		Type 1a-P	6	11		ETILIS CARBINCILIS	ETILIS CARBINCILA	1	0	1	0	1	0	0.7143	1	0.8947	0.625	1	0.85	1	0	1	0	1	0	1	0	1	0	0	0	0	0	1	0	1	0	1	0	0	0
Species	CAABWEB	Etilis coruscans	Etilis	coruscans		Etelis coruscans	Etelis	coruscans		Type 1a-P	6	9		ETILIS CARISANS	ETILIS CARISANS	1	0	1	0	1	0	0.7143	1	0.8824	0.625	1	0.8333	1	0	1	0	1	0	1	0	1	0	0	0	0	0	1	0	1	0	1	1	0	0
Species	CAABWEB	Etmopterus puscillus	Etmopterus	puscillus		Etmopterus pusillus	Etmopterus	pusillus		Type 1a-P	10	8		ETMAPTIRIS PISILIS	ETMAPTIRIS PISILA	0	1	0	1	0	1	1	0.8421	0.9268	1	0.7619	0.8837	1	0	1	0	1	0	1	0	1	0	0	0	1	0	1	0	1	0	1	0	0	0
Species	CAABWEB	Etrumeus terres	Etrumeus	terres		Etrumeus teres	Etrumeus	teres		Type 1a-P	8	5		ETRIMIS TIRIS	ETRIMIS TIRA	0	1	0	1	0	1	1	0.9231	0.9677	1	0.8	0.9091	1	0	1	0	1	1	1	0	1	0	1	0	1	0	1	0	1	0	1	0	0	0
Species	CAABWEB	Eucheuma speciosu	Eucheuma	speciosu		Eucheuma speciosum	Eucheuma	speciosum		Type 1a	8	8		EICIMA SPICIASI	UCIMA SPICIASI	0	1	0	1	0	1	1	0.8421	0.9189	1	0.7619	0.8718	1	0	1	0	1	1	0	0	0	0	0	0	1	0	1	0	1	0	1	0	0	0
Species	CAABWEB	Eucheuna spinosum	Eucheuna	spinosum		Eucheuma spinosum	Eucheuma	spinosum		Type 1a	8	8		EICINA SPINASIM	UCINA SPINASA	1	0	1	0	1	0	0.7778	1	0.8889	0.7	1	0.8421	1	0	1	1	1	1	0	0	0	0	0	0	0	0	1	0	1	0	1	0	0	0
Species	CAABWEB	Euchrossorhinus dasypogon	Euchrossorhinus	dasypogon		Eucrossorhinus dasypogon	Eucrossorhinus	dasypogon		Type 1a-P	14	9		EICRASARINIS DASIPAGAN	UCRASARINIS DASIPAGAN	1	0	1	0	1	0	0.9032	1	0.9412	0.8485	1	0.9057	1	0	1	0	1	0	1	0	1	0	0	0	1	0	1	1	1	1	1	1	0	0
Species	CAABWEB	Eucrates dorsalis	Eucrates	dorsalis		Eucrate dorsalis	Eucrate	dorsalis		Type 1a	7	8		EICRATIS DARSALIS	UCRATIS DARSALA	1	0	1	0	1	0	0.8235	1	0.9143	0.7368	1	0.8649	1	0	1	0	1	0	0	0	0	0	0	0	1	0	1	0	1	0	1	1	0	0
Species	CAABWEB	Eudistoma amplus	Eudistoma	amplus		Eudistoma amplum	Eudistoma	amplum		Type 1a-P	9	6		EIDISTAMA AMPLIS	UDISTAMA AMPLA	0	1	0	1	0	1	1	0.7143	0.8824	1	0.625	0.8333	1	0	1	0	1	0	0	0	1	0	0	0	0	0	1	0	1	0	1	0	0	0
Species	CAABWEB	Eudistoma gilbouiride	Eudistoma	gilbouiride		Eudistoma gilboviride	Eudistoma	gilboviride		Type 1a	9	11		EIDISTAMA GILBAIRIDI	UDISTAMA GILBAIRIDI	0	1	0	1	0	1	1	0.8333	0.9091	1	0.7692	0.8696	1	0	1	0	0	1	0	0	0	0	0	0	1	0	1	0	1	0	1	0	0	0
Species	CAABWEB	Eunice ninetta	Eunice	ninetta		Eunica ninetta	Eunica	ninetta		Type 1a	6	7		EINICI NINITA	UNICI NINITA	1	0	1	0	1	0	0.7143	1	0.8667	0.625	1	0.8125	1	0	1	0	1	0	0	0	0	0	0	0	0	0	1	0	1	0	1	0	0	0
Species	CAABWEB	Eupertrichthys angustipes	Eupertrichthys	angustipes		Eupetrichthys angustipes	Eupetrichthys	angustipes		Type 1a	13	10		EIPIRTRICTIS ANGISTIPIS	UPIRTRICTIS ANGISTIPA	1	0	1	0	1	0	0.8966	1	0.9412	0.8387	1	0.9057	1	0	1	0	0	0	0	0	0	0	0	0	1	0	1	0	1	0	1	0	0	0
Species	CAABWEB	Euprmna morsei	Euprmna	morsei		Euprymna morsei	Euprymna	morsei		Type 1a	7	6		EIPRMNA MARSI	UPRMNA MARSI	1	0	1	0	1	0	0.8235	1	0.9032	0.7368	1	0.8485	1	0	1	0	1	0	0	0	0	0	0	0	1	0	1	0	1	0	1	0	0	0
Species	CAABWEB	Eupyrmna stenodactyla	Eupyrmna	stenodactyla		Euprymna stenodactyla	Euprymna	stenodactyla		Type 1b	8	12		EIPIRMNA STINADACTILA	UPIRMNA STINADACTILA	2	0	1	0	1	0	0.6667	1	0.8636	0.6	1	0.8261	1	0	1	0	1	0	0	0	0	0	0	0	0	0	1	0	1	0	1	0	0	0
Species	CAABWEB	Eurishthmus nudiceps	Eurishthmus	nudiceps		Euristhmus nudiceps	Euristhmus	nudiceps		Type 1a-P	10	8		EIRISTMIS NIDICIPS	URISTMIS NIDICIPS	1	0	1	0	1	0	0.8696	1	0.9268	0.8	1	0.8837	1	0	1	0	1	0	1	0	1	0	0	0	1	0	1	0	1	0	1	0	0	0
Species	CAABWEB	Euristhmes nudiceps	Euristhmes	nudiceps		Euristhmus nudiceps	Euristhmus	nudiceps		Type 1a-P	10	8		EIRISTMIS NIDICIPS	URISTMIS NIDICIPS	1	0	1	0	1	0	0.8182	1	0.9	0.75	1	0.8571	1	0	1	0	1	0	1	0	1	0	0	0	1	0	1	0	1	0	1	0	0	0
Species	CAABWEB	Euristhmus nudicep	Euristhmus	nudicep		Euristhmus nudiceps	Euristhmus	nudiceps		Type 1a	10	7		EIRISTMIS NIDICIP	URISTMIS NIDICIP	0	1	0	1	0	1	1	0.8235	0.9231	1	0.7368	0.878	1	0	1	0	1	0	0	0	0	0	0	0	1	0	1	0	1	0	1	0	0	0
Species	CAABWEB	Euryale aspera	Euryale	aspera		Euryale asperum	Euryale	asperum		Type 2-P	7	6		EIRIALI ASPIRA	URIALI ASPIRA	0	2	0	2	0	2	1	0.6667	0.8387	1	0.5882	0.7879	1	0	1	1	1	0	0	0	1	0	0	0	0	0	0	0	1	0	1	2	0	0
Species	CAABWEB	Eurythenes grillus	Eurythenes	grillus		Eurythenes gryllus	Eurythenes	gryllus		Type 1a-P	10	7		EIRITINIS GRILIS	URITINIS GRILA	0	1	0	1	0	1	1	0.75	0.8947	1	0.6667	0.85	1	0	1	0	1	0	1	0	1	0	0	0	0	0	1	0	1	0	1	0	0	0
Species	CAABWEB	Exallius brevis	Exallius	brevis		Exallias brevis	Exallias	brevis		Type 1a	8	6		EXALIS BRIVIS	EXALIS BRIVA	1	0	1	0	1	0	0.7778	1	0.875	0.7	1	0.8235	1	0	1	0	1	4	0	0	0	0	0	0	0	0	1	0	1	0	1	0	0	0
Species	CAABWEB	Excoecaria agollocha	Excoecaria	agollocha		Excoecaria agallocha	Excoecaria	agallocha		Type 1a-P	10	9		EXCICARA AGALACA	EXCICARA AGALACA	0	1	0	1	0	1	1	0.8	0.9048	1	0.7273	0.8636	1	0	1	0	1	0	1	0	1	0	0	0	1	0	1	0	1	0	1	0	0	0
Species	CAABWEB	Exocoetus voltans	Exocoetus	voltans		Exocoetus volitans	Exocoetus	volitans		Type 1a	9	7		EXACITIS VALTANS	EXACITIS VALTANS	0	1	0	1	0	1	1	0.8235	0.9189	1	0.7368	0.8718	1	0	1	0	1	0	0	0	0	0	0	0	1	0	1	0	1	1	1	1	0	0
Species	CAABWEB	Exyrius puntang	Exyrius	puntang		Exyrias puntang	Exyrias	puntang		Type 1a	7	7		EXIRIS PINTANG	EXIRIS PINTANG	1	0	1	0	1	0	0.75	1	0.875	0.6667	1	0.8235	1	0	1	0	1	1	0	0	0	0	0	0	0	0	1	0	1	0	1	0	0	0
Species	CAABWEB	Fasciospongia cyeni	Fasciospongia	cyeni		Fasciospongia cycni	Fasciospongia	cycni		Type 1a	13	5		FASIASPANGA CINI	FASIASPANGA CINI	0	1	0	1	0	1	1	0.6667	0.9	1	0.5714	0.8571	1	0	1	0	0	0	0	0	0	0	0	0	1	0	1	0	1	0	1	4	0	0
Species	CAABWEB	Favia mathaii	Favia	mathaii		Favia matthaii	Favia	matthaii		Type 1a-P	5	7		FAVA MATAI	FAVA MATAI	0	1	0	1	0	1	1	0.9412	0.9655	1	0.8421	0.9032	1	0	1	0	1	0	1	0	1	0	1	0	1	0	1	0	1	0	1	0	0	0
Species	CAABWEB	Favites russeli	Favites	russeli		Favites russelli	Favites	russelli		Type 1a-P	7	7		FAVITIS RISILI	FAVITIS RISILI	0	1	0	1	0	1	1	0.9412	0.9697	1	0.8421	0.9143	1	0	1	0	1	0	1	0	1	0	1	0	1	0	1	0	1	0	1	1	0	0
Species	CAABWEB	Favonigobius tamerensis	Favonigobius	tamerensis		Favonigobius tamarensis	Favonigobius	tamarensis		Type 1a	12	10		FAVANIGABIS TAMIRINSIS	FAVANIGABIS TAMIRINSA	0	1	0	1	0	1	1	0.8182	0.9167	1	0.75	0.88	1	0	1	0	1	0	0	0	0	0	0	0	1	0	1	0	1	0	1	0	0	0
Species	CAABWEB	Favonigobus lateralis	Favonigobus	lateralis		Favonigobius lateralis	Favonigobius	lateralis		Type 1a-P	11	9		FAVANIGABIS LATIRALIS	FAVANIGABIS LATIRALA	1	0	1	0	1	0	0.88	1	0.9333	0.8148	1	0.8936	1	0	1	0	1	0	1	0	1	0	0	0	1	0	1	0	1	0	1	0	0	0
Species	CAABWEB	Favonigobus tamarensis	Favonigobus	tamarensis		Favonigobius tamarensis	Favonigobius	tamarensis		Type 1a-P	11	10		FAVANIGABIS TAMARINSIS	FAVANIGABIS TAMARINSA	1	0	1	0	1	0	0.88	1	0.9362	0.8148	1	0.898	1	0	1	0	1	0	1	0	1	0	0	0	1	0	1	0	1	0	1	0	0	0
Species	CAABWEB	Feeropenaeus indicus	Feeropenaeus	indicus		Fenneropenaeus indicus	Fenneropenaeus	indicus		Type 2	12	7		FIRAPINIS INDICIS	FIRAPINIS INDICA	2	0	2	0	2	0	0.8571	1	0.9091	0.8	1	0.8696	1	0	1	0	0	1	0	0	0	0	0	0	1	0	1	0	1	0	1	0	0	0
Species	CAABWEB	Fennerpenaeus merguiensis	Fennerpenaeus	merguiensis		Fenneropenaeus merguiensis	Fenneropenaeus	merguiensis		Type 1a	13	11		FINIRPINIS MIRGINSIS	FINIRPINIS MIRGINSA	1	0	1	0	1	0	0.8966	1	0.9434	0.8387	1	0.9091	1	0	1	0	1	0	0	0	0	0	0	0	1	0	1	0	1	0	1	0	0	0
Species	CAABWEB	Feotorepus calauropomus	Feotorepus	calauropomus		Foetorepus calauropomus	Foetorepus	calauropomus		Type 1b	10	12		FIATARIPIS CALAIRAPAMIS	FIATARIPIS CALAIRAPAMA	2	0	1	0	1	0	0.7273	1	0.875	0.6667	1	0.84	1	0	1	0	1	0	0	0	0	0	0	0	0	0	1	0	1	0	1	0	0	0
Species	CAABWEB	Ferropenaeus indicus	Ferropenaeus	indicus		Fenneropenaeus indicus	Fenneropenaeus	indicus		Type 3	12	7		FIRAPINIS INDICIS	FIRAPINIS INDICA	3	0	3	0	3	0	0.8571	1	0.9091	0.7333	1	0.8261	1	0	1	0	0	1	0	0	0	0	0	0	1	0	1	0	1	0	1	0	0	0
Species	CAABWEB	Fistularia commersonnianus	Fistularia	commersonnianus		Fistularia commersonii	Fistularia	commersonii		Type 3	10	11		FISTILARA CAMIRSANANIS	FISTILARA CAMIRSANANA	0	5	0	5	0	5	1	0.7143	0.84	1	0.6	0.7692	0	0	0	0	1	1	0	0	0	0	0	0	0	0	0	0	1	0	1	0	0	0
Species	CAABWEB	Foniopora pendulus	Foniopora	pendulus		Goniopora pendulus	Goniopora	pendulus		Type 1c	9	8		FANIAPARA PINDILIS	FANIAPARA PINDILA	1	0	1	0	1	0	0.8	1	0.8947	0.7273	1	0.85	1	0	1	0	0	0	0	0	0	0	0	0	0	0	1	0	1	0	1	0	0	0
Species	CAABWEB	Fregatta tropica	Fregatta	tropica		Fregetta tropica	Fregetta	tropica		Type 1a	8	7		FRIGATA TRAPICA	FRIGATA TRAPICA	1	0	1	0	1	0	0.7778	1	0.8824	0.7	1	0.8333	1	0	1	0	1	0	0	0	0	0	0	0	0	0	1	0	1	0	1	0	0	0
Species	CAABWEB	Fretta grallaria	Fretta	grallaria		Fregetta grallaria	Fregetta	grallaria		Type 2	6	9		FRITA GRALARA	FRITA GRALARA	2	0	2	0	2	0	0.875	1	0.9444	0.7778	1	0.8947	1	0	1	0	0	0	0	0	0	0	0	0	1	0	1	0	1	0	1	0	0	0
Species	CAABWEB	Fromis monilisa	Fromis	monilisa		Fromia monilis	Fromia	monilis		Type 4	6	7		FRAMIS MANILISA	FRAMIS MANILISA	1	1	1	1	1	1	0.7143	0.8235	0.9032	0.625	0.7368	0.7273	1	0	1	0	0	0	0	0	0	0	0	0	1	0	1	0	1	0	1	0	0	0
Species	CAABWEB	Fusinius undulatus	Fusinius	undulatus		Fusinus undulatus	Fusinus	undulatus		Type 1a-P	7	9		FISINIS INDILATIS	FISINIS UNDILATA	1	0	1	0	1	0	0.8235	1	0.9189	0.7368	1	0.8718	1	0	1	1	1	0	1	0	1	0	0	0	1	0	1	0	1	2	1	2	0	0
Species	CAABWEB	Fusinus colpus	Fusinus	colpus		Fusinus colus	Fusinus	colus		Type 1a	7	5		FISINIS CALPIS	FISINIS CALPA	0	1	0	1	0	1	1	0.7692	0.8966	1	0.6667	0.8387	1	0	1	1	0	0	0	0	0	0	0	0	0	0	1	0	1	0	1	0	0	0
Species	CAABWEB	Gadomus aotaenus	Gadomus	aotaenus		Gadomus aoteanus	Gadomus	aoteanus		Type 1b	7	8		GADAMIS ATINIS	GADAMIS ATINA	0	2	0	1	0	1	1	0.6667	0.8235	1	0.6	0.7778	1	0	1	0	1	1	0	0	0	0	0	0	0	0	0	0	1	0	1	0	0	0
Species	CAABWEB	Gaillardiellis rueppelli	Gaillardiellis	rueppelli		Gaillardiellus rueppelli	Gaillardiellus	rueppelli		Type 1a-P	14	9		GAILARDILIS RIPILI	GAILARDILIS RIPILI	1	0	1	0	1	0	0.8667	1	0.92	0.8125	1	0.8846	1	0	1	0	1	0	1	0	1	0	0	0	1	0	1	0	1	0	1	0	0	0
Species	CAABWEB	Gaillardielus ruepelli	Gaillardielus	ruepelli		Gaillardiellus rueppelli	Gaillardiellus	rueppelli		Type 4-P	13	8		GAILARDILIS RIPILI	GAILARDILIS RIPILI	1	1	1	1	1	1	0.9655	0.9474	0.9583	0.9032	0.8571	0.88	1	0	1	0	1	0	1	0	1	0	1	0	1	0	1	0	1	0	1	0	0	0
Species	CAABWEB	Galaxea fasciculais	Galaxea	fasciculais		Galaxea fascicularis	Galaxea	fascicularis		Type 1a	7	11		GALAXIA FASICILAIS	GALAXIA FASICILAA	0	1	0	1	0	1	1	0.88	0.9268	1	0.8148	0.8837	1	0	1	0	1	1	0	0	0	0	0	0	1	0	1	0	1	0	1	0	0	0
Species	CAABWEB	Galaxiella nigrosriata	Galaxiella	nigrosriata		Galaxiella nigrostriata	Galaxiella	nigrostriata		Type 1a	10	11		GALAXILA NIGRASRATA	GALAXILA NIGRASRATA	0	1	0	1	0	1	1	0.88	0.9362	1	0.8148	0.898	1	0	1	0	1	0	0	0	0	0	0	0	1	0	1	0	1	0	1	0	0	0
Species	CAABWEB	Galaxious maculata	Galaxious	maculata		Galaxias maculatus	Galaxias	maculatus		Type 4	8	8		GALAXIAIS MACILATA	GALAXIAIS MACILATA	2	2	2	2	2	2	0.7368	0.7368	0.7895	0.6667	0.6667	0.7	1	0	1	0	1	0	0	0	0	0	0	0	0	0	0	0	0	0	1	0	0	0
Species	CAABWEB	Galaxius brevipinnis	Galaxius	brevipinnis		Galaxias brevipinnis	Galaxias	brevipinnis		Type 1a	8	11		GALAXIS BRIVIPINIS	GALAXIS BRIVIPINA	1	0	1	0	1	0	0.7778	1	0.9048	0.7	1	0.8636	1	0	1	0	1	0	0	0	0	0	0	0	1	0	1	0	1	0	1	0	0	0
Species	CAABWEB	Galeirhinus galeus	Galeirhinus	galeus		Galeorhinus galeus	Galeorhinus	galeus		Type 1a	11	6		GALIRINIS GALIS	GALIRINIS GALA	1	0	1	0	1	0	0.8333	1	0.8947	0.7692	1	0.85	1	0	1	0	1	0	0	0	0	0	0	0	0	0	1	0	1	0	1	0	0	0
Species	CAABWEB	Galena bispinosa	Galena	bispinosa		Galene bispinosa	Galene	bispinosa		Type 1a	6	9		GALINA BISPINASA	GALINA BISPINASA	1	0	1	0	1	0	0.7143	1	0.8824	0.625	1	0.8333	1	0	1	0	1	0	0	0	0	0	0	0	0	0	1	0	1	0	1	1	0	0
Species	CAABWEB	Galeus gracillis	Galeus	gracillis		Galeus gracilis	Galeus	gracilis		Type 1a-P	6	8		GALIS GRACILIS	GALIS GRACILA	0	1	0	1	0	1	1	0.9474	0.9697	1	0.8571	0.9143	1	0	1	3	1	3	1	0	1	0	1	0	1	0	1	1	1	3	1	7	0	0
Species	CAABWEB	Gallaxiella pusilla	Gallaxiella	pusilla		Galaxiella pusilla	Galaxiella	pusilla		Type 1a-P	10	7		GALAXILA PISILA	GALAXILA PISILA	1	0	1	0	1	0	0.9565	1	0.9744	0.88	1	0.9268	1	0	1	0	1	0	1	0	1	0	1	0	1	0	1	0	1	0	1	0	0	0
Species	CAABWEB	Galxias cleaveri	Galxias	cleaveri		Galaxias cleaveri	Galaxias	cleaveri		Type 1a	7	8		GALXAS CLIAVIRI	GALXAS CLIAVIRI	1	0	1	0	1	0	0.8235	1	0.9143	0.7368	1	0.8649	1	0	1	0	1	0	0	0	0	0	0	0	1	0	1	0	1	0	1	0	0	0
Species	CAABWEB	Gamarella beringar	Gamarella	beringar		Gammarella berringar	Gammarella	berringar		Type 4-P	9	8		GAMARILA BIRINGAR	GAMARILA BIRINGAR	1	1	1	1	1	1	0.9524	0.9474	0.95	0.8696	0.8571	0.8571	1	0	1	0	1	0	1	0	1	0	1	0	1	0	1	0	1	0	1	0	0	0
Species	CAABWEB	Garis lessoni	Garis	lessoni		Gari lessoni	Gari	lessoni		Type 1a	4	7		GARIS LISANI	GARIS LISANI	1	0	1	0	1	0	0.7273	1	0.8889	0.6154	1	0.8276	1	0	1	0	0	0	0	0	0	0	0	0	0	0	1	0	1	0	1	0	0	0
Species	CAABWEB	Gerres erythrourusus	Gerres	erythrourusus		Gerres erythrourus	Gerres	erythrourus		Type 2	6	11		GIRIS IRITRAIRISIS	GIRIS ERITRAIRISA	0	2	0	2	0	2	1	0.9231	0.95	1	0.9286	0.9524	1	0	1	0	1	0	0	0	0	0	1	0	1	0	1	0	1	0	1	0	1	0
Species	CAABWEB	Gerres filimentosus	Gerres	filimentosus		Gerres filamentosus	Gerres	filamentosus		Type 1a	6	12		GIRIS FILIMINTASIS	GIRIS FILIMINTASA	0	1	0	1	0	1	1	0.8462	0.9	1	0.7857	0.8571	1	0	1	0	1	0	0	0	0	0	0	0	1	0	1	0	1	0	1	0	0	0
Species	CAABWEB	Gerres longicaudas	Gerres	longicaudas		Gerres longicaudus	Gerres	longicaudus		Type 1a-P	6	11		GIRIS LANGICAIDAS	GIRIS LANGICAIDA	0	1	0	1	0	1	1	0.8333	0.8947	1	0.7692	0.85	1	0	1	0	1	0	0	0	1	0	0	0	0	0	1	0	1	0	1	0	0	0
Species	CAABWEB	Gerres oyeana	Gerres	oyeana		Gerres oyena	Gerres	oyena		Type 1a	6	5		GIRIS AIANA	GIRIS OIANA	0	1	0	1	0	1	1	0.7692	0.8889	1	0.6667	0.8276	1	0	1	0	1	0	0	0	0	0	0	0	0	0	1	0	1	0	1	0	0	0
Species	CAABWEB	Gerres poetti	Gerres	poetti		Gerres poieti	Gerres	poieti		Type 2	6	6		GIRIS PITI	GIRIS PITI	0	2	0	2	0	2	1	0.7143	0.8571	1	0.5	0.7333	1	0	1	0	1	1	0	0	0	0	0	0	0	0	1	0	1	0	1	0	0	0
Species	CAABWEB	Giffithsia pilalyea	Giffithsia	pilalyea		Griffithsia pilalyea	Griffithsia	pilalyea		Type 1a	10	8		GIFITSA PILALIA	GIFITSA PILALIA	1	0	1	0	1	0	0.8696	1	0.9268	0.8	1	0.8837	1	0	1	0	0	0	0	0	0	0	0	0	1	0	1	0	1	0	1	0	0	0
Species	CAABWEB	Gigantactus meadi	Gigantactus	meadi		Gigantactis meadi	Gigantactis	meadi		Type 1a-P	11	5		GIGANTACTIS MIADI	GIGANTACTIS MIADI	1	0	1	0	1	0	0.8333	1	0.8889	0.7692	1	0.8421	1	0	1	0	1	0	1	0	1	0	0	0	0	0	1	0	1	0	1	0	0	0
Species	CAABWEB	Gigantocypris mulleri	Gigantocypris	mulleri		Gigantocypris muelleri	Gigantocypris	muelleri		Type 1a-P	13	7		GIGANTACIPRIS MILIRI	GIGANTACIPRIS MILIRI	0	1	0	1	0	1	1	0.8235	0.9333	1	0.7368	0.8936	1	0	1	0	1	0	1	0	1	0	0	0	1	0	1	0	1	0	1	0	0	0
Species	CAABWEB	Glaucosoma burgeri	Glaucosoma	burgeri		Glaucosoma buergeri	Glaucosoma	buergeri		Type 1a-P	10	7		GLAICASAMA BIRGIRI	GLAICASAMA BIRGIRI	0	1	0	1	0	1	1	0.8235	0.9231	1	0.7368	0.878	1	0	1	0	1	0	1	0	1	0	0	0	1	0	1	0	1	0	1	0	0	0
Species	CAABWEB	Glaucosoma herbraicum	Glaucosoma	herbraicum		Glaucosoma hebraicum	Glaucosoma	hebraicum		Type 1a	10	9		GLAICASAMA IRBRAICIM	GLAICASAMA HIRBRAICA	0	1	0	1	0	1	1	0.8571	0.9302	1	0.7826	0.8889	1	0	1	0	0	0	0	0	0	0	0	0	1	0	1	0	1	0	1	0	0	0
Species	CAABWEB	Globicephala melaene	Globicephala	melaene		Globicephala melaena	Globicephala	melaena		Type 1a	12	7		GLABICIPALA MILINI	GLABICIPALA MILINI	0	1	0	1	0	1	1	0.75	0.9048	1	0.6667	0.8636	1	0	1	0	1	0	0	0	0	0	0	0	1	0	1	1	1	1	1	1	0	0
Species	CAABWEB	Glossa orientalis	Glossa	orientalis		Glossina orientalis	Glossina	orientalis		Type 2	6	10		GLASA ARINTALIS	GLASA ORINTALA	2	0	2	0	2	0	0.75	1	0.8947	0.6667	1	0.85	1	0	1	0	0	1	0	0	0	0	0	0	0	0	1	1	1	2	1	2	0	0
Species	CAABWEB	Glossogobius circumspectis	Glossogobius	circumspectis		Glossogobius circumspectus	Glossogobius	circumspectus		Type 1a-P	12	13		GLASAGABIS CIRCIMSPICTIS	GLASAGABIS CIRCIMSPICTA	0	1	0	1	0	1	1	0.8571	0.9259	1	0.8	0.8929	1	0	1	0	1	1	1	0	1	0	0	0	1	0	1	0	1	0	1	0	0	0
Species	CAABWEB	Glossolepis incusus	Glossolepis	incusus		Glossolepis incisus	Glossolepis	incisus		Type 1a-P	11	7		GLASALIPIS INCISIS	GLASALIPIS INCISA	0	1	0	1	0	1	1	0.75	0.9	1	0.6667	0.8571	1	0	1	0	1	1	1	0	1	0	0	0	1	0	1	0	1	0	1	1	0	0
Species	CAABWEB	Glycymeris holisercus	Glycymeris	holisercus		Glycymeris holosericus	Glycymeris	holosericus		Type 2	10	10		GLICIMIRIS ALISIRCIS	GLICIMIRIS HALISIRCA	0	2	0	2	0	2	1	0.6957	0.8444	1	0.56	0.766	1	0	1	0	1	0	0	0	0	0	0	0	0	0	0	0	1	0	1	0	0	0
Species	CAABWEB	Gnathanacanthus goetzii	Gnathanacanthus	goetzii		Gnathanacanthus goetzeei	Gnathanacanthus	goetzeei		Type 2-P	15	7		GNATANACANTIS GITSI	NATANACANTIS GITSI	0	2	0	2	0	2	1	0.7059	0.898	1	0.6316	0.8627	1	0	1	0	1	0	1	0	1	0	0	0	0	0	1	0	1	0	1	0	0	0
Species	CAABWEB	Gnathodentex mossambica	Gnathodentex	mossambica		Gnathodentex mossambicus	Gnathodentex	mossambicus		Type 2-P	12	10		GNATADINTIX MASAMBICA	NATADINTIX MASAMBICA	0	2	0	2	0	2	1	0.7826	0.898	1	0.72	0.8627	1	0	1	0	1	0	0	0	1	0	0	0	0	0	1	0	1	0	1	0	0	0
Species	CAABWEB	Gnathophis grahamii	Gnathophis	grahamii		Gnathophis grahami	Gnathophis	grahami		Type 1a-P	10	7		GNATAPIS GRAMI	NATAPIS GRAMI	0	1	0	1	0	1	1	0.9412	0.9744	1	0.8421	0.9268	1	0	1	0	1	0	1	0	1	0	1	0	1	0	1	0	1	0	1	0	0	0
Species	CAABWEB	Gnathophyllum fasciatum	Gnathophyllum	fasciatum		Gnathophyllum fasciolatum	Gnathophyllum	fasciolatum		Type 2	13	9		GNATAPILIM FASATIM	NATAPILIM FASATA	0	2	0	2	0	2	1	0.8182	0.92	1	0.75	0.8846	1	0	1	0	0	0	0	0	0	0	0	0	1	0	1	0	1	0	1	3	0	0
Species	CAABWEB	Gobimorphus australis	Gobimorphus	australis		Gobiomorphus australis	Gobiomorphus	australis		Type 1a	11	9		GABIMARPIS AISTRALIS	GABIMARPIS AISTRALA	1	0	1	0	1	0	0.88	1	0.9333	0.8148	1	0.8936	1	0	1	1	1	0	0	0	0	0	0	0	1	0	1	0	1	2	1	3	0	0
Species	CAABWEB	Gobioides broussonetti	Gobioides	broussonetti		Gobioides broussonnetii	Gobioides	broussonnetii		Type 2-P	9	12		GABIADIS BRAISANITI	GABIADIS BRAISANITI	0	2	0	2	0	2	1	0.8889	0.9362	1	0.6897	0.8163	1	0	1	0	1	0	1	0	1	0	0	0	1	0	1	0	1	0	1	0	0	0
Species	CAABWEB	Godiva quadricolour	Godiva	quadricolour		Godiva quadricolor	Godiva	quadricolor		Type 1a	6	11		GADIVA QIADRICALAIR	GADIVA QADRICALAIR	0	1	0	1	0	1	1	0.88	0.9231	1	0.8148	0.878	1	0	1	0	1	0	0	0	0	0	0	0	1	0	1	0	1	0	1	0	0	0
Species	CAABWEB	Gomphoses varius	Gomphoses	varius		Gomphosus varius	Gomphosus	varius		Type 1a-P	9	6		GAMPASIS VARIS	GAMPASIS VARA	1	0	1	0	1	0	0.8	1	0.8824	0.7273	1	0.8333	1	0	1	0	1	1	1	0	1	0	0	0	0	0	1	0	1	0	1	0	0	0
Species	CAABWEB	Goniopora stocksii	Goniopora	stocksii		Goniopora stokesi	Goniopora	stokesi		Type 3	9	7		GANIAPARA STACSI	GANIAPARA STACSI	0	3	0	3	0	3	1	0.5882	0.8108	1	0.4211	0.7179	1	0	1	0	0	0	0	0	0	0	0	0	0	0	0	0	1	0	1	0	0	0
Species	CAABWEB	Gonodoctylaceus graphurus	Gonodoctylaceus	graphurus		Gonodactylaceus graphurus	Gonodactylaceus	graphurus		Type 1a-P	15	9		GANADACTILACIS GRAPIRIS	GANADACTILACIS GRAPIRA	1	0	1	0	1	0	0.875	1	0.9231	0.8235	1	0.8889	1	0	1	1	1	2	1	0	1	0	0	0	1	0	1	1	1	1	1	1	0	0
Species	CAABWEB	Gonorhynchus greyii	Gonorhynchus	greyii		Gonorynchus greyi	Gonorynchus	greyi		Type 4-P	11	5		GANARINCIS GRI	GANARINCIS GRI	1	1	1	1	1	1	0.88	0.9231	0.8947	0.8148	0.8	0.8	1	0	1	0	1	1	1	0	1	0	0	0	0	0	1	0	1	1	1	1	0	0
Species	CAABWEB	Gonorychus greyii	Gonorychus	greyii		Gonorynchus greyi	Gonorynchus	greyi		Type 4	10	5		GANARICIS GRI	GANARICIS GRI	1	1	1	1	1	1	0.8696	0.9231	0.8889	0.8	0.8	0.7895	1	0	1	0	0	0	0	0	0	0	0	0	0	0	1	0	1	0	1	0	0	0
Species	CAABWEB	Gracilaria lichenensis	Gracilaria	lichenensis		Gracilaria lichenoides	Gracilaria	lichenoides		Type 3	10	11		GRACILARA LICININSIS	GRACILARA LICININSA	0	4	0	4	0	4	1	0.5833	0.7826	1	0.5385	0.75	1	0	1	0	0	0	0	0	0	0	0	0	0	0	0	0	0	0	1	3	0	0
Species	CAABWEB	Grafrium transversarium	Grafrium	transversarium		Gafrarium transversarium	Gafrarium	transversarium		Type 3	8	14		GRAFRIM TRANSVIRSARIM	GRAFRIM TRANSVIRSARA	3	0	3	0	3	0	0.8421	1	0.9388	0.5714	1	0.8235	1	0	1	0	0	0	0	0	0	0	0	0	1	0	1	0	1	0	1	0	0	0
Species	CAABWEB	Grammatobothus polyophtalmus	Grammatobothus	polyophtalmus		Grammatobothus polyophthalmus	Grammatobothus	polyophthalmus		Type 1a-P	14	13		GRAMATABATIS PALIAPTALMIS	GRAMATABATIS PALIAPTALMA	0	1	0	1	0	1	1	0.8966	0.9492	1	0.8387	0.918	1	0	1	0	1	0	1	0	1	0	0	0	1	0	1	0	1	0	1	0	0	0
Species	CAABWEB	Grammatobthus polyophthalmus	Grammatobthus	polyophthalmus		Grammatobothus polyophthalmus	Grammatobothus	polyophthalmus		Type 1a	13	14		GRAMATABTIS PALIAPTALMIS	GRAMATABTIS PALIAPTALMA	1	0	1	0	1	0	0.8966	1	0.9492	0.8387	1	0.918	1	0	1	0	1	0	0	0	0	0	0	0	1	0	1	0	1	0	1	0	0	0
Species	CAABWEB	Grammatorcynus biliniatus	Grammatorcynus	biliniatus		Grammatorcynus bilineatus	Grammatorcynus	bilineatus		Type 1a	14	10		GRAMATARCINIS BILINATIS	GRAMATARCINIS BILINATA	0	1	0	1	0	1	1	0.8182	0.9231	1	0.75	0.8889	1	0	1	0	1	0	0	0	0	0	0	0	1	0	1	0	1	1	1	1	0	0
Species	CAABWEB	Grammatorcynus bizarinatus	Grammatorcynus	bizarinatus		Grammatorcynus bicarinatus	Grammatorcynus	bicarinatus		Type 1a	14	11		GRAMATARCINIS BISARINATIS	GRAMATARCINIS BISARINATA	0	1	0	1	0	1	1	0.8333	0.9259	1	0.7692	0.8929	1	0	1	0	1	0	0	0	0	0	0	0	1	0	1	0	1	1	1	1	0	0
Species	CAABWEB	Grammotorcynus bicarinatus	Grammotorcynus	bicarinatus		Grammatorcynus bicarinatus	Grammatorcynus	bicarinatus		Type 1a-P	14	11		GRAMATARCINIS BICARINATIS	GRAMATARCINIS BICARINATA	1	0	1	0	1	0	0.8667	1	0.9259	0.8125	1	0.8929	1	0	1	0	1	0	1	0	1	0	0	0	1	0	1	0	1	0	1	1	0	0
Species	CAABWEB	Grapsus albalineatus	Grapsus	albalineatus		Grapsus albolineatus	Grapsus	albolineatus		Type 1a-P	7	12		GRAPSIS ALBALINIATIS	GRAPSIS ALBALINIATA	0	1	0	1	0	1	1	0.8462	0.9048	1	0.7857	0.8636	1	0	1	0	1	0	1	0	1	0	0	0	1	0	1	0	1	0	1	0	0	0
Species	CAABWEB	Gymmapistes marmoratus	Gymmapistes	marmoratus		Gymnapistes marmoratus	Gymnapistes	marmoratus		Type 1a	11	10		GIMAPISTIS MARMARATIS	GIMAPISTIS MARMARATA	1	0	1	0	1	0	0.8333	1	0.913	0.7692	1	0.875	1	0	1	0	1	1	0	0	0	0	0	0	1	0	1	0	1	0	1	1	0	0
Species	CAABWEB	Gymnanthana globigera	Gymnanthana	globigera		Gymnanthenea globigera	Gymnanthenea	globigera		Type 2	11	9		GIMNANTANA GLABIGIRA	GIMNANTANA GLABIGIRA	2	0	2	0	2	0	0.72	1	0.8444	0.6667	1	0.8085	1	0	1	0	1	0	0	0	0	0	0	0	0	0	0	0	1	0	1	0	0	0
Species	CAABWEB	Gymnanthanea globigera	Gymnanthanea	globigera		Gymnanthenea globigera	Gymnanthenea	globigera		Type 1a	12	9		GIMNANTANIA GLABIGIRA	GIMNANTANIA GLABIGIRA	1	0	1	0	1	0	0.8462	1	0.913	0.7857	1	0.875	1	0	1	0	1	0	0	0	0	0	0	0	1	0	1	0	1	0	1	1	0	0
Species	CAABWEB	Gymnanthena globigera	Gymnanthena	globigera		Gymnanthenea globigera	Gymnanthenea	globigera		Type 1a	11	9		GIMNANTINA GLABIGIRA	GIMNANTINA GLABIGIRA	1	0	1	0	1	0	0.88	1	0.9333	0.8148	1	0.8936	1	0	1	0	1	0	0	0	0	0	0	0	1	0	1	0	1	0	1	1	0	0
Species	CAABWEB	Gymnapsites marmoratus	Gymnapsites	marmoratus		Gymnapistes marmoratus	Gymnapistes	marmoratus		Type 1b	11	10		GIMNAPSITIS MARMARATIS	GIMNAPSITIS MARMARATA	2	0	1	0	1	0	0.75	1	0.8696	0.6923	1	0.8333	1	0	1	0	1	1	0	0	0	0	0	0	0	0	1	0	1	0	1	0	0	0
Species	CAABWEB	Gymnocranium audleyi	Gymnocranium	audleyi		Gymnocranius audleyi	Gymnocranius	audleyi		Type 1a	12	7		GIMNACRANIM AIDLI	GIMNACRANIM AIDLI	1	0	1	0	1	0	0.8462	1	0.9048	0.7857	1	0.8636	1	0	1	0	1	0	0	0	0	0	0	0	1	0	1	0	1	0	1	0	0	0
Species	CAABWEB	Gymnoscopelus braveri	Gymnoscopelus	braveri		Gymnoscopelus braueri	Gymnoscopelus	braueri		Type 1a	13	7		GIMNASAPILIS BRAVIRI	GIMNASAPILIS BRAVIRI	0	1	0	1	0	1	1	0.75	0.9091	1	0.6667	0.8696	1	0	1	0	0	0	0	0	0	0	0	0	1	0	1	0	1	1	1	1	0	0
Species	CAABWEB	Gymnothamion elegans	Gymnothamion	elegans		Gymnothamnion elegans	Gymnothamnion	elegans		Type 1a	12	7		GIMNATAMIAN ILIGANS	GIMNATAMIAN ELIGANS	1	0	1	0	1	0	0.8889	1	0.9302	0.8276	1	0.8889	1	0	1	0	1	4	0	0	0	0	0	0	1	0	1	0	1	0	1	1	0	0
Species	CAABWEB	Gymnothorax macrospilos	Gymnothorax	macrospilos		Gymnothorax microspila	Gymnothorax	microspila		Type 3	11	10		GIMNATARAX MACRASPILAS	GIMNATARAX MACRASPILA	0	3	0	3	0	3	1	0.6087	0.8085	1	0.48	0.7347	1	0	1	0	1	5	0	0	0	0	0	0	0	0	0	0	1	1	1	2	0	0
Species	CAABWEB	Gymnothorax psuedothyrsoideus	Gymnothorax	psuedothyrsoideus		Gymnothorax pseudothyrsoideus	Gymnothorax	pseudothyrsoideus		Type 1b-P	11	17		GIMNATARAX PSIDATIRSADIS	GIMNATARAX SIDATIRSADA	0	2	0	1	0	1	1	0.8333	0.9	1	0.7895	0.871	1	0	1	0	1	0	1	0	1	0	0	0	1	0	1	0	1	0	1	0	0	0
Species	CAABWEB	Gynmnapistes marmoratus	Gynmnapistes	marmoratus		Gymnapistes marmoratus	Gymnapistes	marmoratus		Type 1a	11	10		GINMNAPISTIS MARMARATIS	GINMNAPISTIS MARMARATA	1	0	1	0	1	0	0.88	1	0.9362	0.8148	1	0.898	1	0	1	0	1	1	0	0	0	0	0	0	1	0	1	0	1	0	1	0	0	0
Species	CAABWEB	Halaelurus bosmani	Halaelurus	bosmani		Halaelurus boesemani	Halaelurus	boesemani		Type 2	10	7		HALILIRIS BASMANI	HALILIRIS BASMANI	0	2	0	2	0	2	1	0.6667	0.85	1	0.6	0.8095	1	0	1	0	1	0	0	0	0	0	0	0	0	0	1	0	1	0	1	1	0	0
Species	CAABWEB	Halaelurus burgeri	Halaelurus	burgeri		Halaelurus buergeri	Halaelurus	buergeri		Type 1a-P	10	7		HALILIRIS BIRGIRI	HALILIRIS BIRGIRI	0	1	0	1	0	1	1	0.8235	0.9231	1	0.7368	0.878	1	0	1	0	1	0	1	0	1	0	0	0	1	0	1	0	1	0	1	0	0	0
Species	CAABWEB	Haletta semifasciatus	Haletta	semifasciatus		Haletta semifasciata	Haletta	semifasciata		Type 2-P	7	12		HALITA SIMIFASATIS	HALITA SIMIFASATA	0	2	0	2	0	2	1	0.8148	0.8837	1	0.7586	0.8444	1	0	1	0	1	0	0	0	1	0	0	0	0	0	1	0	1	0	1	0	0	0
Species	CAABWEB	Haletta smeifasciata	Haletta	smeifasciata		Haletta semifasciata	Haletta	semifasciata		Type 1b	7	12		HALITA SMIFASATA	HALITA SMIFASATA	0	2	0	1	0	1	1	0.7692	0.8571	1	0.7143	0.8182	1	0	1	0	1	0	0	0	0	0	0	0	0	0	1	0	1	0	1	0	0	0
Species	CAABWEB	Halichoeres brownfeldi	Halichoeres	brownfeldi		Halichoeres brownfieldi	Halichoeres	brownfieldi		Type 1a-P	11	10		HALICIRIS BRAWNFILDI	HALICIRIS BRAWNFILDI	0	1	0	1	0	1	1	0.8696	0.9362	1	0.8	0.898	1	0	1	0	1	0	1	0	1	0	0	0	1	0	1	0	1	0	1	0	0	0
Species	CAABWEB	Halichoeres brownfieldii	Halichoeres	brownfieldii		Halichoeres brownfieldi	Halichoeres	brownfieldi		Type 1a-P	11	11		HALICIRIS BRAWNFILDI	HALICIRIS BRAWNFILDI	0	1	0	1	0	1	1	0.96	0.9796	1	0.8889	0.9412	1	0	1	0	1	0	1	0	1	0	1	0	1	0	1	0	1	0	1	0	0	0
Species	CAABWEB	Halichthys taeniophorus	Halichthys	taeniophorus		Haliichthys taeniophorus	Haliichthys	taeniophorus		Type 1a-P	10	12		HALICTIS TINIAPARIS	HALICTIS TINIAPARA	1	0	1	0	1	0	0.9565	1	0.9796	0.88	1	0.9412	1	0	1	0	1	2	1	0	1	0	1	0	1	0	1	0	1	0	1	0	0	0
Species	CAABWEB	Halicmetus stellata	Halicmetus	stellata		Halicometes stellata	Halicometes	stellata		Type 2	10	8		HALICMITIS STILATA	HALICMITIS STILATA	2	0	2	0	2	0	0.6957	1	0.8293	0.56	1	0.7442	1	0	1	0	1	3	0	0	0	0	0	0	0	0	0	0	1	0	1	0	0	0
Species	CAABWEB	Halientaea indica	Halientaea	indica		Halieutaea indica	Halieutaea	indica		Type 1a	10	6		HALINTA INDICA	HALINTA INDICA	1	0	1	0	1	0	0.8182	1	0.8889	0.75	1	0.8421	1	0	1	0	0	0	0	0	0	0	0	0	0	0	1	0	1	0	1	0	0	0
Species	CAABWEB	Halieutaea maorias	Halieutaea	maorias		Halieutaea maoria	Halieutaea	maoria		Type 1a-P	10	6		HALITA MARAS	HALITA MARA	0	1	0	1	0	1	1	0.8	0.9189	1	0.7059	0.8718	1	0	1	0	0	0	0	0	1	0	0	0	1	0	1	0	1	0	1	0	0	0
Species	CAABWEB	Halimede octhodes	Halimede	octhodes		Halimede ochtodes	Halimede	ochtodes		Type 1b-P	8	8		HALIMIDI ACTADIS	HALIMIDI OCTADA	0	2	0	1	0	1	1	0.6667	0.8333	1	0.6	0.7895	1	0	1	0	1	0	1	0	1	0	0	0	0	0	0	0	1	0	1	0	0	0
Species	CAABWEB	Halimochirgus alcocki	Halimochirgus	alcocki		Halimochirurgus alcocki	Halimochirurgus	alcocki		Type 2	13	7		HALIMACIRGIS ALCACI	HALIMACIRGIS ALCACI	2	0	2	0	2	0	0.9333	1	0.9565	0.875	1	0.9167	1	0	1	0	1	1	0	0	0	0	1	0	1	0	1	0	1	0	1	0	0	0
Species	CAABWEB	Halinemertes slacksmithae	Halinemertes	slacksmithae		Halimanemertes slacksmithae	Halimanemertes	slacksmithae		Type 2	12	12		HALINIMIRTIS SLACSMITI	HALINIMIRTIS SLACSMITI	2	0	2	0	2	0	0.8571	1	0.9259	0.8	1	0.8929	1	0	1	0	1	1	0	0	0	0	0	0	1	0	1	0	1	0	1	0	0	0
Species	CAABWEB	Haliochoeres brownfieldi	Haliochoeres	brownfieldi		Halichoeres brownfieldi	Halichoeres	brownfieldi		Type 1a	11	11		HALIACIRIS BRAWNFILDI	HALIACIRIS BRAWNFILDI	1	0	1	0	1	0	0.88	1	0.9388	0.8148	1	0.902	1	0	1	0	1	0	0	0	0	0	0	0	1	0	1	0	1	0	1	0	0	0
Species	CAABWEB	Haliotus rubra	Haliotus	rubra		Haliotis rubra	Haliotis	rubra		Type 1a-P	8	5		HALIATIS RIBRA	HALIATIS RIBRA	1	0	1	0	1	0	0.7778	1	0.8667	0.7	1	0.8125	1	0	1	0	1	0	1	0	1	0	0	0	0	0	1	0	1	0	1	0	0	0
Species	CAABWEB	Haliproides sibogae	Haliproides	sibogae		Haliporoides sibogae	Haliporoides	sibogae		Type 1a	11	7		HALIPRADIS SIBAGI	HALIPRADIS SIBAGI	1	0	1	0	1	0	0.88	1	0.9268	0.8148	1	0.8837	1	0	1	1	1	1	0	0	0	0	0	0	1	0	1	0	1	0	1	0	0	0
Species	CAABWEB	Halocynthia papilosa	Halocynthia	papilosa		Halocynthia papillosa	Halocynthia	papillosa		Type 1a-P	11	8		HALACINTA PAPILASA	HALACINTA PAPILASA	0	1	0	1	0	1	1	0.9474	0.9767	1	0.8571	0.9333	1	0	1	0	1	3	1	0	1	0	1	0	1	0	1	0	1	0	1	3	0	0
Species	CAABWEB	Halophila ovalus	Halophila	ovalus		Halophila ovalis	Halophila	ovalis		Type 1a-P	9	6		HALAPILA AVALIS	HALAPILA OVALA	0	1	0	1	0	1	1	0.7143	0.8824	1	0.625	0.8333	1	0	1	0	1	2	1	0	1	0	0	0	0	0	1	0	1	0	1	1	0	0
Species	CAABWEB	Halophila spinosa	Halophila	spinosa		Halophila spinulosa	Halophila	spinulosa		Type 2	9	7		HALAPILA SPINASA	HALAPILA SPINASA	0	2	0	2	0	2	1	0.7778	0.8947	1	0.7	0.85	1	0	1	1	0	1	0	0	0	0	0	0	0	0	1	0	1	0	1	2	0	0
Species	CAABWEB	Halophyrne diemensis	Halophyrne	diemensis		Halophryne diemensis	Halophryne	diemensis		Type 1b	10	9		HALAPIRNI DIMINSIS	HALAPIRNI DIMINSA	2	0	1	0	1	0	0.7273	1	0.8571	0.6667	1	0.8182	1	0	1	0	1	0	0	0	0	0	0	0	0	0	1	0	1	0	1	0	0	0
Species	CAABWEB	Halopteris panniculata	Halopteris	panniculata		Halopteris paniculata	Halopteris	paniculata		Type 1a-P	10	10		HALAPTIRIS PANICILATA	HALAPTIRIS PANICILATA	0	1	0	1	0	1	1	0.9565	0.9778	1	0.88	0.9362	1	0	1	0	1	1	1	0	1	0	1	0	1	0	1	0	1	0	1	0	0	0
Species	CAABWEB	Halyicthus tainiophorus	Halyicthus	tainiophorus		Haliichthys taeniophorus	Haliichthys	taeniophorus		Type 4	10	12		HALICTIS TAINIAPARIS	HALICTIS TAINIAPARA	3	1	3	1	3	1	0.5217	0.8462	0.6939	0.32	0.7857	0.549	1	0	1	0	1	2	0	0	0	0	0	0	0	0	0	0	0	0	0	0	0	0
Species	CAABWEB	Hancockia burnii	Hancockia	burnii		Hancockia burni	Hancockia	burni		Type 1a-P	9	5		HANCACA BIRNI	HANCACA BIRNI	0	1	0	1	0	1	1	0.9231	0.9697	1	0.8	0.9143	1	0	1	0	1	0	1	0	1	0	1	0	1	0	1	0	1	0	1	0	0	0
Species	CAABWEB	Hapalachlaena maculosa	Hapalachlaena	maculosa		Hapalochlaena maculosa	Hapalochlaena	maculosa		Type 1a-P	13	8		HAPALACLINA MACILASA	HAPALACLINA MACILASA	1	0	1	0	1	0	0.8571	1	0.913	0.8	1	0.875	1	0	1	0	1	5	1	0	1	0	0	0	1	0	1	0	1	0	1	0	0	0
Species	CAABWEB	Hapalochaena maculosa	Hapalochaena	maculosa		Hapalochlaena maculosa	Hapalochlaena	maculosa		Type 1a	12	8		HAPALACINA MACILASA	HAPALACINA MACILASA	1	0	1	0	1	0	0.8889	1	0.9333	0.8276	1	0.8936	1	0	1	0	1	5	0	0	0	0	0	0	1	0	1	0	1	0	1	0	0	0
Species	CAABWEB	Hapalochlanena lunulata	Hapalochlanena	lunulata		Hapalochlaena lunulata	Hapalochlaena	lunulata		Type 1a	13	8		HAPALACLANINA LINILATA	HAPALACLANINA LINILATA	1	0	1	0	1	0	0.8966	1	0.9362	0.8387	1	0.898	1	0	1	0	1	0	0	0	0	0	0	0	1	0	1	0	1	0	1	0	0	0
Species	CAABWEB	Haplocheira barbimanus	Haplocheira	barbimanus		Haplocheira barbimana	Haplocheira	barbimana		Type 2-P	11	9		HAPLACIRA BARBIMANIS	HAPLACIRA BARBIMANA	0	2	0	2	0	2	1	0.7619	0.8889	1	0.6957	0.8511	1	0	1	0	1	0	0	0	1	0	0	0	0	0	1	0	1	0	1	0	0	0
Species	CAABWEB	Haplochlaena maculosa	Haplochlaena	maculosa		Hapalochlaena maculosa	Hapalochlaena	maculosa		Type 1a	12	8		HAPLACLINA MACILASA	HAPLACLINA MACILASA	1	0	1	0	1	0	0.8889	1	0.9333	0.8276	1	0.8936	1	0	1	0	1	5	0	0	0	0	0	0	1	0	1	0	1	0	1	0	0	0
Species	CAABWEB	Haplopteris glutinosa	Haplopteris	glutinosa		Halopteris glutinosa	Halopteris	glutinosa		Type 1a	10	9		HAPLAPTIRIS GLITINASA	HAPLAPTIRIS GLITINASA	1	0	1	0	1	0	0.8696	1	0.9302	0.8	1	0.8889	1	0	1	0	0	0	0	0	0	0	0	0	1	0	1	0	1	0	1	0	0	0
Species	CAABWEB	Haplosporidium costale	Haplosporidium	costale		Haplosporidium costalis	Haplosporidium	costalis		Type 2	14	7		HAPLASPARIDIM CASTALI	HAPLASPARIDIM CASTALI	0	2	0	2	0	2	1	0.7059	0.8936	1	0.6316	0.8571	1	0	1	0	1	1	0	0	0	0	0	0	0	0	1	0	1	0	1	0	0	0
Species	CAABWEB	Haptosquilla tripinosa	Haptosquilla	tripinosa		Haptosquilla trispinosa	Haptosquilla	trispinosa		Type 1a	12	9		HAPTASQILA TRIPINASA	HAPTASQILA TRIPINASA	0	1	0	1	0	1	1	0.8571	0.9362	1	0.7826	0.898	1	0	1	0	0	1	0	0	0	0	0	0	1	0	1	0	1	0	1	1	0	0
Species	CAABWEB	Harpiosquilla harpex	Harpiosquilla	harpex		Harpiosquilla harpax	Harpiosquilla	harpax		Type 1a	13	6		HARPIASQILA ARPIX	HARPIASQILA HARPIX	0	1	0	1	0	1	1	0.7143	0.9048	1	0.625	0.8636	1	0	1	0	1	0	0	0	0	0	0	0	1	0	1	0	1	0	1	0	0	0
Species	CAABWEB	Haswellia juxticarnia	Haswellia	juxticarnia		Haswellia juxtacarnea	Haswellia	juxtacarnea		Type 2	9	11		HASWILA JIXTICARNA	HASWILA JIXTICARNA	0	2	0	2	0	2	1	0.6667	0.8182	1	0.5385	0.7391	1	0	1	0	1	0	0	0	0	0	0	0	0	0	0	0	1	0	1	0	0	0
Species	CAABWEB	Haustellum multiplacatus	Haustellum	multiplacatus		Haustellum multiplicatus	Haustellum	multiplicatus		Type 1a	10	13		HAISTILIM MILTIPLACATIS	HAISTILIM MILTIPLACATA	0	1	0	1	0	1	1	0.8571	0.92	1	0.8	0.8846	1	0	1	0	1	0	0	0	0	0	0	0	1	0	1	0	1	0	1	0	0	0
Species	CAABWEB	Haustellum multiplactus	Haustellum	multiplactus		Haustellum multiplicatus	Haustellum	multiplicatus		Type 2	10	12		HAISTILIM MILTIPLACTIS	HAISTILIM MILTIPLACTA	0	2	0	2	0	2	1	0.7407	0.8571	1	0.6897	0.8235	1	0	1	0	1	0	0	0	0	0	0	0	0	0	1	0	1	0	1	0	0	0
Species	CAABWEB	Haustellum multiplicatum	Haustellum	multiplicatum		Haustellum multiplicatus	Haustellum	multiplicatus		Type 1a-P	10	13		HAISTILIM MILTIPLICATIM	HAISTILIM MILTIPLICATA	0	1	0	1	0	1	1	0.8571	0.92	1	0.8	0.8846	1	0	1	0	1	0	0	0	1	0	0	0	1	0	1	0	1	0	1	0	0	0
Species	CAABWEB	Heliana racemosa	Heliana	racemosa		Heliania racemosa	Heliania	racemosa		Type 1a-P	7	8		HILANA RACIMASA	HILANA RACIMASA	1	0	1	0	1	0	0.8235	1	0.9143	0.7368	1	0.8649	1	0	1	0	1	0	1	0	1	0	0	0	1	0	1	0	1	0	1	1	0	0
Species	CAABWEB	Helicolensus percoides	Helicolensus	percoides		Helicolenus percoides	Helicolenus	percoides		Type 1a	11	9		HILICALINSIS PIRCADIS	HILICALINSIS PIRCADA	1	0	1	0	1	0	0.88	1	0.9333	0.8148	1	0.8936	1	0	1	0	1	3	0	0	0	0	0	0	1	0	1	0	1	0	1	0	0	0
Species	CAABWEB	Heliocidaris erthrogramma	Heliocidaris	erthrogramma		Heliocidaris erythrogramma	Heliocidaris	erythrogramma		Type 1a	12	12		HILIACIDARIS IRTRAGRAMA	HILIACIDARIS ERTRAGRAMA	0	1	0	1	0	1	1	0.8889	0.9434	1	0.8276	0.9091	1	0	1	0	1	3	0	0	0	0	0	0	1	0	1	0	1	0	1	0	0	0
Species	CAABWEB	Heliocidaris erythogramma	Heliocidaris	erythogramma		Heliocidaris erythrogramma	Heliocidaris	erythrogramma		Type 1a	12	12		HILIACIDARIS IRITAGRAMA	HILIACIDARIS ERITAGRAMA	0	1	0	1	0	1	1	0.8889	0.9434	1	0.8276	0.9091	1	0	1	0	0	0	0	0	0	0	0	0	1	0	1	0	1	0	1	0	0	0
Species	CAABWEB	Heliocidaris tuburculata	Heliocidaris	tuburculata		Heliocidaris tuberculata	Heliocidaris	tuberculata		Type 1a-P	12	11		HILIACIDARIS TIBIRCILATA	HILIACIDARIS TIBIRCILATA	0	1	0	1	0	1	1	0.8333	0.92	1	0.7692	0.8846	1	0	1	0	1	1	1	0	1	0	0	0	1	0	1	0	1	0	1	0	0	0
Species	CAABWEB	Heliocidaris turburculata	Heliocidaris	turburculata		Heliocidaris tuberculata	Heliocidaris	tuberculata		Type 2	12	11		HILIACIDARIS TIRBIRCILATA	HILIACIDARIS TIRBIRCILATA	0	2	0	2	0	2	1	0.72	0.8627	1	0.6667	0.8302	1	0	1	0	0	2	0	0	0	0	0	0	0	0	1	0	1	0	1	0	0	0
Species	CAABWEB	Heliofungia actinoformis	Heliofungia	actinoformis		Heliofungia actiniformis	Heliofungia	actiniformis		Type 1a	11	12		HILIAFINGA ACTINAFARMIS	HILIAFINGA ACTINAFARMA	0	1	0	1	0	1	1	0.8462	0.92	1	0.7857	0.8846	1	0	1	0	1	0	0	0	0	0	0	0	1	0	1	0	1	0	1	0	0	0
Species	CAABWEB	Heliopora coerula	Heliopora	coerula		Heliopora coerulea	Heliopora	coerulea		Type 1a	9	7		HILIAPARA CIRILA	HILIAPARA CIRILA	0	1	0	1	0	1	1	0.8235	0.9189	1	0.7368	0.8718	1	0	1	0	1	0	0	0	0	0	0	0	1	0	1	0	1	0	1	0	0	0
Species	CAABWEB	Helocius cordiforms	Helocius	cordiforms		Heloecius cordiformis	Heloecius	cordiformis		Type 4	8	10		HILACIS CARDIFARMS	HILACIS CARDIFARMS	1	1	1	1	1	1	0.8421	0.8696	0.8571	0.7619	0.8	0.7727	1	0	1	0	1	1	0	0	0	0	0	0	0	0	1	0	1	0	1	0	0	0
Species	CAABWEB	Hemerometra robustipinna	Hemerometra	robustipinna		Himerometra robustipinna	Himerometra	robustipinna		Type 1a-P	11	12		HIMIRAMITRA RABISTIPINA	HIMIRAMITRA RABISTIPINA	1	0	1	0	1	0	0.8333	1	0.92	0.7692	1	0.8846	1	0	1	0	1	1	1	0	1	0	0	0	1	0	1	0	1	0	1	1	0	0
Species	CAABWEB	Hemiramphus archipleagicus	Hemiramphus	archipleagicus		Hemiramphus archipelagicus	Hemiramphus	archipelagicus		Type 1b	11	14		HIMIRAMPIS ARCIPLIAGICIS	HIMIRAMPIS ARCIPLIAGICA	0	2	0	1	0	1	1	0.8	0.8889	1	0.75	0.8571	1	0	1	0	1	0	0	0	0	0	0	0	0	0	1	0	1	0	1	0	0	0
Species	CAABWEB	Hemytaurichthys polylepis	Hemytaurichthys	polylepis		Hemitaurichthys polylepis	Hemitaurichthys	polylepis		Type 1a-P	15	9		HIMITAIRICTIS PALILIPIS	HIMITAIRICTIS PALILIPA	1	0	1	0	1	0	0.875	1	0.9231	0.8235	1	0.8889	1	0	1	0	1	0	1	0	1	0	0	0	1	0	1	0	1	0	1	0	0	0
Species	CAABWEB	Heniochus dipheutes	Heniochus	dipheutes		Heniochus diphreutes	Heniochus	diphreutes		Type 1a	9	9		HINIACIS DIPITIS	HINIACIS DIPITA	0	1	0	1	0	1	1	0.8571	0.9268	1	0.7826	0.8837	1	0	1	0	0	0	0	0	0	0	0	0	1	0	1	0	1	0	1	0	0	0
Species	CAABWEB	Hephaestes epirrhinos	Hephaestes	epirrhinos		Hephaestus epirrhinos	Hephaestus	epirrhinos		Type 1a-P	10	10		HIPISTIS IPIRINAS	HIPISTIS EPIRINA	1	0	1	0	1	0	0.8182	1	0.9091	0.75	1	0.8696	1	0	1	0	1	0	1	0	1	0	0	0	1	0	1	0	1	0	1	0	0	0
Species	CAABWEB	Herklotcichthys koningsbergeri	Herklotcichthys	koningsbergeri		Herklotsichthys koningsbergeri	Herklotsichthys	koningsbergeri		Type 1a	15	14		HIRCLATCICTIS CANINGSBIRGIRI	HIRCLATCICTIS KANINGSBIRGIRI	1	0	1	0	1	0	0.875	1	0.9355	0.8235	1	0.9063	1	0	1	0	1	0	0	0	0	0	0	0	1	0	1	0	1	0	1	0	0	0
Species	CAABWEB	Herklotichys castelnaui	Herklotichys	castelnaui		Herklotsichthys castelnaui	Herklotsichthys	castelnaui		Type 3	12	10		HIRCLATICIS CASTILNAI	HIRCLATICIS CASTILNAI	3	0	3	0	3	0	0.8276	1	0.902	0.7097	1	0.8302	1	0	1	0	1	0	0	0	0	0	0	0	1	0	1	0	1	0	1	0	0	0
Species	CAABWEB	Herklotsichthys koningsbergei	Herklotsichthys	koningsbergei		Herklotsichthys koningsbergeri	Herklotsichthys	koningsbergeri		Type 1a	15	13		HIRCLATSICTIS CANINGSBIRGI	HIRCLATSICTIS KANINGSBIRGI	0	1	0	1	0	1	1	0.8966	0.9508	1	0.8387	0.9206	1	0	1	0	1	0	0	0	0	0	1	0	1	0	1	0	1	0	1	0	0	0
Species	CAABWEB	Heros nigrofasciata	Heros	nigrofasciata		Heros nigrofasciatus	Heros	nigrofasciatus		Type 2-P	5	13		HIRAS NIGRAFASATA	HIRAS NIGRAFASATA	0	2	0	2	0	2	1	0.8276	0.878	1	0.7742	0.8372	1	0	1	0	1	0	0	0	1	0	0	0	0	0	1	0	1	0	1	0	0	0
Species	CAABWEB	Heterclinus whiteleggei	Heterclinus	whiteleggei		Heteroclinus whiteleggii	Heteroclinus	whiteleggii		Type 4	11	11		HITIRCLINIS WITILIGI	HITIRCLINIS WITILIGI	1	1	1	1	1	1	0.88	0.8333	0.8571	0.8148	0.7692	0.7843	1	0	1	0	1	0	0	0	0	0	0	0	0	0	1	0	1	0	1	0	0	0
Species	CAABWEB	Heterocentrotus mamillatus	Heterocentrotus	mamillatus		Heterocentrotus mammillatus	Heterocentrotus	mammillatus		Type 1a-P	15	10		HITIRACINTRATIS MAMILATIS	HITIRACINTRATIS MAMILATA	0	1	0	1	0	1	1	0.9565	0.9818	1	0.88	0.9474	1	0	1	0	1	0	1	0	1	0	1	0	1	0	1	0	1	0	1	0	0	0
Species	CAABWEB	Heteroclinus perspillatus	Heteroclinus	perspillatus		Heteroclinus perspicillatus	Heteroclinus	perspicillatus		Type 2	12	12		HITIRACLINIS PIRSPILATIS	HITIRACLINIS PIRSPILATA	0	2	0	2	0	2	1	0.9286	0.963	1	0.8667	0.9286	1	0	1	0	1	2	0	0	0	0	1	0	1	0	1	0	1	0	1	0	0	0
Species	CAABWEB	Heteroclinus whiteleggei	Heteroclinus	whiteleggei		Heteroclinus whiteleggii	Heteroclinus	whiteleggii		Type 1a-P	12	11		HITIRACLINIS WITILIGI	HITIRACLINIS WITILIGI	0	1	0	1	0	1	1	0.8333	0.92	1	0.7692	0.8846	1	0	1	0	1	0	1	0	1	0	0	0	1	0	1	0	1	0	1	0	0	0
Species	CAABWEB	Heterodontus portjacksoni	Heterodontus	portjacksoni		Heterodontus portusjacksoni	Heterodontus	portusjacksoni		Type 2	12	12		HITIRADANTIS PARTJACSANI	HITIRADANTIS PARTJACSANI	0	2	0	2	0	2	1	0.8571	0.9259	1	0.8	0.8929	1	0	1	0	1	3	0	0	0	0	0	0	1	0	1	0	1	0	1	0	0	0
Species	CAABWEB	Heterodontus potusjacsoni	Heterodontus	potusjacsoni		Heterodontus portusjacksoni	Heterodontus	portusjacksoni		Type 2	12	12		HITIRADANTIS PATISJACSANI	HITIRADANTIS PATISJACSANI	0	2	0	2	0	2	1	0.7857	0.8889	1	0.6667	0.8214	1	0	1	0	0	0	0	0	0	0	0	0	0	0	1	0	1	0	1	0	0	0
Species	CAABWEB	Heteroeclinus roseus	Heteroeclinus	roseus		Heteroclinus roseus	Heteroclinus	roseus		Type 1a	12	6		HITIRICLINIS RASIS	HITIRICLINIS RASA	1	0	1	0	1	0	0.8889	1	0.9268	0.8276	1	0.8837	1	0	1	0	1	10	0	0	0	0	0	0	1	0	1	0	1	0	1	1	0	0
Species	CAABWEB	Heterosceles brevipes	Heterosceles	brevipes		Heteroscelus brevipes	Heteroscelus	brevipes		Type 1a-P	12	8		HITIRASILIS BRIVIPIS	HITIRASILIS BRIVIPA	1	0	1	0	1	0	0.8462	1	0.9091	0.7857	1	0.8696	1	0	1	0	1	3	1	0	1	0	0	0	1	0	1	0	1	0	1	1	0	0
Species	CAABWEB	Heterosiphonia muelieri	Heterosiphonia	muelieri		Heterosiphonia muelleri	Heterosiphonia	muelleri		Type 1a-P	14	8		HITIRASIPANA MILIRI	HITIRASIPANA MILIRI	0	1	0	1	0	1	1	0.7778	0.9167	1	0.7	0.88	1	0	1	0	1	3	1	0	1	0	0	0	1	0	1	0	1	0	1	1	0	0
Species	CAABWEB	Heterosphonia gunniana	Heterosphonia	gunniana		Heterosiphonia gunniana	Heterosiphonia	gunniana		Type 1a	13	8		HITIRASPANA GINANA	HITIRASPANA GINANA	1	0	1	0	1	0	0.8966	1	0.9362	0.8387	1	0.898	1	0	1	0	1	0	0	0	0	0	0	0	1	0	1	0	1	0	1	0	0	0
Species	CAABWEB	Hidiolophorhynchus andriashevi	Hidiolophorhynchus	andriashevi		Idiolophorhynchus andriashevi	Idiolophorhynchus	andriashevi		Type 1c	17	11		HIDIALAPARINCIS ANDRASIVI	HIDIALAPARINCIS ANDRASIVI	1	0	1	0	1	0	0.8649	1	0.918	0.8205	1	0.8889	1	0	1	0	0	0	0	0	0	0	1	0	1	0	1	0	1	0	1	0	0	0
Species	CAABWEB	Higginsi mixta	Higginsi	mixta		Higginsia mixta	Higginsia	mixta		Type 1a	8	5		HIGINSI MIXTA	HIGINSI MIXTA	1	0	1	0	1	0	0.8421	1	0.9032	0.7619	1	0.8485	1	0	1	0	1	0	0	0	0	0	0	0	1	0	1	0	1	0	1	0	0	0
Species	CAABWEB	Himantolophus appelli	Himantolophus	appelli		Himantolophus appelii	Himantolophus	appelii		Type 1a-P	13	7		HIMANTALAPIS APILI	HIMANTALAPIS APILI	0	1	0	1	0	1	1	0.875	0.9545	1	0.6667	0.8696	1	0	1	0	1	0	1	0	1	0	1	0	1	0	1	0	1	0	1	1	0	0
Species	CAABWEB	Himantura uranak	Himantura	uranak		Himantura uarnak	Himantura	uarnak		Type 1b	9	6		HIMANTIRA IRANAC	HIMANTIRA URANAC	0	2	0	1	0	1	1	0.5714	0.8235	1	0.5	0.7778	1	0	1	0	1	1	0	0	0	0	0	0	0	0	0	0	1	0	1	0	0	0
Species	CAABWEB	Himantura varnak	Himantura	varnak		Himantura uarnak	Himantura	uarnak		Type 1c	9	6		HIMANTIRA VARNAC	HIMANTIRA VARNAC	0	1	0	1	0	1	1	0.7143	0.8824	1	0.625	0.8333	1	0	1	0	0	0	0	0	0	0	0	0	0	0	1	0	1	0	1	0	0	0
Species	CAABWEB	Himanturi toshi	Himanturi	toshi		Himantura toshi	Himantura	toshi		Type 1a	9	5		HIMANTIRI TASI	HIMANTIRI TASI	1	0	1	0	1	0	0.8	1	0.875	0.7273	1	0.8235	1	0	1	0	1	0	0	0	0	0	0	0	0	0	1	0	1	0	1	0	0	0
Species	CAABWEB	Himanyura fai	Himanyura	fai		Himantura fai	Himantura	fai		Type 1a	9	3		HIMANIRA FAI	HIMANIRA FAI	1	0	1	0	1	0	0.8	1	0.8571	0.7273	1	0.8	1	0	1	0	0	0	0	0	0	0	0	0	0	0	1	0	1	0	1	0	0	0
Species	CAABWEB	Himanyura uarnak	Himanyura	uarnak		Himantura uarnak	Himantura	uarnak		Type 1a	9	6		HIMANIRA IARNAC	HIMANIRA UARNAC	1	0	1	0	1	0	0.8	1	0.8824	0.7273	1	0.8333	1	0	1	0	0	0	0	0	0	0	0	0	0	0	1	0	1	0	1	0	0	0
Species	CAABWEB	Hincksia mitchellae	Hincksia	mitchellae		Hincksia mitchelliae	Hincksia	mitchelliae		Type 1a-P	8	10		HINCSA MITCILI	HINCSA MITCILI	0	1	0	1	0	1	1	0.8696	0.9268	1	0.8	0.8837	1	0	1	0	1	0	1	0	1	0	0	0	1	0	1	0	1	0	1	0	0	0
Species	CAABWEB	Hippocampus biacellatus	Hippocampus	biacellatus		Hippocampus biocellatus	Hippocampus	biocellatus		Type 1a	11	11		HIPACAMPIS BACILATIS	HIPACAMPIS BACILATA	0	1	0	1	0	1	1	0.8333	0.9167	1	0.7692	0.88	1	0	1	0	1	0	0	0	0	0	0	0	1	0	1	0	1	0	1	2	0	0
Species	CAABWEB	Hippocampus fischeri	Hippocampus	fischeri		Hippocampus fisheri	Hippocampus	fisheri		Type 1a-P	11	7		HIPACAMPIS FISIRI	HIPACAMPIS FISIRI	0	1	0	1	0	1	1	0.8235	0.9268	1	0.7368	0.8837	1	0	1	0	1	0	1	0	1	0	0	0	1	0	1	0	1	0	1	0	0	0
Species	CAABWEB	Hippocampus kellogi	Hippocampus	kellogi		Hippocampus kelloggi	Hippocampus	kelloggi		Type 1a-P	11	7		HIPACAMPIS CILAGI	HIPACAMPIS KILAGI	0	1	0	1	0	1	1	0.9412	0.9756	1	0.8421	0.9302	1	0	1	0	1	0	1	0	1	0	1	0	1	0	1	0	1	0	1	0	0	0
Species	CAABWEB	Hippocampus kudas	Hippocampus	kudas		Hippocampus kuda	Hippocampus	kuda		Type 1a-P	11	4		HIPACAMPIS CIDAS	HIPACAMPIS KIDA	0	1	0	1	0	1	1	0.7273	0.9143	1	0.6154	0.8649	1	0	1	0	0	0	0	0	1	0	0	0	1	0	1	0	1	0	1	0	0	0
Species	CAABWEB	Hippocampus tristus	Hippocampus	tristus		Hippocampus tristis	Hippocampus	tristis		Type 1a-P	11	7		HIPACAMPIS TRISTIS	HIPACAMPIS TRISTA	0	1	0	1	0	1	1	0.75	0.9	1	0.6667	0.8571	1	0	1	0	1	5	1	0	1	0	0	0	1	0	1	0	1	1	1	5	0	0
Species	CAABWEB	Hirsutonumphis mariahirsuta	Hirsutonumphis	mariahirsuta		Hirsutonuphis mariahirsuta	Hirsutonuphis	mariahirsuta		Type 1a	13	12		HIRSITANIMPIS MARAIRSITA	HIRSITANIMPIS MARAIRSITA	1	0	1	0	1	0	0.8966	1	0.9455	0.8387	1	0.9123	1	0	1	0	1	0	0	0	0	0	0	0	1	0	1	0	1	0	1	0	0	0
Species	CAABWEB	Histiogamphelus brigsii	Histiogamphelus	brigsii		Histiogamphelus briggsii	Histiogamphelus	briggsii		Type 1a-P	15	7		HISTIAGAMPILIS BRIGSI	HISTIAGAMPILIS BRIGSI	0	1	0	1	0	1	1	0.9412	0.9796	1	0.8421	0.9412	1	0	1	0	1	0	1	0	1	0	1	0	1	0	1	0	1	0	1	0	0	0
Species	CAABWEB	Holetharia nobilis	Holetharia	nobilis		Holothuria nobilis	Holothuria	nobilis		Type 2	10	7		HALITARA NABILIS	HALITARA NABILA	2	0	2	0	2	0	0.6364	1	0.7895	0.5	1	0.7	1	0	1	2	1	0	0	0	0	0	0	0	0	0	0	0	0	0	1	0	0	0
Species	CAABWEB	Hologymnosus annulata	Hologymnosus	annulata		Hologymnosus annulatus	Hologymnosus	annulatus		Type 2-P	12	8		HALAGIMNASIS ANILATA	HALAGIMNASIS ANILATA	0	2	0	2	0	2	1	0.7368	0.8889	1	0.6667	0.8511	1	0	1	0	1	2	0	0	1	0	0	0	0	0	1	0	1	0	1	0	0	0
Species	CAABWEB	Holopneusta porossisimus	Holopneusta	porossisimus		Holopneustes porosissimus	Holopneustes	porosissimus		Type 4	11	12		HALAPNISTA PARASISIMIS	HALAPNISTA PARASISIMA	2	2	2	1	2	1	0.8	1	0.902	0.7407	0.8571	0.7925	1	0	1	0	1	0	0	0	0	0	0	0	1	0	1	0	1	0	1	0	0	0
Species	CAABWEB	Holopneustes porossimus	Holopneustes	porossimus		Holopneustes porosissimus	Holopneustes	porosissimus		Type 2	12	10		HALAPNISTIS PARASIMIS	HALAPNISTIS PARASIMA	0	2	0	2	0	2	1	0.9167	0.96	1	0.8462	0.9231	1	0	1	0	0	1	0	0	0	0	1	0	1	0	1	0	1	0	1	0	0	0
Species	CAABWEB	Holothuria caluber	Holothuria	caluber		Holothuria coluber	Holothuria	coluber		Type 1a-P	10	7		HALATIRA CALIBIR	HALATIRA CALIBIR	0	1	0	1	0	1	1	0.75	0.8947	1	0.6667	0.85	1	0	1	0	1	1	1	0	1	0	0	0	0	0	1	0	1	0	1	0	0	0
Species	CAABWEB	Holothuria edulus	Holothuria	edulus		Holothuria edulis	Holothuria	edulis		Type 1a-P	10	6		HALATIRA IDILIS	HALATIRA EDILA	0	1	0	1	0	1	1	0.7143	0.8889	1	0.625	0.8421	1	0	1	0	1	0	1	0	1	0	0	0	0	0	1	0	1	1	1	1	0	0
Species	CAABWEB	Holothuria fuscogliva	Holothuria	fuscogliva		Holothuria fuscogilva	Holothuria	fuscogilva		Type 1b	10	10		HALATIRA FISAGLIVA	HALATIRA FISAGLIVA	0	2	0	1	0	1	1	0.7273	0.8636	1	0.6667	0.8261	1	0	1	2	1	1	0	0	0	0	0	0	0	0	1	1	1	1	1	2	0	0
Species	CAABWEB	Holothuria leaucospilota	Holothuria	leaucospilota		Holothuria leucospilota	Holothuria	leucospilota		Type 1a	10	12		HALATIRA LIAICASPILATA	HALATIRA LIAICASPILATA	0	1	0	1	0	1	1	0.8889	0.9388	1	0.8276	0.902	1	0	1	0	1	0	0	0	0	0	0	0	1	0	1	0	1	0	1	0	0	0
Species	CAABWEB	Holothuria leucospilata	Holothuria	leucospilata		Holothuria leucospilota	Holothuria	leucospilota		Type 1a-P	10	12		HALATIRA LICASPILATA	HALATIRA LICASPILATA	0	1	0	1	0	1	1	0.8462	0.9167	1	0.7857	0.88	1	0	1	0	1	0	1	0	1	0	0	0	1	0	1	0	1	0	1	0	0	0
Species	CAABWEB	Holothuria leucspilota	Holothuria	leucspilota		Holothuria leucospilota	Holothuria	leucospilota		Type 1a	10	11		HALATIRA LICSPILATA	HALATIRA LICSPILATA	0	1	0	1	0	1	1	0.88	0.9362	1	0.8148	0.898	1	0	1	0	0	0	0	0	0	0	0	0	1	0	1	0	1	0	1	0	0	0
Species	CAABWEB	Holothuria lilla	Holothuria	lilla		Holothuria hilla	Holothuria	hilla		Type 1c	10	5		HALATIRA LILA	HALATIRA LILA	0	1	0	1	0	1	1	0.6667	0.8824	1	0.5714	0.8333	1	0	1	0	0	0	0	0	0	0	0	0	0	0	1	0	1	4	1	8	0	0
Species	CAABWEB	Holothuria martensis	Holothuria	martensis		Holothuria martensi	Holothuria	martensi		Type 1a	10	8		HALATIRA MARTINSIS	HALATIRA MARTINSA	0	1	0	1	0	1	1	0.8421	0.9268	1	0.7619	0.8837	1	0	1	0	1	1	0	0	0	0	0	0	1	0	1	0	1	0	1	4	0	0
Species	CAABWEB	Holothuria ocellatus	Holothuria	ocellatus		Holothuria ocellata	Holothuria	ocellata		Type 2-P	10	8		HALATIRA ACILATIS	HALATIRA OCILATA	0	2	0	2	0	2	1	0.7368	0.878	1	0.6667	0.8372	1	0	1	0	1	1	0	0	1	0	0	0	0	0	1	0	1	0	1	0	0	0
Species	CAABWEB	Holothuria whitmae	Holothuria	whitmae		Holothuria whitmaei	Holothuria	whitmaei		Type 1a-P	10	7		HALATIRA WITMI	HALATIRA WITMI	0	1	0	1	0	1	1	0.8235	0.9231	1	0.7368	0.878	1	0	1	0	1	0	1	0	1	0	0	0	1	0	1	0	1	0	1	1	0	0
Species	CAABWEB	Holothurida pervicax	Holothurida	pervicax		Holothuria pervicax	Holothuria	pervicax		Type 1a	10	8		HALATIRIDA PIRVICAX	HALATIRIDA PIRVICAX	1	0	1	0	1	0	0.8696	1	0.9268	0.8	1	0.8837	1	0	1	0	1	1	0	0	0	0	0	0	1	0	1	0	1	0	1	0	0	0
Species	CAABWEB	Homeostrichus olserii	Homeostrichus	olserii		Homoeostrichus olsenii	Homoeostrichus	olsenii		Type 4	13	7		HAMIASTRICIS ALSIRI	HAMIASTRICIS OLSIRI	1	1	1	1	1	1	0.8966	0.75	0.8444	0.8387	0.6667	0.766	1	0	1	0	0	0	0	0	0	0	0	0	0	0	0	0	1	0	1	0	0	0
Species	CAABWEB	Homeostrichus sinclairii	Homeostrichus	sinclairii		Homoeostrichus sinclairii	Homoeostrichus	sinclairii		Type 1a-P	13	10		HAMIASTRICIS SINCLAIRI	HAMIASTRICIS SINCLAIRI	1	0	1	0	1	0	0.8966	1	0.9412	0.8387	1	0.9057	1	0	1	0	1	0	1	0	1	0	0	0	1	0	1	0	1	0	1	0	0	0
Species	CAABWEB	Hoplicthys filamentosus	Hoplicthys	filamentosus		Hoplichthys filamentosus	Hoplichthys	filamentosus		Type 1a-P	10	12		HAPLICTIS FILAMINTASIS	HAPLICTIS FILAMINTASA	1	0	1	0	1	0	0.8696	1	0.9388	0.8	1	0.902	1	0	1	0	1	0	1	0	1	0	0	0	1	0	1	0	1	0	1	1	0	0
Species	CAABWEB	Hoplicthys haswelli	Hoplicthys	haswelli		Hoplichthys haswelli	Hoplichthys	haswelli		Type 1a-P	10	8		HAPLICTIS ASWILI	HAPLICTIS HASWILI	1	0	1	0	1	0	0.8696	1	0.9268	0.8	1	0.8837	1	0	1	0	1	0	1	0	1	0	0	0	1	0	1	0	1	0	1	0	0	0
Species	CAABWEB	Hoplolatius starki	Hoplolatius	starki		Hoplolatilus starcki	Hoplolatilus	starcki		Type 4	11	6		HAPLALATIS STARCI	HAPLALATIS STARCI	1	1	1	1	1	1	0.88	0.8	0.85	0.8148	0.7059	0.7619	1	0	1	0	1	0	0	0	0	0	0	0	0	0	1	0	1	0	1	0	0	0
Species	CAABWEB	Hoplostethus atlaniticus	Hoplostethus	atlaniticus		Hoplostethus atlanticus	Hoplostethus	atlanticus		Type 1a	12	10		HAPLASTITIS ATLANITICIS	HAPLASTITIS ATLANITICA	0	1	0	1	0	1	1	0.8696	0.9388	1	0.8	0.902	1	0	1	0	1	1	0	0	0	0	0	0	1	0	1	0	1	0	1	3	0	0
Species	CAABWEB	Hormosira banskii	Hormosira	banskii		Hormosira banksii	Hormosira	banksii		Type 1b	9	7		HARMASIRA BANSCI	HARMASIRA BANSCI	0	2	0	1	0	1	1	0.625	0.8333	1	0.5556	0.7895	1	0	1	0	1	0	0	0	0	0	0	0	0	0	0	0	1	0	1	0	0	0
Species	CAABWEB	Hornera caepsitosa	Hornera	caepsitosa		Hornera caespitosa	Hornera	caespitosa		Type 1b	7	10		HARNIRA CIPSITASA	HARNIRA CIPSITASA	0	2	0	1	0	1	1	0.7273	0.8421	1	0.6667	0.8	1	0	1	0	0	0	0	0	0	0	0	0	0	0	0	0	1	0	1	0	0	0
Species	CAABWEB	Hyastenus cambelli	Hyastenus	cambelli		Hyastenus campbelli	Hyastenus	campbelli		Type 1a	9	8		HIASTINIS CAMBILI	HIASTINIS CAMBILI	0	1	0	1	0	1	1	0.8421	0.9231	1	0.7619	0.878	1	0	1	0	1	1	0	0	0	0	0	0	1	0	1	0	1	0	1	0	0	0
Species	CAABWEB	Hyasterus diacanthus	Hyasterus	diacanthus		Hyastenus diacanthus	Hyastenus	diacanthus		Type 1a	9	10		HIASTIRIS DACANTIS	HIASTIRIS DACANTA	1	0	1	0	1	0	0.8	1	0.9048	0.7273	1	0.8636	1	0	1	0	0	0	0	0	0	0	0	0	1	0	1	0	1	0	1	0	0	0
Species	CAABWEB	Hyattella intestinatus	Hyattella	intestinatus		Hyattella intestinalis	Hyattella	intestinalis		Type 2	9	12		HIATILA INTISTINATIS	HIATILA INTISTINATA	0	2	0	2	0	2	1	0.7692	0.8696	1	0.7143	0.8333	1	0	1	0	1	0	0	0	0	0	0	0	0	0	1	0	1	0	1	0	0	0
Species	CAABWEB	Hydnophora microconus	Hydnophora	microconus		Hydnophora microconos	Hydnophora	microconos		Type 1a-P	10	10		HIDNAPARA MICRACANIS	HIDNAPARA MICRACANA	0	1	0	1	0	1	1	0.8182	0.9091	1	0.75	0.8696	1	0	1	0	1	0	0	0	1	0	0	0	1	0	1	0	1	0	1	0	0	0
Species	CAABWEB	Hydnophora rexesa	Hydnophora	rexesa		Hydnophora exesa	Hydnophora	exesa		Type 1c	10	5		HIDNAPARA RIXISA	HIDNAPARA RIXISA	0	1	0	1	0	1	1	0.7692	0.9143	1	0.6667	0.8649	1	0	1	0	0	0	0	0	0	0	0	0	1	0	1	0	1	0	1	0	0	0
Species	CAABWEB	Hydnopora rexesa	Hydnopora	rexesa		Hydnophora exesa	Hydnophora	exesa		Type 4	9	5		HIDNAPARA RIXISA	HIDNAPARA RIXISA	1	1	1	1	1	1	0.8571	0.7692	0.8235	0.7826	0.6667	0.7222	1	0	1	0	0	0	0	0	0	0	0	0	0	0	0	0	1	0	1	0	0	0
Species	CAABWEB	Hydophis elegans	Hydophis	elegans		Hydrophis elegans	Hydrophis	elegans		Type 1a	8	7		HIDAPIS ILIGANS	HIDAPIS ELIGANS	1	0	1	0	1	0	0.8421	1	0.9143	0.7619	1	0.8649	1	0	1	0	0	0	0	0	0	0	0	0	1	0	1	0	1	0	1	3	0	0
Species	CAABWEB	Hydroclathrus clathrus	Hydroclathrus	clathrus		Hydroclathrus clathratus	Hydroclathrus	clathratus		Type 2	13	8		HIDRACLATRIS CLATRIS	HIDRACLATRIS CLATRA	0	2	0	2	0	2	1	0.8	0.9167	1	0.7273	0.88	1	0	1	0	1	2	0	0	0	0	0	0	1	0	1	0	1	0	1	1	0	0
Species	CAABWEB	Hydrodendron arborea	Hydrodendron	arborea		Hydrodendron arboreum	Hydrodendron	arboreum		Type 2	12	7		HIDRADINDRAN ARBARIA	HIDRADINDRAN ARBARIA	0	2	0	2	0	2	1	0.7059	0.8837	1	0.6316	0.8444	1	0	1	0	1	1	0	0	0	0	0	0	0	0	1	0	1	0	1	0	0	0
Species	CAABWEB	Hydrolagus ogilbyii	Hydrolagus	ogilbyii		Hydrolagus ogilbyi	Hydrolagus	ogilbyi		Type 1a-P	10	7		HIDRALAGIS AGILBI	HIDRALAGIS OGILBI	0	1	0	1	0	1	1	0.9412	0.9744	1	0.8421	0.9268	1	0	1	0	1	0	1	0	1	0	1	0	1	0	1	0	1	0	1	0	0	0
Species	CAABWEB	Hydrolegus lemures	Hydrolegus	lemures		Hydrolagus lemures	Hydrolagus	lemures		Type 1a	10	7		HIDRALIGIS LIMIRIS	HIDRALIGIS LIMIRA	1	0	1	0	1	0	0.8182	1	0.8947	0.75	1	0.85	1	0	1	0	1	0	0	0	0	0	0	0	0	0	1	0	1	0	1	0	0	0
Species	CAABWEB	Hygophum hansenii	Hygophum	hansenii		Hygophum hanseni	Hygophum	hanseni		Type 1a-P	8	7		HIGAPIM ANSINI	HIGAPIM HANSINI	0	1	0	1	0	1	1	0.9412	0.9714	1	0.8421	0.9189	1	0	1	0	1	0	1	0	1	0	1	0	1	0	1	0	1	0	1	0	0	0
Species	CAABWEB	Hymantura chaophraya	Hymantura	chaophraya		Himantura chaophraya	Himantura	chaophraya		Type 1a-P	9	10		HIMANTIRA CAPRAIA	HIMANTIRA CAPRAIA	1	0	1	0	1	0	0.8	1	0.9048	0.7273	1	0.8636	1	0	1	0	1	0	1	0	1	0	0	0	1	0	1	0	1	0	1	0	0	0
Species	CAABWEB	Hymenosoma hodgleini	Hymenosoma	hodgleini		Hymenosoma hodgkini	Hymenosoma	hodgkini		Type 2	10	8		HIMINASAMA ADGLINI	HIMINASAMA HADGLINI	0	2	0	2	0	2	1	0.7368	0.878	1	0.6667	0.8372	1	0	1	0	0	0	0	0	0	0	0	0	0	0	1	0	1	0	1	0	0	0
Species	CAABWEB	Hyotissa lyotis	Hyotissa	lyotis		Hyotissa hyotis	Hyotissa	hyotis		Type 1c	8	6		HIATISA LIATIS	HIATISA LIATA	0	1	0	1	0	1	1	0.7143	0.875	1	0.625	0.8235	1	0	1	0	0	0	0	0	0	0	0	0	0	0	1	0	1	0	1	0	0	0
Species	CAABWEB	Hyperoglyphe antarctia	Hyperoglyphe	antarctia		Hyperoglyphe antarctica	Hyperoglyphe	antarctica		Type 1a	12	9		HIPIRAGLIPI ANTARCTA	HIPIRAGLIPI ANTARCTA	0	1	0	1	0	1	1	0.8571	0.9362	1	0.7826	0.898	1	0	1	0	1	3	0	0	0	0	0	0	1	0	1	0	1	0	1	0	0	0
Species	CAABWEB	Hyperoglyphe antarctic	Hyperoglyphe	antarctic		Hyperoglyphe antarctica	Hyperoglyphe	antarctica		Type 1a	12	9		HIPIRAGLIPI ANTARCTIC	HIPIRAGLIPI ANTARCTIC	0	1	0	1	0	1	1	0.8571	0.9362	1	0.7826	0.898	1	0	1	0	1	3	0	0	0	0	0	0	1	0	1	0	1	0	1	0	0	0
Species	CAABWEB	Hyperoglyphe antartica	Hyperoglyphe	antartica		Hyperoglyphe antarctica	Hyperoglyphe	antarctica		Type 1a	12	9		HIPIRAGLIPI ANTARTICA	HIPIRAGLIPI ANTARTICA	0	1	0	1	0	1	1	0.8571	0.9362	1	0.7826	0.898	1	0	1	0	1	3	0	0	0	0	0	0	1	0	1	0	1	0	1	0	0	0
Species	CAABWEB	Hypnea episcapalis	Hypnea	episcapalis		Hypnea episcopalis	Hypnea	episcopalis		Type 1a-P	6	11		HIPNIA IPISAPALIS	HIPNIA EPISAPALA	0	1	0	1	0	1	1	0.8333	0.8947	1	0.7692	0.85	1	0	1	0	1	0	1	0	1	0	0	0	0	0	1	0	1	0	1	0	0	0
Species	CAABWEB	Hypnea ramantaceae	Hypnea	ramantaceae		Hypnea ramentacea	Hypnea	ramentacea		Type 2	6	10		HIPNIA RAMANTACI	HIPNIA RAMANTACI	0	2	0	2	0	2	1	0.6957	0.8108	1	0.56	0.7179	1	0	1	0	1	0	0	0	0	0	0	0	0	0	0	0	1	0	1	0	0	0
Species	CAABWEB	Hypodistoma deeratum	Hypodistoma	deeratum		Hypodistoma deerratum	Hypodistoma	deerratum		Type 1a-P	11	8		HIPADISTAMA DIRATIM	HIPADISTAMA DIRATA	0	1	0	1	0	1	1	0.9474	0.9767	1	0.8571	0.9333	1	0	1	0	1	0	1	0	1	0	1	0	1	0	1	0	1	0	1	1	0	0
Species	CAABWEB	Hypodytes carinitus	Hypodytes	carinitus		Hypodytes carinatus	Hypodytes	carinatus		Type 1a	9	9		HIPADITIS CARINITIS	HIPADITIS CARINITA	0	1	0	1	0	1	1	0.8	0.9	1	0.7273	0.8571	1	0	1	0	1	0	0	0	0	0	0	0	1	0	1	0	1	0	1	0	0	0
Species	CAABWEB	Hyponos monopterygium	Hyponos	monopterygium		Hypnos monopterygium	Hypnos	monopterygium		Type 1a	6	13		HIPANAS MANAPTIRIGIM	HIPANAS MANAPTIRIGA	1	0	1	0	1	0	0.8	1	0.9302	0.7059	1	0.8889	1	0	1	0	1	0	0	0	0	0	0	0	1	0	1	0	1	0	1	0	0	0
Species	CAABWEB	Hyporamphus melanochir	Hyporamphus	melanochir		Hyporhamphus melanochir	Hyporhamphus	melanochir		Type 1a-P	11	10		HIPARAMPIS MILANACIR	HIPARAMPIS MILANACIR	1	0	1	0	1	0	0.88	1	0.9362	0.8148	1	0.898	1	0	1	1	1	0	1	0	1	0	0	0	1	0	1	0	1	1	1	1	0	0
Species	CAABWEB	Hyporhamphus neglectisimus	Hyporhamphus	neglectisimus		Hyporhamphus neglectissimus	Hyporhamphus	neglectissimus		Type 1a-P	12	13		HIPARAMPIS NIGLICTISIMIS	HIPARAMPIS NIGLICTISIMA	0	1	0	1	0	1	1	0.9655	0.9818	1	0.9032	0.9474	1	0	1	1	1	3	1	0	1	0	1	0	1	0	1	1	1	1	1	1	0	0
Species	CAABWEB	Hypothalassia ascerba	Hypothalassia	ascerba		Hypothalassia acerba	Hypothalassia	acerba		Type 1a	13	6		HIPATALASA ASIRBA	HIPATALASA ASIRBA	0	1	0	1	0	1	1	0.8	0.9302	1	0.7059	0.8889	1	0	1	0	1	0	0	0	0	0	0	0	1	0	1	0	1	0	1	0	0	0
Species	CAABWEB	Hypothallassia acerba	Hypothallassia	acerba		Hypothalassia acerba	Hypothalassia	acerba		Type 1a-P	13	6		HIPATALASA ACIRBA	HIPATALASA ACIRBA	1	0	1	0	1	0	0.9655	1	0.9767	0.9032	1	0.9333	1	0	1	0	1	0	1	0	1	0	1	0	1	0	1	0	1	0	1	0	0	0
Species	CAABWEB	Hyprorhamphus quoyi	Hyprorhamphus	quoyi		Hyporhamphus quoyi	Hyporhamphus	quoyi		Type 1a	12	5		HIPRARAMPIS QIAI	HIPRARAMPIS QAI	1	0	1	0	1	0	0.8889	1	0.9231	0.8276	1	0.878	1	0	1	0	0	0	0	0	0	0	0	0	1	0	1	0	1	0	1	0	0	0
Species	CAABWEB	Hypseleotris compressus	Hypseleotris	compressus		Hypseleotris compressa	Hypseleotris	compressa		Type 2-P	12	9		HIPSILIATRIS CAMPRISIS	HIPSILIATRIS CAMPRISA	0	2	0	2	0	2	1	0.7619	0.8936	1	0.6957	0.8571	1	0	1	0	1	2	0	0	1	0	0	0	0	0	1	1	1	1	1	1	0	0
Species	CAABWEB	Hypseleotris kluzingeri	Hypseleotris	kluzingeri		Hypseleotris klunzingeri	Hypseleotris	klunzingeri		Type 1a	12	10		HIPSILIATRIS CLISINGIRI	HIPSILIATRIS KLISINGIRI	0	1	0	1	0	1	1	0.8696	0.9388	1	0.8	0.902	1	0	1	0	0	0	0	0	0	0	0	0	1	0	1	0	1	0	1	1	0	0
Species	CAABWEB	Hypseliotris cyprinoides	Hypseliotris	cyprinoides		Hypseleotris cyprinoides	Hypseleotris	cyprinoides		Type 1a-P	12	11		HIPSILIATRIS CIPRINADIS	HIPSILIATRIS CIPRINADA	1	0	1	0	1	0	0.8462	1	0.92	0.7857	1	0.8846	1	0	1	0	1	1	1	0	1	0	0	0	1	0	1	0	1	0	1	1	0	0
Species	CAABWEB	Hypseolotris compressus	Hypseolotris	compressus		Hypseleotris compressa	Hypseleotris	compressa		Type 4	12	9		HIPSIALATRIS CAMPRISIS	HIPSIALATRIS CAMPRISA	2	2	2	2	2	2	0.8462	0.7619	0.8085	0.7143	0.6957	0.6939	1	0	1	0	1	2	0	0	0	0	0	0	0	0	0	0	1	0	1	1	0	0
Species	CAABWEB	Hyridella narraccanensis	Hyridella	narraccanensis		Hyridella narracanensis	Hyridella	narracanensis		Type 1a-P	9	13		HIRIDILA NARACANINSIS	HIRIDILA NARACANINSA	0	1	0	1	0	1	1	0.9655	0.9796	1	0.9032	0.9412	1	0	1	0	1	0	1	0	1	0	1	0	1	0	1	0	1	0	1	0	0	0
Species	CAABWEB	Hyrtios altum	Hyrtios	altum		Hyrtios altus	Hyrtios	altus		Type 1a-P	7	5		HIRTIAS ALTIM	HIRTIAS ALTA	0	1	0	1	0	1	1	0.6667	0.8571	1	0.5714	0.8	1	0	1	0	0	0	0	0	1	0	0	0	0	0	1	0	1	0	1	0	0	0
Species	CAABWEB	Hyrtios reticulata	Hyrtios	reticulata		Hyrtios reticulatus	Hyrtios	reticulatus		Type 2-P	7	10		HIRTIAS RITICILATA	HIRTIAS RITICILATA	0	2	0	2	0	2	1	0.7826	0.8718	1	0.72	0.8293	1	0	1	0	1	2	0	0	1	0	0	0	0	0	1	0	1	0	1	0	0	0
Species	CAABWEB	Ibacus cilatus	Ibacus	cilatus		Ibacus ciliatus	Ibacus	ciliatus		Type 1a-P	6	7		IBACIS CILATIS	IBACIS CILATA	0	1	0	1	0	1	1	0.8235	0.9032	1	0.7368	0.8485	1	0	1	0	1	0	1	0	1	0	0	0	1	0	1	0	1	0	1	0	0	0
Species	CAABWEB	Ichthyoscopus fasciatus	Ichthyoscopus	fasciatus		Ichthyscopus fasciatus	Ichthyscopus	fasciatus		Type 1a	12	9		ICTIASAPIS FASATIS	ICTIASAPIS FASATA	1	0	1	0	1	0	0.8889	1	0.9362	0.8276	1	0.898	1	0	1	0	1	0	0	0	0	0	0	0	1	0	1	0	1	0	1	1	0	0
Species	CAABWEB	Ichthyscpous barbatus	Ichthyscpous	barbatus		Ichthyscopus barbatus	Ichthyscopus	barbatus		Type 1b	12	8		ICTISPAIS BARBATIS	ICTISPAIS BARBATA	2	0	1	0	1	0	0.7692	1	0.8636	0.7143	1	0.8261	1	0	1	0	1	0	0	0	0	0	0	0	0	0	1	0	1	0	1	0	0	0
Species	CAABWEB	Icicthys australis	Icicthys	australis		Icichthys australis	Icichthys	australis		Type 1a-P	8	9		ICICTIS AISTRALIS	ICICTIS AISTRALA	1	0	1	0	1	0	0.8421	1	0.9231	0.7619	1	0.878	1	0	1	0	1	0	1	0	1	0	0	0	1	0	1	0	1	0	1	0	0	0
Species	CAABWEB	Icthyascopus barbatus	Icthyascopus	barbatus		Ichthyscopus barbatus	Ichthyscopus	barbatus		Type 2	12	8		ICTIASAPIS BARBATIS	ICTIASAPIS BARBATA	2	0	2	0	2	0	0.7692	1	0.8636	0.6429	1	0.7826	1	0	1	0	1	0	0	0	0	0	0	0	0	0	1	0	1	0	1	0	0	0
Species	CAABWEB	Icthyoscopus barbatus	Icthyoscopus	barbatus		Ichthyscopus barbatus	Ichthyscopus	barbatus		Type 2	12	8		ICTIASAPIS BARBATIS	ICTIASAPIS BARBATA	2	0	2	0	2	0	0.7692	1	0.8636	0.6429	1	0.7826	1	0	1	0	1	0	0	0	0	0	0	0	0	0	1	0	1	0	1	0	0	0
Species	CAABWEB	Idiacantus atlanticus	Idiacantus	atlanticus		Idiacanthus atlanticus	Idiacanthus	atlanticus		Type 1a-P	10	10		IDACANTIS ATLANTICIS	IDACANTIS ATLANTICA	1	0	1	0	1	0	0.8696	1	0.9333	0.8	1	0.8936	1	0	1	0	1	0	1	0	1	0	0	0	1	0	1	0	1	0	1	0	0	0
Species	CAABWEB	Imachlamys asperrimus	Imachlamys	asperrimus		Mimachlamys asperrima	Mimachlamys	asperrima		Type 4	10	9		IMACLAMIS ASPIRIMIS	IMACLAMIS ASPIRIMA	1	2	1	2	1	2	0.7826	0.7619	0.7727	0.72	0.6957	0.6957	1	0	1	0	0	1	0	0	0	0	0	0	0	0	0	1	1	1	1	2	0	0
Species	CAABWEB	Inegosia harrisii	Inegosia	harrisii		Inegocia harrisii	Inegocia	harrisii		Type 1a	8	8		INIGASA ARISI	INIGASA HARISI	1	0	1	0	1	0	0.7778	1	0.8889	0.7	1	0.8421	1	0	1	0	1	0	0	0	0	0	0	0	0	0	1	0	1	0	1	0	0	0
Species	CAABWEB	Inimicus filamentosa	Inimicus	filamentosa		Inimicus filamentosus	Inimicus	filamentosus		Type 2-P	8	11		INIMICIS FILAMINTASA	INIMICIS FILAMINTASA	0	2	0	2	0	2	1	0.8	0.8837	1	0.7407	0.8444	1	0	1	0	1	0	0	0	1	0	0	0	0	0	1	0	1	0	1	0	0	0
Species	CAABWEB	Iotrocha acerata	Iotrocha	acerata		Iotrochota acerata	Iotrochota	acerata		Type 2	8	7		IATRACA ACIRATA	IATRACA ACIRATA	2	0	2	0	2	0	0.8	1	0.8889	0.7273	1	0.8421	1	0	1	0	1	0	0	0	0	0	0	0	0	0	1	0	1	0	1	0	0	0
[truncated: 2,502 more rows]
[truncated: 34 more columns]

## Sheet: Sheet2
ERROR_TYPE
Type 2-P
Type 1a
Type 3
Type 1a
Type 2
[truncated: 1,185 more rows]
